# Supplementary material for: The histone demethylase KDM5C functions as a tumor suppressor in AML by repression of bivalently marked immature genes
Source: Leukemia. 2023 Jan 12;37(3):593–605. doi: 10.1038/s41375-023-01810-6 (PMC9991918; doi:10.1038/s41375-023-01810-6)
Supplement: Supplementary file 2 — Supplementary Tables S4-S7 [file 41375_2023_1810_MOESM2_ESM.xlsx]

## Sheet: Supplementary Table 4
Pool	Gene Symbol	OligoID	Hairpin Seq.
Pool 1	Prmt2	V2LMM_66099	TGCTGTTGACAGTGAGCGACGTGTAATGTCTATGGGTAAATAGTGAAGCCACAGATGTATTTACCCATAGACATTACACGCTGCCTACTGCCTCGGA
Pool 1	Cdyl	V2LMM_73741	TGCTGTTGACAGTGAGCGCCGTCAGAGAATAACTCACTAATAGTGAAGCCACAGATGTATTAGTGAGTTATTCTCTGACGATGCCTACTGCCTCGGA
Pool 1	Dpf1	V2LMM_64299	TGCTGTTGACAGTGAGCGACCTGCCTCTGCTGTGAATTAATAGTGAAGCCACAGATGTATTAATTCACAGCAGAGGCAGGCTGCCTACTGCCTCGGA
Pool 1	Pbrm1	V2LMM_171266	TGCTGTTGACAGTGAGCGCGCCCATCAGTTCAGTTAGATTTAGTGAAGCCACAGATGTAAATCTAACTGAACTGATGGGCATGCCTACTGCCTCGGA
Pool 1	Cxxc1	V2LMM_65293	TGCTGTTGACAGTGAGCGACGCCAGTGTAATCGCCATTATTAGTGAAGCCACAGATGTAATAATGGCGATTACACTGGCGCTGCCTACTGCCTCGGA
Pool 1	Chd9	V2LMM_162665	TGCTGTTGACAGTGAGCGCGCCTATTGCCTCATTCACTATTAGTGAAGCCACAGATGTAATAGTGAATGAGGCAATAGGCTTGCCTACTGCCTCGGA
Pool 1	AI931714	V2LMM_110150	TGCTGTTGACAGTGAGCGACCGGAACACTTGGTCATGTTATAGTGAAGCCACAGATGTATAACATGACCAAGTGTTCCGGCTGCCTACTGCCTCGGA
Pool 1	Bptf	V2LMM_100260	TGCTGTTGACAGTGAGCGAGCCGTTCAGATGTGTAGTAAATAGTGAAGCCACAGATGTATTTACTACACATCTGAACGGCCTGCCTACTGCCTCGGA
Pool 1	Fbxo11	V2LMM_96182	TGCTGTTGACAGTGAGCGCCCTGGTAAATTCTACCAGATTTAGTGAAGCCACAGATGTAAATCTGGTAGAATTTACCAGGTTGCCTACTGCCTCGGA
Pool 1	Phf15	V2LMM_99916	TGCTGTTGACAGTGAGCGACCTGGAAATGCGGACTATATTTAGTGAAGCCACAGATGTAAATATAGTCCGCATTTCCAGGCTGCCTACTGCCTCGGA
Pool 1	Tdrd6	V2LMM_118676	TGCTGTTGACAGTGAGCGACGGTGCAGTCTTTATAATTTATAGTGAAGCCACAGATGTATAAATTATAAAGACTGCACCGGTGCCTACTGCCTCGGA
Pool 1	Trim33	V2LMM_106158	TGCTGTTGACAGTGAGCGCGCAGACACACAAGAGATTAATTAGTGAAGCCACAGATGTAATTAATCTCTTGTGTGTCTGCATGCCTACTGCCTCGGA
Pool 1	Fbxo11	V2LMM_96183	TGCTGTTGACAGTGAGCGCCGCTTCAGTGAGCTTGCTAATTAGTGAAGCCACAGATGTAATTAGCAAGCTCACTGAAGCGTTGCCTACTGCCTCGGA
Pool 1	Mllt10	V2LMM_19752	TGCTGTTGACAGTGAGCGCGGTCACAAGACTTAGTGATAATAGTGAAGCCACAGATGTATTATCACTAAGTCTTGTGACCTTGCCTACTGCCTCGGA
Pool 1	Hdac11	V2LMM_24029	TGCTGTTGACAGTGAGCGACGAGTATACATCATGGATGTTTAGTGAAGCCACAGATGTAAACATCCATGATGTATACTCGCTGCCTACTGCCTCGGA
Pool 1	Bptf	V2LMM_100259	TGCTGTTGACAGTGAGCGACGGACTTGAAAGACAGTGTAATAGTGAAGCCACAGATGTATTACACTGTCTTTCAAGTCCGCTGCCTACTGCCTCGGA
Pool 1	LOC100047360, Scml2	V2LMM_79269	TGCTGTTGACAGTGAGCGCGGATGTGTTTCTATTTCTTAATAGTGAAGCCACAGATGTATTAAGAAATAGAAACACATCCTTGCCTACTGCCTCGGA
Pool 1	Trim66	V2LMM_93826	TGCTGTTGACAGTGAGCGAGCTCCTTGTGTTCACAAAGTTTAGTGAAGCCACAGATGTAAACTTTGTGAACACAAGGAGCGTGCCTACTGCCTCGGA
Pool 1	Fbxo11	V2LMM_96181	TGCTGTTGACAGTGAGCGCCCAGATTAATCCAGAAGAATATAGTGAAGCCACAGATGTATATTCTTCTGGATTAATCTGGTTGCCTACTGCCTCGGA
Pool 1	Dido1	V2LMM_89034	TGCTGTTGACAGTGAGCGCCCTGTGTCAGTTATTGTGTATTAGTGAAGCCACAGATGTAATACACAATAACTGACACAGGTTGCCTACTGCCTCGGA
Pool 1	Fbxo11	V2LMM_96184	TGCTGTTGACAGTGAGCGCGCGGAACATTTCTATAGTAATTAGTGAAGCCACAGATGTAATTACTATAGAAATGTTCCGCATGCCTACTGCCTCGGA
Pool 1	Tdrd9	V2LMM_100813	TGCTGTTGACAGTGAGCGCGGACATCGTTGAGATTAATATTAGTGAAGCCACAGATGTAATATTAATCTCAACGATGTCCTTGCCTACTGCCTCGGA
Pool 1	Ep300	V2LMM_102132	TGCTGTTGACAGTGAGCGAGCATATGCTCTCTAGTTTATTTAGTGAAGCCACAGATGTAAATAAACTAGAGAGCATATGCCTGCCTACTGCCTCGGA
Pool 1	Cecr2	V2LMM_193661	TGCTGTTGACAGTGAGCGCGCTCACCACAAGAAAGGGAAATAGTGAAGCCACAGATGTATTTCCCTTTCTTGTGGTGAGCTTGCCTACTGCCTCGGA
Pool 1	Sp100	V2LMM_78568	TGCTGTTGACAGTGAGCGCGGAGAAGTAATGATAGAAGAATAGTGAAGCCACAGATGTATTCTTCTATCATTACTTCTCCATGCCTACTGCCTCGGA
Pool 1	Scmh1	V2LMM_67809	TGCTGTTGACAGTGAGCGAGCTCCCAGGCCCTTCTATTTATAGTGAAGCCACAGATGTATAAATAGAAGGGCCTGGGAGCCTGCCTACTGCCTCGGA
Pool 1	Brdt	V2LMM_2559	TGCTGTTGACAGTGAGCGACCTGACTATTACACCATCATATAGTGAAGCCACAGATGTATATGATGGTGTAATAGTCAGGCTGCCTACTGCCTCGGA
Pool 1	Phf14	V2LMM_219062	TGCTGTTGACAGTGAGCGACCTATCTCAAAGCAAGAGTAATAGTGAAGCCACAGATGTATTACTCTTGCTTTGAGATAGGGTGCCTACTGCCTCGGA
Pool 1	Hdac9	V2LMM_159321	TGCTGTTGACAGTGAGCGCGGACATGATCTGACAGCTATTTAGTGAAGCCACAGATGTAAATAGCTGTCAGATCATGTCCTTGCCTACTGCCTCGGA
Pool 1	Bptf	V2LMM_156367	TGCTGTTGACAGTGAGCGCCCTGAGAAGAAGGATCAAGATTAGTGAAGCCACAGATGTAATCTTGATCCTTCTTCTCAGGTTGCCTACTGCCTCGGA
Pool 1	Mbd5	V2LMM_160988	TGCTGTTGACAGTGAGCGACCTCCTCAGCTCTCTACCTATTAGTGAAGCCACAGATGTAATAGGTAGAGAGCTGAGGAGGCTGCCTACTGCCTCGGA
Pool 1	Trim33	V2LMM_189107	TGCTGTTGACAGTGAGCGCCGGACTTAAATCGGTTGTTAATAGTGAAGCCACAGATGTATTAACAACCGATTTAAGTCCGATGCCTACTGCCTCGGA
Pool 1	Myst3	V2LMM_193516	TGCTGTTGACAGTGAGCGAGCAGTGACCAATTTGTGATTATAGTGAAGCCACAGATGTATAATCACAAATTGGTCACTGCGTGCCTACTGCCTCGGA
Pool 1	Mphosph8	V2LMM_28150	TGCTGTTGACAGTGAGCGAGGCATAAGTAACCTAGAGTTATAGTGAAGCCACAGATGTATAACTCTAGGTTACTTATGCCCTGCCTACTGCCTCGGA
Pool 1	Scml2	V2LMM_80042	TGCTGTTGACAGTGAGCGCGGCCTTCAATGATAGATTAATTAGTGAAGCCACAGATGTAATTAATCTATCATTGAAGGCCTTGCCTACTGCCTCGGA
Pool 1	Dido1	V2LMM_161241	TGCTGTTGACAGTGAGCGACCTGAAGAACTTGTATCTAAATAGTGAAGCCACAGATGTATTTAGATACAAGTTCTTCAGGCTGCCTACTGCCTCGGA
Pool 1	Cdyl	V2LMM_61986	TGCTGTTGACAGTGAGCGACCACATCTTGTTATCCACAAATAGTGAAGCCACAGATGTATTTGTGGATAACAAGATGTGGGTGCCTACTGCCTCGGA
Pool 1	Stk31	V2LMM_17986	TGCTGTTGACAGTGAGCGCGGCCAAAGAAGGAACTAATAATAGTGAAGCCACAGATGTATTATTAGTTCCTTCTTTGGCCTTGCCTACTGCCTCGGA
Pool 1	Brd8	V2LMM_67714	TGCTGTTGACAGTGAGCGAGCTATTTGTCTGAGATGGATATAGTGAAGCCACAGATGTATATCCATCTCAGACAAATAGCCTGCCTACTGCCTCGGA
Pool 1	Chd5	V2LMM_153829	TGCTGTTGACAGTGAGCGACGCAAGCAGGTCAACTACAATTAGTGAAGCCACAGATGTAATTGTAGTTGACCTGCTTGCGGTGCCTACTGCCTCGGA
Pool 1	Phf14	V2LMM_79380	TGCTGTTGACAGTGAGCGCGGCAAGAAGAAGAGGAGTAAATAGTGAAGCCACAGATGTATTTACTCCTCTTCTTCTTGCCATGCCTACTGCCTCGGA
Pool 1	100039827, 100039840, 100040001, 100040053, 100040109, 100041204, 100041236, 100041325, 100041831, 100042107, 100042427, 100043283, 100043560, 100043659, 100043724, 100043797, 100043853, 3000002C10Rik, 640374, 674324, Bptf, Cry2, EG433273, EG544878, EG545	V2LMM_159063	TGCTGTTGACAGTGAGCGACCTCCCTACTCTCTTGAATACTAGTGAAGCCACAGATGTAGTATTCAAGAGAGTAGGGAGGGTGCCTACTGCCTCGGA
Pool 1	Mllt6	V2LMM_48611	TGCTGTTGACAGTGAGCGAGGCATGAATGGTTACTTATAATAGTGAAGCCACAGATGTATTATAAGTAACCATTCATGCCCTGCCTACTGCCTCGGA
Pool 1	Trim33	V2LMM_188997	TGCTGTTGACAGTGAGCGCGCATTGTACTTTGAAGATAAATAGTGAAGCCACAGATGTATTTATCTTCAAAGTACAATGCATGCCTACTGCCTCGGA
Pool 1	Sp100	V2LMM_66172	TGCTGTTGACAGTGAGCGAGCAAACAAGGAGACAGGTAAATAGTGAAGCCACAGATGTATTTACCTGTCTCCTTGTTTGCCTGCCTACTGCCTCGGA
Pool 1	L3mbtl	V2LMM_97687	TGCTGTTGACAGTGAGCGACCACACAAAGACCTCCAAATATAGTGAAGCCACAGATGTATATTTGGAGGTCTTTGTGTGGGTGCCTACTGCCTCGGA
Pool 1	Sp100	V2LMM_77578	TGCTGTTGACAGTGAGCGCGCTGTGCAACTCAACTATGAATAGTGAAGCCACAGATGTATTCATAGTTGAGTTGCACAGCTTGCCTACTGCCTCGGA
Pool 1	Brd8	V2LMM_61887	TGCTGTTGACAGTGAGCGACCACACAGTTGATTATGCAAATAGTGAAGCCACAGATGTATTTGCATAATCAACTGTGTGGCTGCCTACTGCCTCGGA
Pool 1	Chd4	V2LMM_108316	TGCTGTTGACAGTGAGCGACGCTTCTACCGCTATGGAATATAGTGAAGCCACAGATGTATATTCCATAGCGGTAGAAGCGCTGCCTACTGCCTCGGA
Pool 1	Tdrd5	V2LMM_104208	TGCTGTTGACAGTGAGCGACGGTACATTATGCCAGAATATTAGTGAAGCCACAGATGTAATATTCTGGCATAATGTACCGGTGCCTACTGCCTCGGA
Pool 1	Hdac8	V2LMM_203027	TGCTGTTGACAGTGAGCGACCTATGCCCTGCATAAACAAATAGTGAAGCCACAGATGTATTTGTTTATGCAGGGCATAGGCTGCCTACTGCCTCGGA
Pool 1	EG668022, Pcgf1	V2LMM_95392	TGCTGTTGACAGTGAGCGCCCACTCTAAAGCCCACTATTATAGTGAAGCCACAGATGTATAATAGTGGGCTTTAGAGTGGTTGCCTACTGCCTCGGA
Pool 1	Phc2	V2LMM_98510	TGCTGTTGACAGTGAGCGCGGATACACACTTGTGTGTCATTAGTGAAGCCACAGATGTAATGACACACAAGTGTGTATCCATGCCTACTGCCTCGGA
Pool 1	Prmt7	V2LMM_36180	TGCTGTTGACAGTGAGCGCGCTGATCTCTTATTGAGAAATTAGTGAAGCCACAGATGTAATTTCTCAATAAGAGATCAGCTTGCCTACTGCCTCGGA
Pool 1	Ncoa2	V2LMM_36238	TGCTGTTGACAGTGAGCGCGCTGCCATCCTGAAGAACAAATAGTGAAGCCACAGATGTATTTGTTCTTCAGGATGGCAGCTTGCCTACTGCCTCGGA
Pool 1	Mbd2	V2LMM_4595	TGCTGTTGACAGTGAGCGAGCAAGATGATGCCTAGTAAATTAGTGAAGCCACAGATGTAATTTACTAGGCATCATCTTGCCTGCCTACTGCCTCGGA
Pool 1	Pcgf2	V2LMM_52841	TGCTGTTGACAGTGAGCGCCGCTACTTGGAGACCAACAAATAGTGAAGCCACAGATGTATTTGTTGGTCTCCAAGTAGCGTTGCCTACTGCCTCGGA
Pool 1	Smarcb1	V2LMM_3199	TGCTGTTGACAGTGAGCGACCTTTCCTTCCTCTGTGGAAATAGTGAAGCCACAGATGTATTTCCACAGAGGAAGGAAAGGCTGCCTACTGCCTCGGA
Pool 1	Kat2a	V2LMM_1774	TGCTGTTGACAGTGAGCGACCGCTATCTGGGCTACATCAATAGTGAAGCCACAGATGTATTGATGTAGCCCAGATAGCGGCTGCCTACTGCCTCGGA
Pool 1	Prmt8	V2LMM_189494	TGCTGTTGACAGTGAGCGCCCTGGACAATGTCATCACCATTAGTGAAGCCACAGATGTAATGGTGATGACATTGTCCAGGTTGCCTACTGCCTCGGA
Pool 1	Dido1	V2LMM_89031	TGCTGTTGACAGTGAGCGACCTGGTAACCCTGTCTCATTATAGTGAAGCCACAGATGTATAATGAGACAGGGTTACCAGGGTGCCTACTGCCTCGGA
Pool 1	Snd1	V2LMM_24864	TGCTGTTGACAGTGAGCGACGTCATGCTCTCAGGGATTAATAGTGAAGCCACAGATGTATTAATCCCTGAGAGCATGACGGTGCCTACTGCCTCGGA
Pool 1	Chd1	V2LMM_10373	TGCTGTTGACAGTGAGCGCCCTCATTAAACCACCAGATAATAGTGAAGCCACAGATGTATTATCTGGTGGTTTAATGAGGTTGCCTACTGCCTCGGA
Pool 1	L3mbtl	V2LMM_196111	TGCTGTTGACAGTGAGCGCCGGTACAACACCCTTAGGTATTAGTGAAGCCACAGATGTAATACCTAAGGGTGTTGTACCGTTGCCTACTGCCTCGGA
Pool 1	Baz1b	V2LMM_17087	TGCTGTTGACAGTGAGCGCGGAGATACTTCGATACTTTATTAGTGAAGCCACAGATGTAATAAAGTATCGAAGTATCTCCTTGCCTACTGCCTCGGA
Pool 1	Cecr2	V2LMM_108188	TGCTGTTGACAGTGAGCGAGGTAATAGAGATTTCCATTAATAGTGAAGCCACAGATGTATTAATGGAAATCTCTATTACCCTGCCTACTGCCTCGGA
Pool 1	Ep300	V2LMM_102133	TGCTGTTGACAGTGAGCGAGCCCTGTTTGCCTTTGAAGAATAGTGAAGCCACAGATGTATTCTTCAAAGGCAAACAGGGCCTGCCTACTGCCTCGGA
Pool 1	Dido1	V2LMM_83264	TGCTGTTGACAGTGAGCGACCAGCATACCAGCATCTCAAATAGTGAAGCCACAGATGTATTTGAGATGCTGGTATGCTGGGTGCCTACTGCCTCGGA
Pool 1	Phf1	V2LMM_22757	TGCTGTTGACAGTGAGCGACCTCATTTCCTTTGATGTTATTAGTGAAGCCACAGATGTAATAACATCAAAGGAAATGAGGGTGCCTACTGCCTCGGA
Pool 1	Cecr2	V2LMM_96388	TGCTGTTGACAGTGAGCGCGGCCAGAGAGTCCCAAAGAATTAGTGAAGCCACAGATGTAATTCTTTGGGACTCTCTGGCCTTGCCTACTGCCTCGGA
Pool 1	Trim33	V2LMM_221775	TGCTGTTGACAGTGAGCGCGCCCTGTGGACCAAAGGAAATTAGTGAAGCCACAGATGTAATTTCCTTTGGTCCACAGGGCTTGCCTACTGCCTCGGA
Pool 1	Prmt3	V2LMM_85234	TGCTGTTGACAGTGAGCGAGGATACATGAAGAAATGCTAATAGTGAAGCCACAGATGTATTAGCATTTCTTCATGTATCCCTGCCTACTGCCTCGGA
Pool 1	Trim33	V2LMM_189185	TGCTGTTGACAGTGAGCGCGCAGACACACAAGAGATTAATTAGTGAAGCCACAGATGTAATTAATCTCTTGTGTGTCTGCATGCCTACTGCCTCGGA
Pool 1	Pygo1	V2LMM_110610	TGCTGTTGACAGTGAGCGACCGTGCGGGATTTGTACAAATTAGTGAAGCCACAGATGTAATTTGTACAAATCCCGCACGGGTGCCTACTGCCTCGGA
Pool 1	Cbx1, LOC100047028	V2LMM_5641	TGCTGTTGACAGTGAGCGAGCCTAGAACTTTGAATCCTATTAGTGAAGCCACAGATGTAATAGGATTCAAAGTTCTAGGCCTGCCTACTGCCTCGGA
Pool 1	Brwd3	V2LMM_135236	TGCTGTTGACAGTGAGCGCGGCTCCAGTTTAAGTTCAGAATAGTGAAGCCACAGATGTATTCTGAACTTAAACTGGAGCCTTGCCTACTGCCTCGGA
Pool 1	Prmt3	V2LMM_85232	TGCTGTTGACAGTGAGCGACCTTGTGATATCAAGCACATATAGTGAAGCCACAGATGTATATGTGCTTGATATCACAAGGGTGCCTACTGCCTCGGA
Pool 1	Hdac8	V2LMM_111642	TGCTGTTGACAGTGAGCGCCCATCCAGACTCCATAGAATATAGTGAAGCCACAGATGTATATTCTATGGAGTCTGGATGGTTGCCTACTGCCTCGGA
Pool 1	Pbrm1	V2LMM_14912	TGCTGTTGACAGTGAGCGCGCGGCATATTTGCTCTATTAATAGTGAAGCCACAGATGTATTAATAGAGCAAATATGCCGCATGCCTACTGCCTCGGA
Pool 1	Phf3	V2LMM_104568	TGCTGTTGACAGTGAGCGACCTCTTCCTGTGGATGACATATAGTGAAGCCACAGATGTATATGTCATCCACAGGAAGAGGCTGCCTACTGCCTCGGA
Pool 1	Taf1	V2LMM_151215	TGCTGTTGACAGTGAGCGACCAAGCAGCTTCTTCGTAAATTAGTGAAGCCACAGATGTAATTTACGAAGAAGCTGCTTGGCTGCCTACTGCCTCGGA
Pool 1	Chd8	V2LMM_101579	TGCTGTTGACAGTGAGCGACCTCAAGTTGGGATTGGATAATAGTGAAGCCACAGATGTATTATCCAATCCCAACTTGAGGCTGCCTACTGCCTCGGA
Pool 1	Prmt8	V2LMM_193542	TGCTGTTGACAGTGAGCGCGGAGACATAGTGTCTTTGATATAGTGAAGCCACAGATGTATATCAAAGACACTATGTCTCCATGCCTACTGCCTCGGA
Pool 1	Pygo1	V2LMM_203083	TGCTGTTGACAGTGAGCGAGGCCGCATGATAATTCGAATTTAGTGAAGCCACAGATGTAAATTCGAATTATCATGCGGCCCTGCCTACTGCCTCGGA
Pool 1	Pcgf2	V2LMM_43622	TGCTGTTGACAGTGAGCGACCTGAAGGAATACTACACCTTTAGTGAAGCCACAGATGTAAAGGTGTAGTATTCCTTCAGGGTGCCTACTGCCTCGGA
Pool 1	Phf17	V2LMM_25387	TGCTGTTGACAGTGAGCGAGCAGAGAATGATGAAGTCAAATAGTGAAGCCACAGATGTATTTGACTTCATCATTCTCTGCCTGCCTACTGCCTCGGA
Pool 1	Phf23	V2LMM_70582	TGCTGTTGACAGTGAGCGCCCACCTCTCCTGTGCTAAGATTAGTGAAGCCACAGATGTAATCTTAGCACAGGAGAGGTGGATGCCTACTGCCTCGGA
Pool 1	Nr6a1	V2LMM_215595	TGCTGTTGACAGTGAGCGAGGCACACCTATGTTGATTGAATAGTGAAGCCACAGATGTATTCAATCAACATAGGTGTGCCCTGCCTACTGCCTCGGA
Pool 1	1300014J16Rik, 2700069I18Rik, 2810002D19Rik, 7530414M10Rik, AI426330, B230340J04Rik, Bola2, Cbfa2t2, Chid1, Coq10a, Csgalnact2, Ecsit, EG627782, Iqgap1, Jarid1d, Matn4, Med13, N4bp2l2, Parp2, Phactr4, Phca, Phf20, Ppih, Sec22c, Slc38a10, Snrnp48, Vps13d,	V2LMM_22779	TGCTGTTGACAGTGAGCGACCTCCCAAGTGCTGAGATTAATAGTGAAGCCACAGATGTATTAATCTCAGCACTTGGGAGGCTGCCTACTGCCTCGGA
Pool 1	Mbd3	V2LMM_55731	TGCTGTTGACAGTGAGCGCGCCTTTGACATTGCAGAAGAATAGTGAAGCCACAGATGTATTCTTCTGCAATGTCAAAGGCATGCCTACTGCCTCGGA
Pool 1	Chd6	V2LMM_53490	TGCTGTTGACAGTGAGCGCGCAAACTTCTGGAAGGGTTAATAGTGAAGCCACAGATGTATTAACCCTTCCAGAAGTTTGCATGCCTACTGCCTCGGA
Pool 1	Prmt6	V2LMM_194726	TGCTGTTGACAGTGAGCGCGGATACAGTGGGAACAATAAATAGTGAAGCCACAGATGTATTTATTGTTCCCACTGTATCCTTGCCTACTGCCTCGGA
Pool 1	Fbxo10	V2LMM_209797	TGCTGTTGACAGTGAGCGCCGTCATGCTCAGGAATGATATTAGTGAAGCCACAGATGTAATATCATTCCTGAGCATGACGATGCCTACTGCCTCGGA
Pool 1	Phf16	V2LMM_111422	TGCTGTTGACAGTGAGCGCCCTGACTCTCACCATGTTAATTAGTGAAGCCACAGATGTAATTAACATGGTGAGAGTCAGGATGCCTACTGCCTCGGA
Pool 1	Kat2a	V2LMM_13600	TGCTGTTGACAGTGAGCGCGCCAAGAATGCCCAAGGAATATAGTGAAGCCACAGATGTATATTCCTTGGGCATTCTTGGCATGCCTACTGCCTCGGA
Pool 1	Chd8	V2LMM_101581	TGCTGTTGACAGTGAGCGCCGATGTAACTGGTCCAATAAATAGTGAAGCCACAGATGTATTTATTGGACCAGTTACATCGATGCCTACTGCCTCGGA
Pool 1	Epc1	V2LMM_32365	TGCTGTTGACAGTGAGCGCCGGCATATACCTAGGACTTTATAGTGAAGCCACAGATGTATAAAGTCCTAGGTATATGCCGTTGCCTACTGCCTCGGA
Pool 1	Snd1	V2LMM_31062	TGCTGTTGACAGTGAGCGCCCTCTCTGGGTGCGCCATAATTAGTGAAGCCACAGATGTAATTATGGCGCACCCAGAGAGGATGCCTACTGCCTCGGA
Pool 1	Phf16	V2LMM_111423	TGCTGTTGACAGTGAGCGCGCAGAACCTGGCTATATCAATTAGTGAAGCCACAGATGTAATTGATATAGCCAGGTTCTGCATGCCTACTGCCTCGGA
Pool 1	Brd9	V2LMM_204651	TGCTGTTGACAGTGAGCGCCCTGGGTATTCAATGATAATATAGTGAAGCCACAGATGTATATTATCATTGAATACCCAGGATGCCTACTGCCTCGGA
Pool 1	Tdrkh	V2LMM_106074	TGCTGTTGACAGTGAGCGACCTCTATGTCTGGTGATGATATAGTGAAGCCACAGATGTATATCATCACCAGACATAGAGGCTGCCTACTGCCTCGGA
Pool 1	Brwd3	V2LMM_135237	TGCTGTTGACAGTGAGCGCGCCTTACTCATTAGGCCTTAATAGTGAAGCCACAGATGTATTAAGGCCTAATGAGTAAGGCTTGCCTACTGCCTCGGA
Pool 1	Pygo2	V2LMM_231600	TGCTGTTGACAGTGAGCGCCCAGCAATTAGGCTAGGTTTATAGTGAAGCCACAGATGTATAAACCTAGCCTAATTGCTGGATGCCTACTGCCTCGGA
Pool 1	Cecr2	V2LMM_232160	TGCTGTTGACAGTGAGCGCGCTGTTGAGCTGTATAACTTATAGTGAAGCCACAGATGTATAAGTTATACAGCTCAACAGCATGCCTACTGCCTCGGA
Pool 1	Cecr2	V2LMM_226686	TGCTGTTGACAGTGAGCGACCACCAAACCAGTGGACTAAATAGTGAAGCCACAGATGTATTTAGTCCACTGGTTTGGTGGGTGCCTACTGCCTCGGA
Pool 1	Phf20l1	V2LMM_197509	TGCTGTTGACAGTGAGCGACCACTGTACATTCAGATATTATAGTGAAGCCACAGATGTATAATATCTGAATGTACAGTGGCTGCCTACTGCCTCGGA
Pool 1	Phf13	V2LMM_86517	TGCTGTTGACAGTGAGCGCCCTGATCAGGTCACAGAAATATAGTGAAGCCACAGATGTATATTTCTGTGACCTGATCAGGTTGCCTACTGCCTCGGA
Pool 1	Pcgf2	V2LMM_56711	TGCTGTTGACAGTGAGCGCGCTGAGCATCAGATCAGACAATAGTGAAGCCACAGATGTATTGTCTGATCTGATGCTCAGCATGCCTACTGCCTCGGA
Pool 1	Cecr2	V2LMM_192927	TGCTGTTGACAGTGAGCGCGCAGGGAAAGTGAAAGGCAAATAGTGAAGCCACAGATGTATTTGCCTTTCACTTTCCCTGCATGCCTACTGCCTCGGA
Pool 1	Epc1	V2LMM_20596	TGCTGTTGACAGTGAGCGACCAAAGCAGCTCATTCACATATAGTGAAGCCACAGATGTATATGTGAATGAGCTGCTTTGGCTGCCTACTGCCTCGGA
Pool 1	Tdrd7	V2LMM_29978	TGCTGTTGACAGTGAGCGCCCAGGATTTGCCTCAGATTATTAGTGAAGCCACAGATGTAATAATCTGAGGCAAATCCTGGTTGCCTACTGCCTCGGA
Pool 1	Tdrkh	V2LMM_189967	TGCTGTTGACAGTGAGCGCCGTTACTACTCTCACGACTTATAGTGAAGCCACAGATGTATAAGTCGTGAGAGTAGTAACGTTGCCTACTGCCTCGGA
Pool 1	Phf3	V2LMM_104572	TGCTGTTGACAGTGAGCGCCCACCTCAATTGAAAGCAAATTAGTGAAGCCACAGATGTAATTTGCTTTCAATTGAGGTGGTTGCCTACTGCCTCGGA
Pool 1	EG668565, Prkcbp1	V2LMM_23070	TGCTGTTGACAGTGAGCGACCTGACTATGCAGAATATATTTAGTGAAGCCACAGATGTAAATATATTCTGCATAGTCAGGGTGCCTACTGCCTCGGA
Pool 1	Hdac8	V2LMM_111638	TGCTGTTGACAGTGAGCGACCTGATTGACGGGAAGTGTAATAGTGAAGCCACAGATGTATTACACTTCCCGTCAATCAGGCTGCCTACTGCCTCGGA
Pool 1	Myst4	V2LMM_41395	TGCTGTTGACAGTGAGCGACCACAGTCAGTTTCCATTAAATAGTGAAGCCACAGATGTATTTAATGGAAACTGACTGTGGCTGCCTACTGCCTCGGA
Pool 1	Phf17	V2LMM_33545	TGCTGTTGACAGTGAGCGCGCAGCCTCTGCAATGAGAAATTAGTGAAGCCACAGATGTAATTTCTCATTGCAGAGGCTGCATGCCTACTGCCTCGGA
Pool 1	Rnf17	V2LMM_77805	TGCTGTTGACAGTGAGCGCGCTTGTGTGAAGAACTTATAATAGTGAAGCCACAGATGTATTATAAGTTCTTCACACAAGCTTGCCTACTGCCTCGGA
Pool 1	Baz1a	V2LMM_151531	TGCTGTTGACAGTGAGCGCGCATGAAATCTGTGATGATATTAGTGAAGCCACAGATGTAATATCATCACAGATTTCATGCATGCCTACTGCCTCGGA
Pool 1	Trim66	V2LMM_193395	TGCTGTTGACAGTGAGCGCGGGCATCACTAATGAGAGAAATAGTGAAGCCACAGATGTATTTCTCTCATTAGTGATGCCCTTGCCTACTGCCTCGGA
Pool 1	Kat5	V2LMM_92042	TGCTGTTGACAGTGAGCGCGGACGGAAGCGGAAATCTAATTAGTGAAGCCACAGATGTAATTAGATTTCCGCTTCCGTCCATGCCTACTGCCTCGGA
Pool 1	Cdyl2	V2LMM_80077	TGCTGTTGACAGTGAGCGCGGCCTTTATCCAGTTTAAGAATAGTGAAGCCACAGATGTATTCTTAAACTGGATAAAGGCCTTGCCTACTGCCTCGGA
Pool 1	Brd2, LOC100044024	V2LMM_47873	TGCTGTTGACAGTGAGCGAGGAAGCTGTCAGAGCAGTTAATAGTGAAGCCACAGATGTATTAACTGCTCTGACAGCTTCCCTGCCTACTGCCTCGGA
Pool 1	Mecp2	V2LMM_3388	TGCTGTTGACAGTGAGCGACGAGAGAGTTAGCTGACTTTATAGTGAAGCCACAGATGTATAAAGTCAGCTAACTCTCTCGGTGCCTACTGCCTCGGA
Pool 1	Phf20l1	V2LMM_92486	TGCTGTTGACAGTGAGCGCGGGAATAAAGTGTTTGTTTATTAGTGAAGCCACAGATGTAATAAACAAACACTTTATTCCCTTGCCTACTGCCTCGGA
Pool 1	Chd3	V2LMM_21693	TGCTGTTGACAGTGAGCGACCATTATCAATGAACCATTTATAGTGAAGCCACAGATGTATAAATGGTTCATTGATAATGGCTGCCTACTGCCTCGGA
Pool 1	Myst1	V2LMM_73029	TGCTGTTGACAGTGAGCGCCGAGGCGATCACCAAAGTGAATAGTGAAGCCACAGATGTATTCACTTTGGTGATCGCCTCGTTGCCTACTGCCTCGGA
Pool 1	L3mbtl2	V2LMM_61067	TGCTGTTGACAGTGAGCGCGGTCTTGATCTATCCGCTAAATAGTGAAGCCACAGATGTATTTAGCGGATAGATCAAGACCATGCCTACTGCCTCGGA
Pool 1	Baz2a	V2LMM_222576	TGCTGTTGACAGTGAGCGACCTGCTCTCAGTAATGCTAATTAGTGAAGCCACAGATGTAATTAGCATTACTGAGAGCAGGGTGCCTACTGCCTCGGA
Pool 1	Rnf17	V2LMM_80173	TGCTGTTGACAGTGAGCGCGGCGTACAGATGATTATTTATTAGTGAAGCCACAGATGTAATAAATAATCATCTGTACGCCTTGCCTACTGCCTCGGA
Pool 1	Mbd4	V2LMM_16858	TGCTGTTGACAGTGAGCGCGGACTGGATCTTTGTTTCATATAGTGAAGCCACAGATGTATATGAAACAAAGATCCAGTCCTTGCCTACTGCCTCGGA
Pool 1	Baz1a	V2LMM_44605	TGCTGTTGACAGTGAGCGACGATCCTCAGGTATCTATTAATAGTGAAGCCACAGATGTATTAATAGATACCTGAGGATCGCTGCCTACTGCCTCGGA
Pool 1	Fbxo11	V2LMM_96180	TGCTGTTGACAGTGAGCGACCCTATTATTGACCACTGTATTAGTGAAGCCACAGATGTAATACAGTGGTCAATAATAGGGCTGCCTACTGCCTCGGA
Pool 1	Dido1	V2LMM_223728	TGCTGTTGACAGTGAGCGCGGACTAAGTTGCTTAATGAAATAGTGAAGCCACAGATGTATTTCATTAAGCAACTTAGTCCTTGCCTACTGCCTCGGA
Pool 1	Tdrkh	V2LMM_206493	TGCTGTTGACAGTGAGCGAGCCTGTACTAGGGTTCTAGAATAGTGAAGCCACAGATGTATTCTAGAACCCTAGTACAGGCCTGCCTACTGCCTCGGA
Pool 1	Hdac5	V2LMM_72835	TGCTGTTGACAGTGAGCGCCGAAAGGATGGCACTGTTATTTAGTGAAGCCACAGATGTAAATAACAGTGCCATCCTTTCGATGCCTACTGCCTCGGA
Pool 1	Hdac3	V2LMM_63375	TGCTGTTGACAGTGAGCGACCGCTTCCATTCTGAGGACTATAGTGAAGCCACAGATGTATAGTCCTCAGAATGGAAGCGGCTGCCTACTGCCTCGGA
Pool 1	Ncoa3	V2LMM_30108	TGCTGTTGACAGTGAGCGCCCAGTGATGATGATGTTCAAATAGTGAAGCCACAGATGTATTTGAACATCATCATCACTGGATGCCTACTGCCTCGGA
Pool 1	Ing5	V2LMM_70760	TGCTGTTGACAGTGAGCGCCCAGAGAACAGAAGATAAGAATAGTGAAGCCACAGATGTATTCTTATCTTCTGTTCTCTGGTTGCCTACTGCCTCGGA
Pool 1	100039827, 100039840, 100040001, 100040053, 100040109, 100041204, 100041236, 100041325, 100041831, 100042107, 100042427, 100043283, 100043560, 100043659, 100043724, 100043797, 100043853, 3000002C10Rik, 640374, 674324, Bptf, Cry2, EG277333, EG382450, EG433	V2LMM_159062	TGCTGTTGACAGTGAGCGACCTACTCTCTTGAATACCATCTAGTGAAGCCACAGATGTAGATGGTATTCAAGAGAGTAGGGTGCCTACTGCCTCGGA
Pool 1	Dpf2	V2LMM_75984	TGCTGTTGACAGTGAGCGCGCCTCCTGTCCTTAACTAAATTAGTGAAGCCACAGATGTAATTTAGTTAAGGACAGGAGGCTTGCCTACTGCCTCGGA
Pool 1	Brdt	V2LMM_222108	TGCTGTTGACAGTGAGCGCGCAGCGAGATTCTTAAAGAAATAGTGAAGCCACAGATGTATTTCTTTAAGAATCTCGCTGCATGCCTACTGCCTCGGA
Pool 1	C7, Cbx3, EG382769, EG628794, EG665057, EG665631, LOC632383, LOC633016, LOC677441	V2LMM_17415	TGCTGTTGACAGTGAGCGCGGAGTATTTCCTGAAGTGGAATAGTGAAGCCACAGATGTATTCCACTTCAGGAAATACTCCATGCCTACTGCCTCGGA
Pool 1	C7, Cbx3, EG665631, LOC633016, LOC677441	V2LMM_8690	TGCTGTTGACAGTGAGCGAGGTTCACAGATGCTGATAATATAGTGAAGCCACAGATGTATATTATCAGCATCTGTGAACCCTGCCTACTGCCTCGGA
Pool 1	Tdrd5	V2LMM_104210	TGCTGTTGACAGTGAGCGCGCAGTATGGATTCCTCTCTATTAGTGAAGCCACAGATGTAATAGAGAGGAATCCATACTGCATGCCTACTGCCTCGGA
Pool 1	Phf15	V2LMM_190814	TGCTGTTGACAGTGAGCGAGCCTGGAAATGCGGACTATATTAGTGAAGCCACAGATGTAATATAGTCCGCATTTCCAGGCCTGCCTACTGCCTCGGA
Pool 1	Ep300	V2LMM_90589	TGCTGTTGACAGTGAGCGCCCATGTTGCATTCAACTATAATAGTGAAGCCACAGATGTATTATAGTTGAATGCAACATGGATGCCTACTGCCTCGGA
Pool 1	Mbd2	V2LMM_8817	TGCTGTTGACAGTGAGCGCCCAAATAAGTTTCCCAATTAATAGTGAAGCCACAGATGTATTAATTGGGAAACTTATTTGGTTGCCTACTGCCTCGGA
Pool 1	Atad2	V2LMM_243822	TGCTGTTGACAGTGAGCGCCCACAAGCAGTTAACAAATATTAGTGAAGCCACAGATGTAATATTTGTTAACTGCTTGTGGTTGCCTACTGCCTCGGA
Pool 1	Phf13	V2LMM_86521	TGCTGTTGACAGTGAGCGCGCTGTTTCTGTGAAACTGTATTAGTGAAGCCACAGATGTAATACAGTTTCACAGAAACAGCTTGCCTACTGCCTCGGA
Pool 1	Brd1, LOC100045983	V2LMM_102352	TGCTGTTGACAGTGAGCGCGGTGTGACACACTTGATCTAATAGTGAAGCCACAGATGTATTAGATCAAGTGTGTCACACCATGCCTACTGCCTCGGA
Pool 1	Tdrd6	V2LMM_118672	TGCTGTTGACAGTGAGCGCGGACAGAGCCAAGTTTGATAATAGTGAAGCCACAGATGTATTATCAAACTTGGCTCTGTCCATGCCTACTGCCTCGGA
Pool 1	Asxl3	V2LMM_119072	TGCTGTTGACAGTGAGCGCGGAAGAAATGTCAGTTGTTATTAGTGAAGCCACAGATGTAATAACAACTGACATTTCTTCCTTGCCTACTGCCTCGGA
Pool 1	Asxl2	V2LMM_38418	TGCTGTTGACAGTGAGCGCGGCAGGTCACTATTTACTTAATAGTGAAGCCACAGATGTATTAAGTAAATAGTGACCTGCCATGCCTACTGCCTCGGA
Pool 1	Cecr2	V2LMM_96385	TGCTGTTGACAGTGAGCGCCGATTTCACAGCCATGTATAATAGTGAAGCCACAGATGTATTATACATGGCTGTGAAATCGTTGCCTACTGCCTCGGA
Pool 1	4933408B17Rik	V2LMM_90313	TGCTGTTGACAGTGAGCGCGGTGTAAATATTGCTCATATTTAGTGAAGCCACAGATGTAAATATGAGCAATATTTACACCATGCCTACTGCCTCGGA
Pool 1	Rnf17	V2LMM_64597	TGCTGTTGACAGTGAGCGACCTGTTAGCACCTCAAGAATATAGTGAAGCCACAGATGTATATTCTTGAGGTGCTAACAGGCTGCCTACTGCCTCGGA
Pool 1	Chd5	V2LMM_153832	TGCTGTTGACAGTGAGCGCGGCGCCAAAGATTCCAAGAAATAGTGAAGCCACAGATGTATTTCTTGGAATCTTTGGCGCCTTGCCTACTGCCTCGGA
Pool 1	Pbrm1	V2LMM_171261	TGCTGTTGACAGTGAGCGACCAGAATGCATCATGTTTATATAGTGAAGCCACAGATGTATATAAACATGATGCATTCTGGCTGCCTACTGCCTCGGA
Pool 1	L3mbtl	V2LMM_225154	TGCTGTTGACAGTGAGCGAGGACTGTTTGAATTGAAACATTAGTGAAGCCACAGATGTAATGTTTCAATTCAAACAGTCCCTGCCTACTGCCTCGGA
Pool 1	Hdac2	V2LMM_15759	TGCTGTTGACAGTGAGCGCGCTGCTAAATTATGGTTTATATAGTGAAGCCACAGATGTATATAAACCATAATTTAGCAGCATGCCTACTGCCTCGGA
Pool 1	Myst2	V2LMM_89553	TGCTGTTGACAGTGAGCGACCAGAGTTCCCAAGAAACTAATAGTGAAGCCACAGATGTATTAGTTTCTTGGGAACTCTGGCTGCCTACTGCCTCGGA
Pool 1	Ing5	V2LMM_72996	TGCTGTTGACAGTGAGCGCCGAGATGGTGGATAAACACATTAGTGAAGCCACAGATGTAATGTGTTTATCCACCATCTCGTTGCCTACTGCCTCGGA
Pool 1	Smarca2	V2LMM_78811	TGCTGTTGACAGTGAGCGCGGAGCGAATCCGTAATCATAATAGTGAAGCCACAGATGTATTATGATTACGGATTCGCTCCTTGCCTACTGCCTCGGA
Pool 1	Phf12	V2LMM_86932	TGCTGTTGACAGTGAGCGAGCCGGTGAACACAGAGATAAATAGTGAAGCCACAGATGTATTTATCTCTGTGTTCACCGGCCTGCCTACTGCCTCGGA
Pool 1	Brd3	V2LMM_8856	TGCTGTTGACAGTGAGCGCCCAACTGCAGTACATGCAGAATAGTGAAGCCACAGATGTATTCTGCATGTACTGCAGTTGGTTGCCTACTGCCTCGGA
Pool 1	Phf12	V2LMM_86933	TGCTGTTGACAGTGAGCGCCCAAACATTATGAGCTGTTAATAGTGAAGCCACAGATGTATTAACAGCTCATAATGTTTGGTTGCCTACTGCCTCGGA
Pool 1	Tdrd6	V2LMM_241409	TGCTGTTGACAGTGAGCGCGCATGTAAGGAGCTCAGATATTAGTGAAGCCACAGATGTAATATCTGAGCTCCTTACATGCTTGCCTACTGCCTCGGA
Pool 1	Taf1	V2LMM_208555	TGCTGTTGACAGTGAGCGCGCCAAGCAGCTTCTTCGTAAATAGTGAAGCCACAGATGTATTTACGAAGAAGCTGCTTGGCATGCCTACTGCCTCGGA
Pool 1	Ing5	V2LMM_173363	TGCTGTTGACAGTGAGCGCGGATCATGGATTATGGATATATAGTGAAGCCACAGATGTATATATCCATAATCCATGATCCATGCCTACTGCCTCGGA
Pool 1	Trim24	V2LMM_191963	TGCTGTTGACAGTGAGCGACCTTGCAGGGCCTGTTACTATTAGTGAAGCCACAGATGTAATAGTAACAGGCCCTGCAAGGCTGCCTACTGCCTCGGA
Pool 1	Dido1	V2LMM_83265	TGCTGTTGACAGTGAGCGACCTCTCTGGGTGGTTCCTAAATAGTGAAGCCACAGATGTATTTAGGAACCACCCAGAGAGGCTGCCTACTGCCTCGGA
Pool 1	Tdrd12	V2LMM_9537	TGCTGTTGACAGTGAGCGCCCAGGTTGCTTCTGGGTAATTTAGTGAAGCCACAGATGTAAATTACCCAGAAGCAACCTGGATGCCTACTGCCTCGGA
Pool 1	Asxl3	V2LMM_242450	TGCTGTTGACAGTGAGCGCGGCTGCTAACGTAATATCTAATAGTGAAGCCACAGATGTATTAGATATTACGTTAGCAGCCTTGCCTACTGCCTCGGA
Pool 1	Phf20l1	V2LMM_117559	TGCTGTTGACAGTGAGCGCGCCAGTGCTAACAGCAATAAATAGTGAAGCCACAGATGTATTTATTGCTGTTAGCACTGGCTTGCCTACTGCCTCGGA
Pool 1	Pbrm1	V2LMM_101480	TGCTGTTGACAGTGAGCGCGCTGTGTGCCATGAACTCTATTAGTGAAGCCACAGATGTAATAGAGTTCATGGCACACAGCATGCCTACTGCCTCGGA
Pool 1	Pbrm1	V2LMM_5593	TGCTGTTGACAGTGAGCGAGCCGGGATTCTTTATTTCCTTTAGTGAAGCCACAGATGTAAAGGAAATAAAGAATCCCGGCCTGCCTACTGCCTCGGA
Pool 1	Sfmbt2	V2LMM_78077	TGCTGTTGACAGTGAGCGCGGAAGGTGTATGTATTGCTATTAGTGAAGCCACAGATGTAATAGCAATACATACACCTTCCATGCCTACTGCCTCGGA
Pool 1	Phf20	V2LMM_47905	TGCTGTTGACAGTGAGCGAGGAATGAATGCCCTTATCTAATAGTGAAGCCACAGATGTATTAGATAAGGGCATTCATTCCCTGCCTACTGCCTCGGA
Pool 2	Ncoa3	V2LMM_24526	TGCTGTTGACAGTGAGCGACGGCAGGCACTTGAAATGAAATAGTGAAGCCACAGATGTATTTCATTTCAAGTGCCTGCCGGTGCCTACTGCCTCGGA
Pool 2	Phf7	V2LMM_58762	TGCTGTTGACAGTGAGCGCGGATGGTCTGCTATTACATATTAGTGAAGCCACAGATGTAATATGTAATAGCAGACCATCCTTGCCTACTGCCTCGGA
Pool 2	Ing4	V2LMM_189356	TGCTGTTGACAGTGAGCGCCCAGTGACTATGACAGCTCTTTAGTGAAGCCACAGATGTAAAGAGCTGTCATAGTCACTGGATGCCTACTGCCTCGGA
Pool 2	Tdrd9	V2LMM_204879	TGCTGTTGACAGTGAGCGCGGAGGACATCGTTGAGATTAATAGTGAAGCCACAGATGTATTAATCTCAACGATGTCCTCCATGCCTACTGCCTCGGA
Pool 2	Ncoa2	V2LMM_34384	TGCTGTTGACAGTGAGCGCGCCCACTCAGGCTCCTATTAATAGTGAAGCCACAGATGTATTAATAGGAGCCTGAGTGGGCATGCCTACTGCCTCGGA
Pool 2	Phf12	V2LMM_86930	TGCTGTTGACAGTGAGCGACCAAGACTCCTGCAATGCAAATAGTGAAGCCACAGATGTATTTGCATTGCAGGAGTCTTGGGTGCCTACTGCCTCGGA
Pool 2	LOC100047849, Tdrd3	V2LMM_49106	TGCTGTTGACAGTGAGCGAGGCTTTACAGAGAAGCTTATTTAGTGAAGCCACAGATGTAAATAAGCTTCTCTGTAAAGCCCTGCCTACTGCCTCGGA
Pool 2	Phf3	V2LMM_104569	TGCTGTTGACAGTGAGCGACGACATTCTCTCAAAGATATTTAGTGAAGCCACAGATGTAAATATCTTTGAGAGAATGTCGGTGCCTACTGCCTCGGA
Pool 2	Prmt6	V2LMM_93029	TGCTGTTGACAGTGAGCGACCTAGAAAGAGCATCATGATATAGTGAAGCCACAGATGTATATCATGATGCTCTTTCTAGGGTGCCTACTGCCTCGGA
Pool 2	Phf13	V2LMM_224520	TGCTGTTGACAGTGAGCGACCAAAGTATTTGCCACTGTTATAGTGAAGCCACAGATGTATAACAGTGGCAAATACTTTGGGTGCCTACTGCCTCGGA
Pool 2	EG385346, ENSMUSG00000055704, ENSMUSG00000074338, Fbxo10	V2LMM_158962	TGCTGTTGACAGTGAGCGAGCAGTTTGAATCTGAGTGTATTAGTGAAGCCACAGATGTAATACACTCAGATTCAAACTGCCTGCCTACTGCCTCGGA
Pool 2	L3mbtl4	V2LMM_53538	TGCTGTTGACAGTGAGCGCGCAAATTTGGAAATAATGGAATAGTGAAGCCACAGATGTATTCCATTATTTCCAAATTTGCATGCCTACTGCCTCGGA
Pool 2	Phc2	V2LMM_98506	TGCTGTTGACAGTGAGCGCCCGGCAGACTGTGCAGGTAAATAGTGAAGCCACAGATGTATTTACCTGCACAGTCTGCCGGTTGCCTACTGCCTCGGA
Pool 2	Phf20l1	V2LMM_92481	TGCTGTTGACAGTGAGCGACCAACTTAAACGTCACTTAAATAGTGAAGCCACAGATGTATTTAAGTGACGTTTAAGTTGGGTGCCTACTGCCTCGGA
Pool 2	AI931714	V2LMM_93090	TGCTGTTGACAGTGAGCGCGCTTTGACAGCTTTATAGAAATAGTGAAGCCACAGATGTATTTCTATAAAGCTGTCAAAGCTTGCCTACTGCCTCGGA
Pool 2	Chd6	V2LMM_50653	TGCTGTTGACAGTGAGCGCCCATCGCATTCCTTTCAGAAATAGTGAAGCCACAGATGTATTTCTGAAAGGAATGCGATGGATGCCTACTGCCTCGGA
Pool 2	LOC100047964, Phf1	V2LMM_30885	TGCTGTTGACAGTGAGCGCCCTCAGCGTTTGCTGTAAGAATAGTGAAGCCACAGATGTATTCTTACAGCAAACGCTGAGGTTGCCTACTGCCTCGGA
Pool 2	Phf13	V2LMM_86518	TGCTGTTGACAGTGAGCGCCGTTTACATGTTCTGTGTAATTAGTGAAGCCACAGATGTAATTACACAGAACATGTAAACGATGCCTACTGCCTCGGA
Pool 2	Phf12	V2LMM_86931	TGCTGTTGACAGTGAGCGACCAAGCAGTATTGTTGCCAAATAGTGAAGCCACAGATGTATTTGGCAACAATACTGCTTGGGTGCCTACTGCCTCGGA
Pool 2	Eed	V2LMM_68472	TGCTGTTGACAGTGAGCGAGGAAGCAACAGAGTAACCTTATAGTGAAGCCACAGATGTATAAGGTTACTCTGTTGCTTCCCTGCCTACTGCCTCGGA
Pool 2	Trim24	V2LMM_85438	TGCTGTTGACAGTGAGCGCCGCTTAATAAACTTTCAGAATTAGTGAAGCCACAGATGTAATTCTGAAAGTTTATTAAGCGTTGCCTACTGCCTCGGA
Pool 2	4933408B17Rik	V2LMM_90310	TGCTGTTGACAGTGAGCGCCCTAATGTGGTGGATGAAGAATAGTGAAGCCACAGATGTATTCTTCATCCACCACATTAGGTTGCCTACTGCCTCGGA
Pool 2	Chd3	V2LMM_40971	TGCTGTTGACAGTGAGCGCGGTTATCGGTTGTACATATAATAGTGAAGCCACAGATGTATTATATGTACAACCGATAACCTTGCCTACTGCCTCGGA
Pool 2	Uhrf2	V2LMM_31857	TGCTGTTGACAGTGAGCGCCGACGTTGGACTGAATGATATTAGTGAAGCCACAGATGTAATATCATTCAGTCCAACGTCGTTGCCTACTGCCTCGGA
Pool 2	Ep300	V2LMM_90586	TGCTGTTGACAGTGAGCGACCCTGGATTAAGTTTGATAAATAGTGAAGCCACAGATGTATTTATCAAACTTAATCCAGGGCTGCCTACTGCCTCGGA
Pool 2	Hdac9	V2LMM_159316	TGCTGTTGACAGTGAGCGAGCACAGTTTGATGGAACATAATAGTGAAGCCACAGATGTATTATGTTCCATCAAACTGTGCCTGCCTACTGCCTCGGA
Pool 2	L3mbtl4	V2LMM_60570	TGCTGTTGACAGTGAGCGCGGGTCAGCTATGGAAGAACAATAGTGAAGCCACAGATGTATTGTTCTTCCATAGCTGACCCTTGCCTACTGCCTCGGA
Pool 2	Mbd5	V2LMM_233857	TGCTGTTGACAGTGAGCGAGGCTTCCTCTTTCTCGTACACTAGTGAAGCCACAGATGTAGTGTACGAGAAAGAGGAAGCCCTGCCTACTGCCTCGGA
Pool 2	Cxxc1	V2LMM_72884	TGCTGTTGACAGTGAGCGCCGACAGAAGCAGAAACATAAATAGTGAAGCCACAGATGTATTTATGTTTCTGCTTCTGTCGATGCCTACTGCCTCGGA
Pool 2	AI931714	V2LMM_93089	TGCTGTTGACAGTGAGCGCGCAGTGAAGCTAAACCCTGATTAGTGAAGCCACAGATGTAATCAGGGTTTAGCTTCACTGCTTGCCTACTGCCTCGGA
Pool 2	Tdrd6	V2LMM_210525	TGCTGTTGACAGTGAGCGCCGGCAGAATAACTTAGAATTATAGTGAAGCCACAGATGTATAATTCTAAGTTATTCTGCCGATGCCTACTGCCTCGGA
Pool 2	Scmh1	V2LMM_63179	TGCTGTTGACAGTGAGCGACCGAACACCCAAGATCCTTATTAGTGAAGCCACAGATGTAATAAGGATCTTGGGTGTTCGGCTGCCTACTGCCTCGGA
Pool 2	2410049M19Rik, 2610028L16Rik, BC026585, Ccdc138, Ccdc82, Cep290, E130101M22, Elmod2, OTTMUSG00000005523, Rbm18, Spic, Trim24	V2LMM_169378	TGCTGTTGACAGTGAGCGAGCTGGTAGTCTTGGTTCTATATAGTGAAGCCACAGATGTATATAGAACCAAGACTACCAGCCTGCCTACTGCCTCGGA
Pool 2	Prmt5	V2LMM_75946	TGCTGTTGACAGTGAGCGCGCCTATGAGCTCTTTGCCAAATAGTGAAGCCACAGATGTATTTGGCAAAGAGCTCATAGGCATGCCTACTGCCTCGGA
Pool 2	Dpf3	V2LMM_33221	TGCTGTTGACAGTGAGCGCGCACGTACCACGGAGGACTTATAGTGAAGCCACAGATGTATAAGTCCTCCGTGGTACGTGCTTGCCTACTGCCTCGGA
Pool 2	Baz1a	V2LMM_151532	TGCTGTTGACAGTGAGCGACCTATGTCAAGGACCGATATTTAGTGAAGCCACAGATGTAAATATCGGTCCTTGACATAGGCTGCCTACTGCCTCGGA
Pool 2	Phf20	V2LMM_51392	TGCTGTTGACAGTGAGCGCCCTCAGTTCTTCCCTAACTTATAGTGAAGCCACAGATGTATAAGTTAGGGAAGAACTGAGGTTGCCTACTGCCTCGGA
Pool 2	Tdrd1	V2LMM_31470	TGCTGTTGACAGTGAGCGCCCTGGTTGGATATGTCGATTATAGTGAAGCCACAGATGTATAATCGACATATCCAACCAGGATGCCTACTGCCTCGGA
Pool 2	Rnf17	V2LMM_71506	TGCTGTTGACAGTGAGCGCCCGGACTTTGAAGTTAACATTTAGTGAAGCCACAGATGTAAATGTTAACTTCAAAGTCCGGATGCCTACTGCCTCGGA
Pool 2	Phf23	V2LMM_64593	TGCTGTTGACAGTGAGCGACCTGTTACAGTGCACTCTGAATAGTGAAGCCACAGATGTATTCAGAGTGCACTGTAACAGGGTGCCTACTGCCTCGGA
Pool 2	Chd1	V2LMM_3938	TGCTGTTGACAGTGAGCGACGGAGTAGAAGCAGGAGATATTAGTGAAGCCACAGATGTAATATCTCCTGCTTCTACTCCGCTGCCTACTGCCTCGGA
Pool 2	Mbtd1	V2LMM_235100	TGCTGTTGACAGTGAGCGCTCTCCCAATCATCAAGAATAATAGTGAAGCCACAGATGTATTATTCTTGATGATTGGGAGATTGCCTACTGCCTCGGA
Pool 2	Kat2b	V2LMM_189282	TGCTGTTGACAGTGAGCGCCCAACTAATATACAACCATATTAGTGAAGCCACAGATGTAATATGGTTGTATATTAGTTGGTTGCCTACTGCCTCGGA
Pool 2	Clock	V2LMM_18790	TGCTGTTGACAGTGAGCGCGGCTTCAGACTCATTATTATATAGTGAAGCCACAGATGTATATAATAATGAGTCTGAAGCCATGCCTACTGCCTCGGA
Pool 2	LOC100047360, Scml2	V2LMM_63602	TGCTGTTGACAGTGAGCGACCTAAGAAGGGCATTACTATTTAGTGAAGCCACAGATGTAAATAGTAATGCCCTTCTTAGGGTGCCTACTGCCTCGGA
Pool 2	Gtf3c4	V2LMM_65988	TGCTGTTGACAGTGAGCGACGTCTTTATGAGACTAGTTATTAGTGAAGCCACAGATGTAATAACTAGTCTCATAAAGACGGTGCCTACTGCCTCGGA
Pool 2	Eed	V2LMM_73225	TGCTGTTGACAGTGAGCGCCGCCCGGACACGCCCACAAATTAGTGAAGCCACAGATGTAATTTGTGGGCGTGTCCGGGCGTTGCCTACTGCCTCGGA
Pool 2	Ep300	V2LMM_226063	TGCTGTTGACAGTGAGCGACCACCTTAATTCCTGATTTAATAGTGAAGCCACAGATGTATTAAATCAGGAATTAAGGTGGCTGCCTACTGCCTCGGA
Pool 2	Akap1	V2LMM_131398	TGCTGTTGACAGTGAGCGAGGTCTCTAGGAACTCAGACTTTAGTGAAGCCACAGATGTAAAGTCTGAGTTCCTAGAGACCCTGCCTACTGCCTCGGA
Pool 2	Mbd5	V2LMM_105044	TGCTGTTGACAGTGAGCGCGCCTTTGCCCTTCCATCTTTATAGTGAAGCCACAGATGTATAAAGATGGAAGGGCAAAGGCTTGCCTACTGCCTCGGA
Pool 2	Mbd5	V2LMM_160991	TGCTGTTGACAGTGAGCGAGCAGAAACATTGCTGAATATATAGTGAAGCCACAGATGTATATATTCAGCAATGTTTCTGCCTGCCTACTGCCTCGGA
Pool 2	Phf21b	V2LMM_151888	TGCTGTTGACAGTGAGCGCGCCCACTTCATGCCAGTTAAATAGTGAAGCCACAGATGTATTTAACTGGCATGAAGTGGGCATGCCTACTGCCTCGGA
Pool 2	Asxl1	V2LMM_133438	TGCTGTTGACAGTGAGCGACCTTGTGGTGAGATAATAAATTAGTGAAGCCACAGATGTAATTTATTATCTCACCACAAGGCTGCCTACTGCCTCGGA
Pool 2	Sfmbt2	V2LMM_79070	TGCTGTTGACAGTGAGCGCGGAGTTACCACTGACTGTATTTAGTGAAGCCACAGATGTAAATACAGTCAGTGGTAACTCCTTGCCTACTGCCTCGGA
Pool 2	Tdrd5	V2LMM_231169	TGCTGTTGACAGTGAGCGCGGAGCCAGAACAGAAGATATATAGTGAAGCCACAGATGTATATATCTTCTGTTCTGGCTCCTTGCCTACTGCCTCGGA
Pool 2	Ints12	V2LMM_57666	TGCTGTTGACAGTGAGCGCGGAATTGATGTTCCAAAGAAATAGTGAAGCCACAGATGTATTTCTTTGGAACATCAATTCCTTGCCTACTGCCTCGGA
Pool 2	Prmt3	V2LMM_85233	TGCTGTTGACAGTGAGCGAGCACAGAAAGTTACAGAGATTTAGTGAAGCCACAGATGTAAATCTCTGTAACTTTCTGTGCGTGCCTACTGCCTCGGA
Pool 2	Baz2a	V2LMM_85154	TGCTGTTGACAGTGAGCGACCAGTGAGTGGCAGTCTTTATTAGTGAAGCCACAGATGTAATAAAGACTGCCACTCACTGGCTGCCTACTGCCTCGGA
Pool 2	Ing5	V2LMM_69924	TGCTGTTGACAGTGAGCGAGGTCTGAGTTTACTGACAGTATAGTGAAGCCACAGATGTATACTGTCAGTAAACTCAGACCCTGCCTACTGCCTCGGA
Pool 2	Mllt6	V2LMM_59358	TGCTGTTGACAGTGAGCGCGGCCTATCCCTGTGTGGAAATTAGTGAAGCCACAGATGTAATTTCCACACAGGGATAGGCCTTGCCTACTGCCTCGGA
Pool 2	Hdac5	V2LMM_76750	TGCTGTTGACAGTGAGCGCGCTCAAGAATGGATTTGCTATTAGTGAAGCCACAGATGTAATAGCAAATCCATTCTTGAGCTTGCCTACTGCCTCGGA
Pool 2	Phf16	V2LMM_205796	TGCTGTTGACAGTGAGCGCGGAAGGGCTAGGAATAGAATATAGTGAAGCCACAGATGTATATTCTATTCCTAGCCCTTCCATGCCTACTGCCTCGGA
Pool 2	Phf20l1	V2LMM_117563	TGCTGTTGACAGTGAGCGCGGTATCCATCCCGAATTGAAATAGTGAAGCCACAGATGTATTTCAATTCGGGATGGATACCATGCCTACTGCCTCGGA
Pool 2	Aire	V2LMM_52248	TGCTGTTGACAGTGAGCGCCCTTCCTCTTGGAAACGGAATTAGTGAAGCCACAGATGTAATTCCGTTTCCAAGAGGAAGGTTGCCTACTGCCTCGGA
Pool 2	Cbx8	V2LMM_66688	TGCTGTTGACAGTGAGCGAGCATGGAATATCTCGTGAAATTAGTGAAGCCACAGATGTAATTTCACGAGATATTCCATGCGTGCCTACTGCCTCGGA
Pool 2	Baz1b	V2LMM_4208	TGCTGTTGACAGTGAGCGACGGGTCATTTCCTTAGAGAAATAGTGAAGCCACAGATGTATTTCTCTAAGGAAATGACCCGGTGCCTACTGCCTCGGA
Pool 2	A530032D15Rik, C130026I21Rik, LOC100040956, LOC100041057, LOC100041708, LOC100046253, Sp140	V2LMM_262260	TGCTGTTGACAGTGAGCGACCGACTTAAAGGAGACTCTAATAGTGAAGCCACAGATGTATTAGAGTCTCCTTTAAGTCGGGTGCCTACTGCCTCGGA
Pool 2	Trim28	V2LMM_13307	TGCTGTTGACAGTGAGCGCGCAGTGAGGAACCAACGTAAATAGTGAAGCCACAGATGTATTTACGTTGGTTCCTCACTGCATGCCTACTGCCTCGGA
Pool 2	Dpf2	V2LMM_68359	TGCTGTTGACAGTGAGCGAGCTTTCTTTCCCATCGATTAATAGTGAAGCCACAGATGTATTAATCGATGGGAAAGAAAGCCTGCCTACTGCCTCGGA
Pool 2	Mecp2	V2LMM_10472	TGCTGTTGACAGTGAGCGCCCTCCTTGGACCCTAATGATTTAGTGAAGCCACAGATGTAAATCATTAGGGTCCAAGGAGGTTGCCTACTGCCTCGGA
Pool 2	Phf20l1	V2LMM_92484	TGCTGTTGACAGTGAGCGAGCTTATTCTGGGAAGAGGAAATAGTGAAGCCACAGATGTATTTCCTCTTCCCAGAATAAGCCTGCCTACTGCCTCGGA
Pool 2	Akap1	V2LMM_57523	TGCTGTTGACAGTGAGCGCGGAACTGAACCTCACCAATATTAGTGAAGCCACAGATGTAATATTGGTGAGGTTCAGTTCCTTGCCTACTGCCTCGGA
Pool 2	Chd9	V2LMM_162668	TGCTGTTGACAGTGAGCGCCGTCACATCCTCAGGGTAATTTAGTGAAGCCACAGATGTAAATTACCCTGAGGATGTGACGATGCCTACTGCCTCGGA
Pool 2	Cdyl	V2LMM_72441	TGCTGTTGACAGTGAGCGCCCTGGTGAACTGTGAGGAATATAGTGAAGCCACAGATGTATATTCCTCACAGTTCACCAGGTTGCCTACTGCCTCGGA
Pool 2	Hdac6	V2LMM_61798	TGCTGTTGACAGTGAGCGACCAAGTAACACCGGAAGGTTATAGTGAAGCCACAGATGTATAACCTTCCGGTGTTACTTGGCTGCCTACTGCCTCGGA
Pool 2	Trim24	V2LMM_85439	TGCTGTTGACAGTGAGCGCGCAGGTGGAACAGGATATTAATAGTGAAGCCACAGATGTATTAATATCCTGTTCCACCTGCTTGCCTACTGCCTCGGA
Pool 2	Baz1b	V2LMM_11014	TGCTGTTGACAGTGAGCGCCCTGTGTGACGAGTGTAATAATAGTGAAGCCACAGATGTATTATTACACTCGTCACACAGGATGCCTACTGCCTCGGA
Pool 2	Pbrm1	V2LMM_18773	TGCTGTTGACAGTGAGCGCGGCTTACTATAGAAATCTAAATAGTGAAGCCACAGATGTATTTAGATTTCTATAGTAAGCCTTGCCTACTGCCTCGGA
Pool 2	Taf1	V2LMM_208902	TGCTGTTGACAGTGAGCGCGGTTGTAAAGGATTACTATAATAGTGAAGCCACAGATGTATTATAGTAATCCTTTACAACCTTGCCTACTGCCTCGGA
Pool 2	Myst1	V2LMM_70538	TGCTGTTGACAGTGAGCGCCCACATTGGGAACTATGAAATTAGTGAAGCCACAGATGTAATTTCATAGTTCCCAATGTGGATGCCTACTGCCTCGGA
Pool 2	Smarca4	V2LMM_187934	TGCTGTTGACAGTGAGCGCCCTGGCTCTGAGTATTTCATTTAGTGAAGCCACAGATGTAAATGAAATACTCAGAGCCAGGTTGCCTACTGCCTCGGA
Pool 2	Tdrd12	V2LMM_5203	TGCTGTTGACAGTGAGCGAGCCAATGCTTCTACAAGGAAATAGTGAAGCCACAGATGTATTTCCTTGTAGAAGCATTGGCCTGCCTACTGCCTCGGA
Pool 2	Hdac1, LOC100048437	V2LMM_7452	TGCTGTTGACAGTGAGCGAGGATGTTGGAAACTACTATTATAGTGAAGCCACAGATGTATAATAGTAGTTTCCAACATCCCTGCCTACTGCCTCGGA
Pool 2	Ing1, LOC100045040	V2LMM_40829	TGCTGTTGACAGTGAGCGCGGTGTAGCCACCTTTAACTTATAGTGAAGCCACAGATGTATAAGTTAAAGGTGGCTACACCATGCCTACTGCCTCGGA
Pool 2	Baz2a	V2LMM_85157	TGCTGTTGACAGTGAGCGAGGAGTCTGTCTTGCAAGATAATAGTGAAGCCACAGATGTATTATCTTGCAAGACAGACTCCCTGCCTACTGCCTCGGA
Pool 2	Mbtd1	V2LMM_137212	TGCTGTTGACAGTGAGCGCGCCTCCAACAAAGAAAGCAAATAGTGAAGCCACAGATGTATTTGCTTTCTTTGTTGGAGGCTTGCCTACTGCCTCGGA
Pool 2	Sp100	V2LMM_79558	TGCTGTTGACAGTGAGCGCGGCATCTATGTGAGGAGTATATAGTGAAGCCACAGATGTATATACTCCTCACATAGATGCCTTGCCTACTGCCTCGGA
Pool 2	Cecr2	V2LHS_117168	TGCTGTTGACAGTGAGCGAGCCAGAGAGTCCCAAAGAATTTAGTGAAGCCACAGATGTAAATTCTTTGGGACTCTCTGGCCTGCCTACTGCCTCGGA
Pool 2	Asxl3	V2LHS_74193	TGCTGTTGACAGTGAGCGCGCTGAGGACATTGACATAGAATAGTGAAGCCACAGATGTATTCTATGTCAATGTCCTCAGCTTGCCTACTGCCTCGGA
Pool 2	Phf21b	V2LHS_70208	TGCTGTTGACAGTGAGCGACCAAAGACTCTGATTCCAGACTAGTGAAGCCACAGATGTAGTCTGGAATCAGAGTCTTTGGCTGCCTACTGCCTCGGA
Pool 2	Nr6a1	V2LHS_6778	TGCTGTTGACAGTGAGCGAGCAGATTGCCTGGATCAAGAATAGTGAAGCCACAGATGTATTCTTGATCCAGGCAATCTGCCTGCCTACTGCCTCGGA
Pool 2	Cdyl	V2LHS_11904	TGCTGTTGACAGTGAGCGCGGCCACAGGCTTAGCTGTTAATAGTGAAGCCACAGATGTATTAACAGCTAAGCCTGTGGCCATGCCTACTGCCTCGGA
Pool 2	Hdac8	V2LHS_10211	TGCTGTTGACAGTGAGCGCGCCCAGCCACTGAAGGGATATTAGTGAAGCCACAGATGTAATATCCCTTCAGTGGCTGGGCATGCCTACTGCCTCGGA
Pool 2	Mbd5	V2LHS_10126	TGCTGTTGACAGTGAGCGCCCATCTTGCAGGTTTAATAAATAGTGAAGCCACAGATGTATTTATTAAACCTGCAAGATGGTTGCCTACTGCCTCGGA
Pool 2	Rnf17	V2LHS_176377	TGCTGTTGACAGTGAGCGACGTGTTGATGTTTCTAAATATTAGTGAAGCCACAGATGTAATATTTAGAAACATCAACACGCTGCCTACTGCCTCGGA
Pool 2	Tdrd6	V2LHS_102243	TGCTGTTGACAGTGAGCGCGGTGCAGTCTTTATAATTTAATAGTGAAGCCACAGATGTATTAAATTATAAAGACTGCACCTTGCCTACTGCCTCGGA
Pool 2	Epc1	V2LHS_137414	TGCTGTTGACAGTGAGCGCGCTTTGTTACAGCCTTCAAATTAGTGAAGCCACAGATGTAATTTGAAGGCTGTAACAAAGCTTGCCTACTGCCTCGGA
Pool 2	Asxl1	V2LHS_74614	TGCTGTTGACAGTGAGCGACCTTGTGGTGAGATAATAAATTAGTGAAGCCACAGATGTAATTTATTATCTCACCACAAGGCTGCCTACTGCCTCGGA
Pool 2	LOC100044566, Ncoa1	V2LHS_23968	TGCTGTTGACAGTGAGCGACCTCTTTAAACCTCAATAATTTAGTGAAGCCACAGATGTAAATTATTGAGGTTTAAAGAGGGTGCCTACTGCCTCGGA
Pool 2	Mbd6	V2LHS_229905	TGCTGTTGACAGTGAGCGCGGCTTCAATGGACAAATGGAATAGTGAAGCCACAGATGTATTCCATTTGTCCATTGAAGCCATGCCTACTGCCTCGGA
Pool 2	Prkcbp1	V2LMM_31775	TGCTGTTGACAGTGAGCGCCGAAGTCTGTCCAGAATGTTATAGTGAAGCCACAGATGTATAACATTCTGGACAGACTTCGATGCCTACTGCCTCGGA
Pool 2	Brd3	V2LMM_2310	TGCTGTTGACAGTGAGCGACCTCCTATGGTTAATATACTTTAGTGAAGCCACAGATGTAAAGTATATTAACCATAGGAGGGTGCCTACTGCCTCGGA
Pool 2	Hdac6	V2LMM_79557	TGCTGTTGACAGTGAGCGCGGCATCTATCTCTGAGTCTATTAGTGAAGCCACAGATGTAATAGACTCAGAGATAGATGCCATGCCTACTGCCTCGGA
Pool 2	AI931714	V2LMM_93092	TGCTGTTGACAGTGAGCGCGGTGTGTTTATAAGTCACTAATAGTGAAGCCACAGATGTATTAGTGACTTATAAACACACCTTGCCTACTGCCTCGGA
Pool 2	Rsf1	V2LMM_233661	TGCTGTTGACAGTGAGCGAGCCGAAGCACAGATGACTATTTAGTGAAGCCACAGATGTAAATAGTCATCTGTGCTTCGGCCTGCCTACTGCCTCGGA
Pool 2	Brpf3	V2LMM_153572	TGCTGTTGACAGTGAGCGCGCACAGAGGATGAACACTATTTAGTGAAGCCACAGATGTAAATAGTGTTCATCCTCTGTGCTTGCCTACTGCCTCGGA
Pool 2	Mbd2	V2LMM_4267	TGCTGTTGACAGTGAGCGACGTAAGAATATGATCAGGTAATAGTGAAGCCACAGATGTATTACCTGATCATATTCTTACGCTGCCTACTGCCTCGGA
Pool 2	Dpf2	V2LMM_72444	TGCTGTTGACAGTGAGCGCCCTGGTGATTACAGGGTCAAATAGTGAAGCCACAGATGTATTTGACCCTGTAATCACCAGGTTGCCTACTGCCTCGGA
Pool 2	Hdac3	V2LMM_66076	TGCTGTTGACAGTGAGCGACGTGGCTCTCTGAAACCTTAATAGTGAAGCCACAGATGTATTAAGGTTTCAGAGAGCCACGCTGCCTACTGCCTCGGA
Pool 2	Sfmbt1	V2LMM_9222	TGCTGTTGACAGTGAGCGCCCAGAAGGCATCAGAGATAAATAGTGAAGCCACAGATGTATTTATCTCTGATGCCTTCTGGATGCCTACTGCCTCGGA
Pool 2	Hdac3	V2LMM_71142	TGCTGTTGACAGTGAGCGCCCATATGTGGTTCTAGAATTATAGTGAAGCCACAGATGTATAATTCTAGAACCACATATGGTTGCCTACTGCCTCGGA
Pool 2	Pbrm1	V2LMM_205158	TGCTGTTGACAGTGAGCGACGGAGAAATCAACCAGACTATTAGTGAAGCCACAGATGTAATAGTCTGGTTGATTTCTCCGCTGCCTACTGCCTCGGA
Pool 2	AI931714	V2LMM_110151	TGCTGTTGACAGTGAGCGAGCTGCAATATCCAGATGTTTATAGTGAAGCCACAGATGTATAAACATCTGGATATTGCAGCCTGCCTACTGCCTCGGA
Pool 2	Cdyl2	V2LMM_66880	TGCTGTTGACAGTGAGCGAGCCATCACAGTTCTCTGGTTATAGTGAAGCCACAGATGTATAACCAGAGAACTGTGATGGCCTGCCTACTGCCTCGGA
Pool 2	Sp100	V3LMM_452845	TGCTGTTGACAGTGAGCGAAAGGCTGGAGAAGTAATGATATAGTGAAGCCACAGATGTATATCATTACTTCTCCAGCCTTCTGCCTACTGCCTCGGA
Pool 2	Tdrd3	V3LMM_429923	TGCTGTTGACAGTGAGCGCCCCGAGTCCTGTGCAGAGCAATAGTGAAGCCACAGATGTATTGCTCTGCACAGGACTCGGGTTGCCTACTGCCTCGGA
Pool 2	Cbx2	V3LMM_519882	TGCTGTTGACAGTGAGCGCCTCGTGTTTACCGATAAATAATAGTGAAGCCACAGATGTATTATTTATCGGTAAACACGAGATGCCTACTGCCTCGGA
Pool 2	Tdrkh	V3LMM_468856	TGCTGTTGACAGTGAGCGCTGGGCTAGAATTAGTTCGTAATAGTGAAGCCACAGATGTATTACGAACTAATTCTAGCCCAATGCCTACTGCCTCGGA
Pool 2	Phip	V3LMM_493202	TGCTGTTGACAGTGAGCGCCACAGTTATAACTGCAGTTAATAGTGAAGCCACAGATGTATTAACTGCAGTTATAACTGTGTTGCCTACTGCCTCGGA
Pool 2	Tdrkh	V3LMM_468853	TGCTGTTGACAGTGAGCGCATGGTTGTTGTAGGACCAAAATAGTGAAGCCACAGATGTATTTTGGTCCTACAACAACCATATGCCTACTGCCTCGGA
Pool 2	Mbd4	V3LMM_458798	TGCTGTTGACAGTGAGCGAAAGGATTGAAGTTCAGATCAATAGTGAAGCCACAGATGTATTGATCTGAACTTCAATCCTTGTGCCTACTGCCTCGGA
Pool 2	Prmt6	V3LMM_522666	TGCTGTTGACAGTGAGCGCCTGATGCAGTGTGCTTACTAATAGTGAAGCCACAGATGTATTAGTAAGCACACTGCATCAGTTGCCTACTGCCTCGGA
Pool 2	AI931714	V3LMM_457081	TGCTGTTGACAGTGAGCGACACAGAGATTGCTTTGCTTAATAGTGAAGCCACAGATGTATTAAGCAAAGCAATCTCTGTGGTGCCTACTGCCTCGGA
Pool 2	Brd7, LOC634327	V3LMM_501373	TGCTGTTGACAGTGAGCGCCCAGGTGATGTTGTAAGCATATAGTGAAGCCACAGATGTATATGCTTACAACATCACCTGGATGCCTACTGCCTCGGA
Pool 2	Hdac5	V3LMM_432048	TGCTGTTGACAGTGAGCGACAGGTGTGGGGTACAACGTAATAGTGAAGCCACAGATGTATTACGTTGTACCCCACACCTGGTGCCTACTGCCTCGGA
Pool 2	Brwd3	V3LMM_497844	TGCTGTTGACAGTGAGCGATGGGACAATAATGAAAGAGAATAGTGAAGCCACAGATGTATTCTCTTTCATTATTGTCCCAGTGCCTACTGCCTCGGA
Pool 2	Prmt6	V3LMM_522669	TGCTGTTGACAGTGAGCGAAACGCGAGCACTCTAATCTAATAGTGAAGCCACAGATGTATTAGATTAGAGTGCTCGCGTTCTGCCTACTGCCTCGGA
Pool 2	Sp100	V3LMM_452844	TGCTGTTGACAGTGAGCGCCCCGAGCAAGGACCAACCAAATAGTGAAGCCACAGATGTATTTGGTTGGTCCTTGCTCGGGTTGCCTACTGCCTCGGA
Pool 2	Cbx6, Npcd	V3LMM_461984	TGCTGTTGACAGTGAGCGCTGGCACATTTGCGCTCTACAATAGTGAAGCCACAGATGTATTGTAGAGCGCAAATGTGCCAATGCCTACTGCCTCGGA
Pool 2	Uhrf2	V3LMM_466578	TGCTGTTGACAGTGAGCGCAAGTGGTATACTAGAGATGAATAGTGAAGCCACAGATGTATTCATCTCTAGTATACCACTTTTGCCTACTGCCTCGGA
Pool 2	Brd3	V3LMM_478068	TGCTGTTGACAGTGAGCGCCCGGGAGATGCTGTCCAAGAATAGTGAAGCCACAGATGTATTCTTGGACAGCATCTCCCGGATGCCTACTGCCTCGGA
Pool 2	Brd7, LOC634327	V3LMM_501374	TGCTGTTGACAGTGAGCGCCCAGTCCATAGAAGAACTAAATAGTGAAGCCACAGATGTATTTAGTTCTTCTATGGACTGGTTGCCTACTGCCTCGGA
Pool 2	Cdyl2	V3LMM_517771	TGCTGTTGACAGTGAGCGCCGGGGTGTGTCTTCACACCTATAGTGAAGCCACAGATGTATAGGTGTGAAGACACACCCCGATGCCTACTGCCTCGGA
Pool 2	Chd5	V3LMM_504689	TGCTGTTGACAGTGAGCGAAAGCTGAAGGACGATAAACAATAGTGAAGCCACAGATGTATTGTTTATCGTCCTTCAGCTTCTGCCTACTGCCTCGGA
Pool 2	Chd9	V3LMM_431160	TGCTGTTGACAGTGAGCGCCTGGTCCTCATTGATAAGTTATAGTGAAGCCACAGATGTATAACTTATCAATGAGGACCAGTTGCCTACTGCCTCGGA
Pool 2	Ep300	V3LMM_489677	TGCTGTTGACAGTGAGCGACAGCAGCTTGTTCTCCTTTTATAGTGAAGCCACAGATGTATAAAAGGAGAACAAGCTGCTGCTGCCTACTGCCTCGGA
Pool 2	Tdrd5	V3LMM_464586	TGCTGTTGACAGTGAGCGACAGGACATCTCTGTTGTGTAATAGTGAAGCCACAGATGTATTACACAACAGAGATGTCCTGGTGCCTACTGCCTCGGA
Pool 2	Mbd5	V3LMM_458548	TGCTGTTGACAGTGAGCGATACAGTCTATGAGTTGTCAAATAGTGAAGCCACAGATGTATTTGACAACTCATAGACTGTAGTGCCTACTGCCTCGGA
Pool 2	Cbx6, Npcd	V3LMM_461980	TGCTGTTGACAGTGAGCGATCCAATGTAGTTGTCACAGATTAGTGAAGCCACAGATGTAATCTGTGACAACTACATTGGAGTGCCTACTGCCTCGGA
Pool 2	Tdrd3	V3LMM_429920	TGCTGTTGACAGTGAGCGCTCAGTTATATTTCAAAAATAATAGTGAAGCCACAGATGTATTATTTTTGAAATATAACTGAATGCCTACTGCCTCGGA
Pool 2	Chd1	V3LMM_424603	TGCTGTTGACAGTGAGCGACTCAGAATAGATCTAAGTCAATAGTGAAGCCACAGATGTATTGACTTAGATCTATTCTGAGGTGCCTACTGCCTCGGA
Pool 2	Mbd4	V3LMM_458803	TGCTGTTGACAGTGAGCGCCTGCTTCTACTCTGTCTAGTATAGTGAAGCCACAGATGTATACTAGACAGAGTAGAAGCAGTTGCCTACTGCCTCGGA
Pool 2	Brwd3	V3LMM_497841	TGCTGTTGACAGTGAGCGAAAGATTGTGACTGATGTCCTATAGTGAAGCCACAGATGTATAGGACATCAGTCACAATCTTGTGCCTACTGCCTCGGA
Pool 2	Phf3	V3LMM_437848	TGCTGTTGACAGTGAGCGACACGCAGTCACTGACGATAAATAGTGAAGCCACAGATGTATTTATCGTCAGTGACTGCGTGCTGCCTACTGCCTCGGA
Pool 2	Tdrd5	V3LMM_464589	TGCTGTTGACAGTGAGCGCAAGGATGGTTTGACTCCACAATAGTGAAGCCACAGATGTATTGTGGAGTCAAACCATCCTTATGCCTACTGCCTCGGA
Pool 2	Hdac5	V3LMM_432047	TGCTGTTGACAGTGAGCGCCCGGCAGAAGCTGGACAGCAATAGTGAAGCCACAGATGTATTGCTGTCCAGCTTCTGCCGGTTGCCTACTGCCTCGGA
Pool 2	Bptf	V3LMM_470299	TGCTGTTGACAGTGAGCGCCTGGATAAGATAGATAAAGAATAGTGAAGCCACAGATGTATTCTTTATCTATCTTATCCAGATGCCTACTGCCTCGGA
Pool 2	Mbd4	V3LMM_458800	TGCTGTTGACAGTGAGCGAACCCTGAAGACCACAAGTTAATAGTGAAGCCACAGATGTATTAACTTGTGGTCTTCAGGGTGTGCCTACTGCCTCGGA
Pool 2	Phf3	V3LMM_437853	TGCTGTTGACAGTGAGCGCCACCGACAGAGTGAAAAGCAATAGTGAAGCCACAGATGTATTGCTTTTCACTCTGTCGGTGTTGCCTACTGCCTCGGA
Pool 2	Mbd5	V3LMM_458551	TGCTGTTGACAGTGAGCGACACCTAGGTCACCAAGGTCAATAGTGAAGCCACAGATGTATTGACCTTGGTGACCTAGGTGGTGCCTACTGCCTCGGA
Pool 2	Prmt3	V3LMM_517785	TGCTGTTGACAGTGAGCGATGGGTAGTAAGCCTAGATAAATAGTGAAGCCACAGATGTATTTATCTAGGCTTACTACCCAGTGCCTACTGCCTCGGA
Pool 2	Tdrkh	V3LMM_468858	TGCTGTTGACAGTGAGCGATAGCAGCACCTTTATCTACAATAGTGAAGCCACAGATGTATTGTAGATAAAGGTGCTGCTACTGCCTACTGCCTCGGA
Pool 2	Chd1	V3LMM_424604	TGCTGTTGACAGTGAGCGCTCGGCGGTTTATCAAGAGCTATAGTGAAGCCACAGATGTATAGCTCTTGATAAACCGCCGAATGCCTACTGCCTCGGA
Pool 2	Prmt3	V3LMM_434633	TGCTGTTGACAGTGAGCGCTCCACACATCTTCAAAGATAATAGTGAAGCCACAGATGTATTATCTTTGAAGATGTGTGGATTGCCTACTGCCTCGGA
Pool 2	Brd4	V3LMM_466023	TGCTGTTGACAGTGAGCGATCCCTGATTACTATAAGATTATAGTGAAGCCACAGATGTATAATCTTATAGTAATCAGGGAGTGCCTACTGCCTCGGA
Pool 2	Brd3	V3LMM_478071	TGCTGTTGACAGTGAGCGAACCGCCTGTAGTCAAGAAAAATAGTGAAGCCACAGATGTATTTTTCTTGACTACAGGCGGTGTGCCTACTGCCTCGGA
Pool 2	Cdyl2	V3LMM_476207	TGCTGTTGACAGTGAGCGACAGCCAGACTTCGGATAACAATAGTGAAGCCACAGATGTATTGTTATCCGAAGTCTGGCTGGTGCCTACTGCCTCGGA
Pool 2	Chd9	V3LMM_431159	TGCTGTTGACAGTGAGCGAAAGGAAGAGACTATTATTGAATAGTGAAGCCACAGATGTATTCAATAATAGTCTCTTCCTTGTGCCTACTGCCTCGGA
Pool 2	Brd4	V3LMM_513344	TGCTGTTGACAGTGAGCGACTGCTTGTATTCAGTTTCAAATAGTGAAGCCACAGATGTATTTGAAACTGAATACAAGCAGGTGCCTACTGCCTCGGA
Pool 2	Ep300	V3LMM_489673	TGCTGTTGACAGTGAGCGACAGGTACAAGCAAAGAATCAATAGTGAAGCCACAGATGTATTGATTCTTTGCTTGTACCTGGTGCCTACTGCCTCGGA
Pool 2	Pygo1	V3LMM_466140	TGCTGTTGACAGTGAGCGCTCCGTTCGATGACAGCTACAATAGTGAAGCCACAGATGTATTGTAGCTGTCATCGAACGGATTGCCTACTGCCTCGGA
Pool 2	Mbd4	V3LMM_458799	TGCTGTTGACAGTGAGCGAAAGGAAGATATTGCTGTTGGATAGTGAAGCCACAGATGTATCCAACAGCAATATCTTCCTTGTGCCTACTGCCTCGGA
Pool 2	Tdrd5	V3LMM_464588	TGCTGTTGACAGTGAGCGCCTGGTGTTTTTCTACATCTAATAGTGAAGCCACAGATGTATTAGATGTAGAAAAACACCAGTTGCCTACTGCCTCGGA
Pool 2	Wbp7	V3LMM_447864	TGCTGTTGACAGTGAGCGCAAGCAGCAAGCAGTAGTGTTATAGTGAAGCCACAGATGTATAACACTACTGCTTGCTGCTTTTGCCTACTGCCTCGGA
Pool 2	Wbp7	V3LMM_447866	TGCTGTTGACAGTGAGCGACAGTTATTCAAGATCGATCAATAGTGAAGCCACAGATGTATTGATCGATCTTGAATAACTGCTGCCTACTGCCTCGGA
Pool 2	AI931714	V3LMM_457076	TGCTGTTGACAGTGAGCGACTGGAGCAGACTTGTATGTTATAGTGAAGCCACAGATGTATAACATACAAGTCTGCTCCAGGTGCCTACTGCCTCGGA
Pool 2	Prmt6	V3LMM_522667	TGCTGTTGACAGTGAGCGCCAGGTCTAATTCTGTATGAAATAGTGAAGCCACAGATGTATTTCATACAGAATTAGACCTGTTGCCTACTGCCTCGGA
Pool 2	Pygo1	V3LMM_466143	TGCTGTTGACAGTGAGCGCCAGCTACAACACCATTTCCTATAGTGAAGCCACAGATGTATAGGAAATGGTGTTGTAGCTGTTGCCTACTGCCTCGGA
Pool 2	Tdrd5	V3LMM_464587	TGCTGTTGACAGTGAGCGCTTGGACGATCATTTCAGTATATAGTGAAGCCACAGATGTATATACTGAAATGATCGTCCAAATGCCTACTGCCTCGGA
Pool 2	Hdac8	V2LHS_219882	TGCTGTTGACAGTGAGCGAGCATTCAGTTTCACCTCCAAATAGTGAAGCCACAGATGTATTTGGAGGTGAAACTGAATGCGTGCCTACTGCCTCGGA
Pool 2	Bmi1, EG546387	V2LHS_48580	TGCTGTTGACAGTGAGCGCGGCATTATGCTTGTTGTACAATAGTGAAGCCACAGATGTATTGTACAACAAGCATAATGCCATGCCTACTGCCTCGGA
Pool 2	Phf10	V2LHS_156710	TGCTGTTGACAGTGAGCGCGGAGCTTGTTTCTATGATTAATAGTGAAGCCACAGATGTATTAATCATAGAAACAAGCTCCATGCCTACTGCCTCGGA
Pool 2	Bmi1	V2LHS_48576	TGCTGTTGACAGTGAGCGAGGCCATAGTTTGTTAATCTCATAGTGAAGCCACAGATGTATGAGATTAACAAACTATGGCCCTGCCTACTGCCTCGGA
Pool 2	Phf15	V2LHS_80116	TGCTGTTGACAGTGAGCGCGGGCATTATTTCATGGCAGATTAGTGAAGCCACAGATGTAATCTGCCATGAAATAATGCCCATGCCTACTGCCTCGGA
Pool 2	Nr6a1	V2LHS_203598	TGCTGTTGACAGTGAGCGAGCAGATTGCCTGGATCAAGAATAGTGAAGCCACAGATGTATTCTTGATCCAGGCAATCTGCCTGCCTACTGCCTCGGA
Pool 2	Baz2b	V2LHS_58157	TGCTGTTGACAGTGAGCGAGGCTTTGATGTGAATATTGATTAGTGAAGCCACAGATGTAATCAATATTCACATCAAAGCCCTGCCTACTGCCTCGGA
Pool 2	Phf12	V2LHS_34949	TGCTGTTGACAGTGAGCGCCCAAACATTATGAGCTGTTAATAGTGAAGCCACAGATGTATTAACAGCTCATAATGTTTGGTTGCCTACTGCCTCGGA
Pool 2	Tdrkh	V2LHS_77786	TGCTGTTGACAGTGAGCGACCAATCAGTGTGAGAAGAGAATAGTGAAGCCACAGATGTATTCTCTTCTCACACTGATTGGCTGCCTACTGCCTCGGA
Pool 2	Hat1	V2LHS_27537	TGCTGTTGACAGTGAGCGCCGCTAGAAGGGTTTATGAAATTAGTGAAGCCACAGATGTAATTTCATAAACCCTTCTAGCGTTGCCTACTGCCTCGGA
Pool 3	Trim33	V2LHS_134257	TGCTGTTGACAGTGAGCGCGGCTCAAGTAGTTTAGATAATTAGTGAAGCCACAGATGTAATTATCTAAACTACTTGAGCCATGCCTACTGCCTCGGA
Pool 3	Phf21a	V2LHS_135306	TGCTGTTGACAGTGAGCGAGCCCAGAATAACATTCCTATTTAGTGAAGCCACAGATGTAAATAGGAATGTTATTCTGGGCCTGCCTACTGCCTCGGA
Pool 3	Hdac8	V2LHS_175860	TGCTGTTGACAGTGAGCGCGCCCAGCCACTGAAGGGATATTAGTGAAGCCACAGATGTAATATCCCTTCAGTGGCTGGGCATGCCTACTGCCTCGGA
Pool 3	Pbrm1	V2LHS_200596	TGCTGTTGACAGTGAGCGCGGACTATCCTGATTATTATAATAGTGAAGCCACAGATGTATTATAATAATCAGGATAGTCCTTGCCTACTGCCTCGGA
Pool 3	Hat1	V2LHS_27465	TGCTGTTGACAGTGAGCGCAGCTACAGACTGGATATTAAATAGTGAAGCCACAGATGTATTTAATATCCAGTCTGTAGCTTTGCCTACTGCCTCGGA
Pool 3	Ncoa2	V2LHS_223215	TGCTGTTGACAGTGAGCGACCATTAATTGTTGGTGTGAATTAGTGAAGCCACAGATGTAATTCACACCAACAATTAATGGCTGCCTACTGCCTCGGA
Pool 3	Chd1	V2LHS_228400	TGCTGTTGACAGTGAGCGCCCTCATTAAACCACCAGATAATAGTGAAGCCACAGATGTATTATCTGGTGGTTTAATGAGGTTGCCTACTGCCTCGGA
Pool 3	Mbd5	V2LHS_175046	TGCTGTTGACAGTGAGCGCCCATCTTGCAGGTTTAATAAATAGTGAAGCCACAGATGTATTTATTAAACCTGCAAGATGGTTGCCTACTGCCTCGGA
Pool 3	Mllt10	V2LHS_41612	TGCTGTTGACAGTGAGCGAGCCGAGAACCCGCTGGTTTATTAGTGAAGCCACAGATGTAATAAACCAGCGGGTTCTCGGCCTGCCTACTGCCTCGGA
Pool 3	Clock	V2LHS_67386	TGCTGTTGACAGTGAGCGCGGCTTCAGACTCATTATTATATAGTGAAGCCACAGATGTATATAATAATGAGTCTGAAGCCATGCCTACTGCCTCGGA
Pool 3	Snd1	V2LHS_208539	TGCTGTTGACAGTGAGCGAGCTGAGAATATGGAGAGACTATAGTGAAGCCACAGATGTATAGTCTCTCCATATTCTCAGCCTGCCTACTGCCTCGGA
Pool 3	Fbxo11	V2LHS_29955	TGCTGTTGACAGTGAGCGCGGAGTTTACATCTTTGGTGATTAGTGAAGCCACAGATGTAATCACCAAAGATGTAAACTCCTTGCCTACTGCCTCGGA
Pool 3	Chd1	V2LHS_226862	TGCTGTTGACAGTGAGCGCCCAGAAGATGTGGAATATTATTAGTGAAGCCACAGATGTAATAATATTCCACATCTTCTGGATGCCTACTGCCTCGGA
Pool 3	Phf20l1	V2LHS_137983	TGCTGTTGACAGTGAGCGAGCTCGCAGCAAGAAATGCAAATAGTGAAGCCACAGATGTATTTGCATTTCTTGCTGCGAGCCTGCCTACTGCCTCGGA
Pool 3	Clock	V2LHS_67391	TGCTGTTGACAGTGAGCGCGGGAACATCAGGCTATGATTATAGTGAAGCCACAGATGTATAATCATAGCCTGATGTTCCCATGCCTACTGCCTCGGA
Pool 3	Trim33	V2LHS_134259	TGCTGTTGACAGTGAGCGCGCATTGTACTTTGAAGATAAATAGTGAAGCCACAGATGTATTTATCTTCAAAGTACAATGCATGCCTACTGCCTCGGA
Pool 3	Asxl3	V2LHS_74263	TGCTGTTGACAGTGAGCGACCTCAGTACTTCAGCTCTAAATAGTGAAGCCACAGATGTATTTAGAGCTGAAGTACTGAGGCTGCCTACTGCCTCGGA
Pool 3	Baz1b	V2LHS_83614	TGCTGTTGACAGTGAGCGCGCAGATGACTTTGTTGGATATTAGTGAAGCCACAGATGTAATATCCAACAAAGTCATCTGCTTGCCTACTGCCTCGGA
Pool 3	Phf7	V2LHS_116034	TGCTGTTGACAGTGAGCGAGGAATTTCTTCAGAAAGACAATAGTGAAGCCACAGATGTATTGTCTTTCTGAAGAAATTCCCTGCCTACTGCCTCGGA
Pool 3	Fbxo11	V2LHS_111147	TGCTGTTGACAGTGAGCGACCTGCAGATATGGTTGCAGAATAGTGAAGCCACAGATGTATTCTGCAACCATATCTGCAGGCTGCCTACTGCCTCGGA
Pool 3	Ncoa2	V2LHS_186064	TGCTGTTGACAGTGAGCGCGCCATTAATTGTTGGTGTGAATAGTGAAGCCACAGATGTATTCACACCAACAATTAATGGCTTGCCTACTGCCTCGGA
Pool 3	Ncoa2	V2LHS_186064	TGCTGTTGACAGTGAGCGCGCCATTAATTGTTGGTGTGAATAGTGAAGCCACAGATGTATTCACACCAACAATTAATGGCTTGCCTACTGCCTCGGA
Pool 3	Carm1	V2LHS_256535	TGCTGTTGACAGTGAGCGCGGATAGAAATCCCATTCAAATTAGTGAAGCCACAGATGTAATTTGAATGGGATTTCTATCCTTGCCTACTGCCTCGGA
Pool 3	Cecr2	V2LHS_117166	TGCTGTTGACAGTGAGCGCGCTCACCACAAGAAAGGGAAATAGTGAAGCCACAGATGTATTTCCCTTTCTTGTGGTGAGCTTGCCTACTGCCTCGGA
Pool 3	Cecr2	V2LHS_201020	TGCTGTTGACAGTGAGCGCGGCCAGAGAGTCCCAAAGAATTAGTGAAGCCACAGATGTAATTCTTTGGGACTCTCTGGCCTTGCCTACTGCCTCGGA
Pool 3	Myst4	V2LHS_50271	TGCTGTTGACAGTGAGCGACCTCTTTGTCCACACCATTAATAGTGAAGCCACAGATGTATTAATGGTGTGGACAAAGAGGCTGCCTACTGCCTCGGA
Pool 3	Phf15	V2LHS_261411	TGCTGTTGACAGTGAGCGAGCCTGGAAATGCGGACTATATTAGTGAAGCCACAGATGTAATATAGTCCGCATTTCCAGGCCTGCCTACTGCCTCGGA
Pool 3	Cbx4	V2LHS_240843	TGCTGTTGACAGTGAGCGCGCCCTTCTTTGGGAATATAATTAGTGAAGCCACAGATGTAATTATATTCCCAAAGAAGGGCTTGCCTACTGCCTCGGA
Pool 3	Ing5	V2LHS_138561	TGCTGTTGACAGTGAGCGCCGAGATGGTGGATAAACACATTAGTGAAGCCACAGATGTAATGTGTTTATCCACCATCTCGTTGCCTACTGCCTCGGA
Pool 3	Phf12	V2LHS_34951	TGCTGTTGACAGTGAGCGACCAAGACTCCTGCAATGCAAATAGTGAAGCCACAGATGTATTTGCATTGCAGGAGTCTTGGGTGCCTACTGCCTCGGA
Pool 3	Phf12	V2LHS_34948	TGCTGTTGACAGTGAGCGACCAAGCAGTATTGTTGCCAAATAGTGAAGCCACAGATGTATTTGGCAACAATACTGCTTGGGTGCCTACTGCCTCGGA
Pool 3	Brd8	V2LHS_90124	TGCTGTTGACAGTGAGCGACCTATGGATTTGTCAACTATTTAGTGAAGCCACAGATGTAAATAGTTGACAAATCCATAGGCTGCCTACTGCCTCGGA
Pool 3	Clock	V2LHS_4998	TGCTGTTGACAGTGAGCGCGGCTTCAGACTCATTATTATATAGTGAAGCCACAGATGTATATAATAATGAGTCTGAAGCCATGCCTACTGCCTCGGA
Pool 3	Pcgf2	V2LHS_197060	TGCTGTTGACAGTGAGCGCGGACCAACCAGATTAATTTAATAGTGAAGCCACAGATGTATTAAATTAATCTGGTTGGTCCATGCCTACTGCCTCGGA
Pool 3	Chd8	V2LHS_100726	TGCTGTTGACAGTGAGCGAGCCCAGATGCTCCTGTTGAAATAGTGAAGCCACAGATGTATTTCAACAGGAGCATCTGGGCGTGCCTACTGCCTCGGA
Pool 3	Trim66	V2LHS_54330	TGCTGTTGACAGTGAGCGACGGCATTATTACCAGATTATCTAGTGAAGCCACAGATGTAGATAATCTGGTAATAATGCCGGTGCCTACTGCCTCGGA
Pool 3	Eed	V2LHS_23174	TGCTGTTGACAGTGAGCGAGCCATGGAAATGCTATCAATGTAGTGAAGCCACAGATGTACATTGATAGCATTTCCATGGCCTGCCTACTGCCTCGGA
Pool 3	Mbd2	V2LHS_201495	TGCTGTTGACAGTGAGCGCGCCTAGTAAATTACAGAAGAATAGTGAAGCCACAGATGTATTCTTCTGTAATTTACTAGGCATGCCTACTGCCTCGGA
Pool 3	Fbxo11	V2LHS_111147	TGCTGTTGACAGTGAGCGACCTGCAGATATGGTTGCAGAATAGTGAAGCCACAGATGTATTCTGCAACCATATCTGCAGGCTGCCTACTGCCTCGGA
Pool 3	Brd2, LOC100044024	V3LHS_643142	TGCTGTTGACAGTGAGCGACAGGAGTTTGCTGCTGATGTATAGTGAAGCCACAGATGTATACATCAGCAGCAAACTCCTGTTGCCTACTGCCTCGGA
Pool 3	Brd4	V3LHS_636500	TGCTGTTGACAGTGAGCGACAGCAGAACAAACCAAAGAAATAGTGAAGCCACAGATGTATTTCTTTGGTTTGTTCTGCTGGTGCCTACTGCCTCGGA
Pool 3	Trim66	V2LMM_93828	TGCTGTTGACAGTGAGCGCCCAATTAACCTCTCTGTGAAATAGTGAAGCCACAGATGTATTTCACAGAGAGGTTAATTGGTTGCCTACTGCCTCGGA
Pool 3	Chd4	V2LMM_189313	TGCTGTTGACAGTGAGCGCGCGGACACAGTTATTATATATTAGTGAAGCCACAGATGTAATATATAATAACTGTGTCCGCATGCCTACTGCCTCGGA
Pool 3	Hdac10	V2LMM_202647	TGCTGTTGACAGTGAGCGAGGTATGATTCTCTAGCTTATATAGTGAAGCCACAGATGTATATAAGCTAGAGAATCATACCCTGCCTACTGCCTCGGA
Pool 3	Prmt7	V2LMM_39312	TGCTGTTGACAGTGAGCGCGGCTTCAGTGATAAGATTAAATAGTGAAGCCACAGATGTATTTAATCTTATCACTGAAGCCATGCCTACTGCCTCGGA
Pool 3	Tdrd9	V2LMM_100810	TGCTGTTGACAGTGAGCGCCCGTAAACTCTTGAGGACAAATAGTGAAGCCACAGATGTATTTGTCCTCAAGAGTTTACGGATGCCTACTGCCTCGGA
Pool 3	Prmt6	V2LMM_106231	TGCTGTTGACAGTGAGCGAGCGAGCACTCTAATCTAATAATAGTGAAGCCACAGATGTATTATTAGATTAGAGTGCTCGCGTGCCTACTGCCTCGGA
Pool 3	Myst4	V2LMM_43599	TGCTGTTGACAGTGAGCGACCTCTTTGTCCACACCATTAATAGTGAAGCCACAGATGTATTAATGGTGTGGACAAAGAGGCTGCCTACTGCCTCGGA
Pool 3	Cdyl, EG665321	V2LMM_80899	TGCTGTTGACAGTGAGCGCGGGCATGGACTCCATGTTAAATAGTGAAGCCACAGATGTATTTAACATGGAGTCCATGCCCTTGCCTACTGCCTCGGA
Pool 3	Ep300	V2LMM_102131	TGCTGTTGACAGTGAGCGACGGACTGCAGTCTATCATGAATAGTGAAGCCACAGATGTATTCATGATAGACTGCAGTCCGCTGCCTACTGCCTCGGA
Pool 3	1190005F20Rik, 1500004A13Rik, 5031420N21Rik, A630049H14Rik, B4galnt2, Ccbl1, D10Ertd641e, E030022I16Rik, H2-Q10, H2-Q9, Ipp, Jakmip1, Mib2, Myst2, Nsd1, Ogt, P2rx4, Pde6h, Ptp4a3, Rapgef2, Senp6, Slc25a21, Tmem87b, Top3b	V2LMM_169871	TGCTGTTGACAGTGAGCGAGCCCAAAGATTTATTTATTATTAGTGAAGCCACAGATGTAATAATAAATAAATCTTTGGGCCTGCCTACTGCCTCGGA
Pool 3	Stk31	V2LMM_188818	TGCTGTTGACAGTGAGCGAGCTGCTGGTGACTTTAATTTATAGTGAAGCCACAGATGTATAAATTAAAGTCACCAGCAGCCTGCCTACTGCCTCGGA
Pool 3	Cdyl, EG665321	V2LMM_75953	TGCTGTTGACAGTGAGCGCGCCTATTATTGTAGCTGTTAATAGTGAAGCCACAGATGTATTAACAGCTACAATAATAGGCTTGCCTACTGCCTCGGA
Pool 3	Bptf	V2LMM_203045	TGCTGTTGACAGTGAGCGCGGTCCCTTACTTTAATTATAATAGTGAAGCCACAGATGTATTATAATTAAAGTAAGGGACCTTGCCTACTGCCTCGGA
Pool 3	Phf13	V2LMM_86519	TGCTGTTGACAGTGAGCGCGCAATCAGCTTGTTTATGCAATAGTGAAGCCACAGATGTATTGCATAAACAAGCTGATTGCATGCCTACTGCCTCGGA
Pool 3	Eed	V2LMM_65179	TGCTGTTGACAGTGAGCGACGATGGGATCGACTTCGATAATAGTGAAGCCACAGATGTATTATCGAAGTCGATCCCATCGCTGCCTACTGCCTCGGA
Pool 3	Myst2	V2LMM_89558	TGCTGTTGACAGTGAGCGCGGCTGTCATCTGATTGGATATTAGTGAAGCCACAGATGTAATATCCAATCAGATGACAGCCATGCCTACTGCCTCGGA
Pool 3	Brd1, LOC100045983	V2LMM_102348	TGCTGTTGACAGTGAGCGAGCTGTGCATCTGAATCCAGTATAGTGAAGCCACAGATGTATACTGGATTCAGATGCACAGCGTGCCTACTGCCTCGGA
Pool 3	LOC100044566, Ncoa1	V2LMM_14018	TGCTGTTGACAGTGAGCGCGCCCATCCTATAGATTCATATTAGTGAAGCCACAGATGTAATATGAATCTATAGGATGGGCTTGCCTACTGCCTCGGA
Pool 3	Kat2b	V2LMM_190216	TGCTGTTGACAGTGAGCGCCCTAATTACACTACATAGAAATAGTGAAGCCACAGATGTATTTCTATGTAGTGTAATTAGGATGCCTACTGCCTCGGA
Pool 3	Atad2	V2LMM_20415	TGCTGTTGACAGTGAGCGCGGTTATTGTATCAGACTAGAATAGTGAAGCCACAGATGTATTCTAGTCTGATACAATAACCTTGCCTACTGCCTCGGA
Pool 3	Prmt6	V2LMM_205027	TGCTGTTGACAGTGAGCGCCGCGAGCACTCTAATCTAATATAGTGAAGCCACAGATGTATATTAGATTAGAGTGCTCGCGTTGCCTACTGCCTCGGA
Pool 3	Phf21a	V2LMM_56301	TGCTGTTGACAGTGAGCGCGCTCAGCAGTTCTATAAGTAATAGTGAAGCCACAGATGTATTACTTATAGAACTGCTGAGCTTGCCTACTGCCTCGGA
Pool 3	Tdrd1	V2LMM_32506	TGCTGTTGACAGTGAGCGCCGGGCTTTGCCATCAAAGAAATAGTGAAGCCACAGATGTATTTCTTTGATGGCAAAGCCCGATGCCTACTGCCTCGGA
Pool 3	Hdac9	V2LMM_159318	TGCTGTTGACAGTGAGCGCGCAACTGATGACATTGGCTAATAGTGAAGCCACAGATGTATTAGCCAATGTCATCAGTTGCTTGCCTACTGCCTCGGA
Pool 3	Mbd5	V2LMM_160989	TGCTGTTGACAGTGAGCGCCCAACCAGTTTCCATTCAAATTAGTGAAGCCACAGATGTAATTTGAATGGAAACTGGTTGGATGCCTACTGCCTCGGA
Pool 3	Cxxc1	V2LMM_75494	TGCTGTTGACAGTGAGCGCGCCCAGCCTGGGTCCAAGTATTAGTGAAGCCACAGATGTAATACTTGGACCCAGGCTGGGCATGCCTACTGCCTCGGA
Pool 3	Trim28	V2LMM_8341	TGCTGTTGACAGTGAGCGAGGTCAGATGATCCCTATTCAATAGTGAAGCCACAGATGTATTGAATAGGGATCATCTGACCCTGCCTACTGCCTCGGA
Pool 3	Brd1, LOC100045983	V2LMM_102347	TGCTGTTGACAGTGAGCGACCTCCCAGCGGGTTATTTATTTAGTGAAGCCACAGATGTAAATAAATAACCCGCTGGGAGGCTGCCTACTGCCTCGGA
Pool 3	Mbd6	V2LMM_193300	TGCTGTTGACAGTGAGCGACGAGAAGGTGCTGTGTACTATTAGTGAAGCCACAGATGTAATAGTACACAGCACCTTCTCGCTGCCTACTGCCTCGGA
Pool 3	Clock	V2LMM_18886	TGCTGTTGACAGTGAGCGCGGGAACATCAGGCTATGATTATAGTGAAGCCACAGATGTATAATCATAGCCTGATGTTCCCATGCCTACTGCCTCGGA
Pool 3	Dido1	V2LMM_161245	TGCTGTTGACAGTGAGCGCCCAGTGAGTGGAATCATGTATTAGTGAAGCCACAGATGTAATACATGATTCCACTCACTGGTTGCCTACTGCCTCGGA
Pool 3	Mbd5	V2LMM_105046	TGCTGTTGACAGTGAGCGCGGTTGATATATTTGGTCTCTTTAGTGAAGCCACAGATGTAAAGAGACCAAATATATCAACCTTGCCTACTGCCTCGGA
Pool 3	Prmt5	V2LMM_66283	TGCTGTTGACAGTGAGCGAGCACAGTTTGAGATGCCTTATTAGTGAAGCCACAGATGTAATAAGGCATCTCAAACTGTGCCTGCCTACTGCCTCGGA
Pool 3	1500004A13Rik, A630049H14Rik, B4galnt2, Ccbl1, D10Ertd641e, Eps15l1, H2-Q10, H2-Q9, Jakmip1, Krt7, Myst2, Nsd1, Ogt, P2rx4, Pde6h, Ptp4a3, Rapgef2, Senp6, Slc25a21, Tmem87b, Top3b	V2LMM_169873	TGCTGTTGACAGTGAGCGCGGCCCAAAGATTTATTTATTATAGTGAAGCCACAGATGTATAATAAATAAATCTTTGGGCCTTGCCTACTGCCTCGGA
Pool 3	Elp3	V2LMM_226604	TGCTGTTGACAGTGAGCGCCGGGAGAAGATTATTTATATATAGTGAAGCCACAGATGTATATATAAATAATCTTCTCCCGATGCCTACTGCCTCGGA
Pool 3	Hdac5	V2LMM_65208	TGCTGTTGACAGTGAGCGACGCAACAAGGAGAAGAGCAAATAGTGAAGCCACAGATGTATTTGCTCTTCTCCTTGTTGCGCTGCCTACTGCCTCGGA
Pool 3	Mbtd1	V2LMM_11487	TGCTGTTGACAGTGAGCGCCGATACACCTCCACATTTATTTAGTGAAGCCACAGATGTAAATAAATGTGGAGGTGTATCGATGCCTACTGCCTCGGA
Pool 3	Asxl1	V2LMM_133436	TGCTGTTGACAGTGAGCGCCCTCTGGCAATCTGGAAGAAATAGTGAAGCCACAGATGTATTTCTTCCAGATTGCCAGAGGATGCCTACTGCCTCGGA
Pool 3	Aire	V2LMM_52457	TGCTGTTGACAGTGAGCGCCGACCTGGAGTCCCTCCTCAATAGTGAAGCCACAGATGTATTGAGGAGGGACTCCAGGTCGTTGCCTACTGCCTCGGA
Pool 3	Taf1	V2LMM_151213	TGCTGTTGACAGTGAGCGCGCTCAGAACATGCCTAGAATTTAGTGAAGCCACAGATGTAAATTCTAGGCATGTTCTGAGCATGCCTACTGCCTCGGA
Pool 3	Taf1	V2LMM_151214	TGCTGTTGACAGTGAGCGAGGTTACTTTATTCGAGAATTATAGTGAAGCCACAGATGTATAATTCTCGAATAAAGTAACCCTGCCTACTGCCTCGGA
Pool 3	Ing2	V2LMM_34374	TGCTGTTGACAGTGAGCGCGCCCACCTACTGCTTGTGTAATAGTGAAGCCACAGATGTATTACACAAGCAGTAGGTGGGCTTGCCTACTGCCTCGGA
Pool 3	Brd3	V3LMM_478067	TGCTGTTGACAGTGAGCGCCACCATGTTTACAAACTGTTATAGTGAAGCCACAGATGTATAACAGTTTGTAAACATGGTGTTGCCTACTGCCTCGGA
Pool 3	Prmt3	V2LMM_85236	TGCTGTTGACAGTGAGCGCGCTGGGTACTTTGATATATATTAGTGAAGCCACAGATGTAATATATATCAAAGTACCCAGCATGCCTACTGCCTCGGA
Pool 3	Baz2b	V2LMM_105275	TGCTGTTGACAGTGAGCGACCAGCGTTGAGGAGCTAGAAATAGTGAAGCCACAGATGTATTTCTAGCTCCTCAACGCTGGCTGCCTACTGCCTCGGA
Pool 3	Baz1b	V2LMM_17087	TGCTGTTGACAGTGAGCGCGGAGATACTTCGATACTTTATTAGTGAAGCCACAGATGTAATAAAGTATCGAAGTATCTCCTTGCCTACTGCCTCGGA
Pool 3	Bmi1	V2LMM_2034	TGCTGTTGACAGTGAGCGACCTAAGGAAGAGGTGAATGATTAGTGAAGCCACAGATGTAATCATTCACCTCTTCCTTAGGCTGCCTACTGCCTCGGA
Pool 3	Ints12	V2LMM_44089	TGCTGTTGACAGTGAGCGACCTGTGTTGTTTGTAGACAAATAGTGAAGCCACAGATGTATTTGTCTACAAACAACACAGGCTGCCTACTGCCTCGGA
Pool 3	Dpf3	V2LMM_32612	TGCTGTTGACAGTGAGCGCCGTCAGAAAGTGACACCTCAATAGTGAAGCCACAGATGTATTGAGGTGTCACTTTCTGACGTTGCCTACTGCCTCGGA
Pool 3	Mbd5	V2LHS_175050	TGCTGTTGACAGTGAGCGCCCATTACAATGGAGACTTTAATAGTGAAGCCACAGATGTATTAAAGTCTCCATTGTAATGGATGCCTACTGCCTCGGA
Pool 3	Phf23	V2LHS_191095	TGCTGTTGACAGTGAGCGCCCACCTCTCCTGTGCTAAGATTAGTGAAGCCACAGATGTAATCTTAGCACAGGAGAGGTGGATGCCTACTGCCTCGGA
Pool 3	Bptf	V2LMM_100261	TGCTGTTGACAGTGAGCGCCCAATTCATTTGCTCTGAATATAGTGAAGCCACAGATGTATATTCAGAGCAAATGAATTGGTTGCCTACTGCCTCGGA
Pool 3	Baz1a	V2LMM_151529	TGCTGTTGACAGTGAGCGCCGCTTGCATGAAATCTGTGATTAGTGAAGCCACAGATGTAATCACAGATTTCATGCAAGCGTTGCCTACTGCCTCGGA
Pool 3	Cdyl	V2LMM_79655	TGCTGTTGACAGTGAGCGCGGCCACAGGCTTAGCTGTTAATAGTGAAGCCACAGATGTATTAACAGCTAAGCCTGTGGCCATGCCTACTGCCTCGGA
Pool 3	Phf20	V2LMM_53171	TGCTGTTGACAGTGAGCGCCGGTAAACTTTGTTTGATTTATAGTGAAGCCACAGATGTATAAATCAAACAAAGTTTACCGTTGCCTACTGCCTCGGA
Pool 3	AI931714	V2LMM_93091	TGCTGTTGACAGTGAGCGCGGTGGTAATATTAGTTCAGTATAGTGAAGCCACAGATGTATACTGAACTAATATTACCACCTTGCCTACTGCCTCGGA
Pool 3	Hdac10	V2LMM_102285	TGCTGTTGACAGTGAGCGCGGGTATGATTCTCTAGCTTATTAGTGAAGCCACAGATGTAATAAGCTAGAGAATCATACCCATGCCTACTGCCTCGGA
Pool 3	Hat1	V2LMM_72071	TGCTGTTGACAGTGAGCGCCCTCTGATGACCCTAAAGTTATAGTGAAGCCACAGATGTATAACTTTAGGGTCATCAGAGGTTGCCTACTGCCTCGGA
Pool 3	Phf17	V2LMM_40920	TGCTGTTGACAGTGAGCGCGGTGTTCTGTGACAAGTGTAATAGTGAAGCCACAGATGTATTACACTTGTCACAGAACACCATGCCTACTGCCTCGGA
Pool 3	L3mbtl4	V2LMM_50497	TGCTGTTGACAGTGAGCGCCCAGGTTTAGTGGCTGTAAATTAGTGAAGCCACAGATGTAATTTACAGCCACTAAACCTGGATGCCTACTGCCTCGGA
Pool 3	Phf10	V2LMM_29911	TGCTGTTGACAGTGAGCGCCCAGCTAAACACGCTGAATATTAGTGAAGCCACAGATGTAATATTCAGCGTGTTTAGCTGGATGCCTACTGCCTCGGA
Pool 3	L3mbtl3	V2LMM_61464	TGCTGTTGACAGTGAGCGCGGTGTTTAAGGATGAACAAATTAGTGAAGCCACAGATGTAATTTGTTCATCCTTAAACACCTTGCCTACTGCCTCGGA
Pool 3	Prmt5	V2LMM_80291	TGCTGTTGACAGTGAGCGCGGCTCCCATTTCTTCCTCTAATAGTGAAGCCACAGATGTATTAGAGGAAGAAATGGGAGCCATGCCTACTGCCTCGGA
Pool 3	Brd8	V2LMM_63692	TGCTGTTGACAGTGAGCGACCTATGGATTTGTCAACTATATAGTGAAGCCACAGATGTATATAGTTGACAAATCCATAGGCTGCCTACTGCCTCGGA
Pool 3	Mllt10	V2LMM_133164	TGCTGTTGACAGTGAGCGCGGTTGTTATTCTGTAACAATTTAGTGAAGCCACAGATGTAAATTGTTACAGAATAACAACCATGCCTACTGCCTCGGA
Pool 3	EG230765, EG545269, Hdac1, LOC100046039, LOC100048437	V2LMM_11542	TGCTGTTGACAGTGAGCGCCGCAAGTGCTGTGAAGCTTAATAGTGAAGCCACAGATGTATTAAGCTTCACAGCACTTGCGATGCCTACTGCCTCGGA
Pool 3	Hdac5	V2LMM_65208	TGCTGTTGACAGTGAGCGACGCAACAAGGAGAAGAGCAAATAGTGAAGCCACAGATGTATTTGCTCTTCTCCTTGTTGCGCTGCCTACTGCCTCGGA
Pool 3	Atad2	V2LMM_84285	TGCTGTTGACAGTGAGCGAGCACTGTCTGCCATTGTGAAATAGTGAAGCCACAGATGTATTTCACAATGGCAGACAGTGCCTGCCTACTGCCTCGGA
Pool 3	LOC100044547, Zfa, Zfx	V2LHS_172109	TGCTGTTGACAGTGAGCGCCCGCTGTACTGACTGTGATTATAGTGAAGCCACAGATGTATAATCACAGTCAGTACAGCGGTTGCCTACTGCCTCGGA
Pool 3	Rnf38	V2LHS_98512	TGCTGTTGACAGTGAGCGCGGTGTCCTTTGGAGTACCTTATAGTGAAGCCACAGATGTATAAGGTACTCCAAAGGACACCTTGCCTACTGCCTCGGA
Pool 3	Nr2f2	V2LHS_35121	TGCTGTTGACAGTGAGCGAGCTTAGTTCTTGAATTGTTATTAGTGAAGCCACAGATGTAATAACAATTCAAGAACTAAGCGTGCCTACTGCCTCGGA
Pool 3	Eny2	V2LHS_50984	TGCTGTTGACAGTGAGCGAGCAGATGAGAGCAGCGATTAATAGTGAAGCCACAGATGTATTAATCGCTGCTCTCATCTGCGTGCCTACTGCCTCGGA
Pool 3	Zc3h11a	V2LHS_95571	TGCTGTTGACAGTGAGCGACCAGTCAGAAACGTGGAGAATTAGTGAAGCCACAGATGTAATTCTCCACGTTTCTGACTGGCTGCCTACTGCCTCGGA
Pool 3	Ezh1	V2LHS_151495	TGCTGTTGACAGTGAGCGACGAAGAGCTCTTCTTTGATTATAGTGAAGCCACAGATGTATAATCAAAGAAGAGCTCTTCGCTGCCTACTGCCTCGGA
Pool 3	Nsd1	V2LHS_239008	TGCTGTTGACAGTGAGCGCGCCGAAATCATGAGCATGTTATAGTGAAGCCACAGATGTATAACATGCTCATGATTTCGGCATGCCTACTGCCTCGGA
Pool 3	Zfp90	V2LHS_209360	TGCTGTTGACAGTGAGCGCGCCCATCCCTTTATAAACATATAGTGAAGCCACAGATGTATATGTTTATAAAGGGATGGGCTTGCCTACTGCCTCGGA
Pool 3	Meis1	V2LHS_151688	TGCTGTTGACAGTGAGCGCCCGGTATATTAGCTGTTTGAATAGTGAAGCCACAGATGTATTCAAACAGCTAATATACCGGTTGCCTACTGCCTCGGA
Pool 3	Whsc1l1	V2LMM_109708	TGCTGTTGACAGTGAGCGAGCTCACCCGAGATTAAACTAATAGTGAAGCCACAGATGTATTAGTTTAATCTCGGGTGAGCCTGCCTACTGCCTCGGA
Pool 3	Smarcad1	V2LMM_108080	TGCTGTTGACAGTGAGCGACCATAGAGTTGGTCAGACTAATAGTGAAGCCACAGATGTATTAGTCTGACCAACTCTATGGCTGCCTACTGCCTCGGA
Pool 3	Zfp292	V2LMM_62290	TGCTGTTGACAGTGAGCGACCAGACGGATGGAAACATAAATAGTGAAGCCACAGATGTATTTATGTTTCCATCCGTCTGGGTGCCTACTGCCTCGGA
Pool 3	Mkrn1, Mkrn1-ps1	V2LMM_13586	TGCTGTTGACAGTGAGCGCGCCAACTACGGTGGAGACAAATAGTGAAGCCACAGATGTATTTGTCTCCACCGTAGTTGGCTTGCCTACTGCCTCGGA
Pool 3	Prdm14	V2LMM_192611	TGCTGTTGACAGTGAGCGACGCCTCCGGATCCATATTCTTTAGTGAAGCCACAGATGTAAAGAATATGGATCCGGAGGCGGTGCCTACTGCCTCGGA
Pool 3	Prdm5	V2LMM_29677	TGCTGTTGACAGTGAGCGCCCACTGTGATGCCACATTTAATAGTGAAGCCACAGATGTATTAAATGTGGCATCACAGTGGTTGCCTACTGCCTCGGA
Pool 3	Jarid1d	V2LMM_83116	TGCTGTTGACAGTGAGCGCCCAGCCACTTTGGAAGTTATATAGTGAAGCCACAGATGTATATAACTTCCAAAGTGGCTGGATGCCTACTGCCTCGGA
Pool 3	Zfp566	V2LMM_29097	TGCTGTTGACAGTGAGCGAGGTGGGAAGAACTTTATCTATTAGTGAAGCCACAGATGTAATAGATAAAGTTCTTCCCACCGTGCCTACTGCCTCGGA
Pool 3	Zfp157	V2LMM_84443	TGCTGTTGACAGTGAGCGCCGGCTCTGTTTGTTATTAGTATAGTGAAGCCACAGATGTATACTAATAACAAACAGAGCCGTTGCCTACTGCCTCGGA
Pool 3	Phf2	V2LMM_67480	TGCTGTTGACAGTGAGCGAGCGATGAGTATGAGTACGTATTAGTGAAGCCACAGATGTAATACGTACTCATACTCATCGCGTGCCTACTGCCTCGGA
Pool 3	Cbx4	V2LHS_240091	TGCTGTTGACAGTGAGCGACCCTTCTTTGGGAATATAATTTAGTGAAGCCACAGATGTAAATTATATTCCCAAAGAAGGGCTGCCTACTGCCTCGGA
Pool 3	Rnf38	V2LHS_233622	TGCTGTTGACAGTGAGCGCGCTCATCACAGCCTAGAGTTATAGTGAAGCCACAGATGTATAACTCTAGGCTGTGATGAGCTTGCCTACTGCCTCGGA
Pool 3	Jmjd2B	B	TGCTGTTGACAGTGAGCGCTCCTGCGCAGACAAATTAAATAGTGAAGCCACAGATGTATTTAATTTGTCTGCGCAGGAGTGCCTACTGCCTCGGA
Pool 3	Prdm4	G	TGCTGTTGACAGTGAGCGGGAGAATGTTTCTAGGGTTAATAGTGAAGCCACAGATGTATTAACCCTAGAAACATTCTCCTGCCTACTGCCTCGGA
Pool 3	Prdm11	I	TGCTGTTGACAGTGAGCGCATGTGCCAACCTGTATATAATAGTGAAGCCACAGATGTATTATATACAGGTTGGCACATGTGCCTACTGCCTCGGA
Pool 3	EZH1	V3LMM_506720,	TGCTGTTGACAGTGAGCGAAAAGATAACAATTCTACACAATAGTGAAGCCACAGATGTATTGTGTAGAATTGTTATCTTTCTGCCTACTGCCTCGGA
Pool 3	EZH1	V3LMM_506721,	TGCTGTTGACAGTGAGCGCAAGGTTCAAGAAAAAACCCAATAGTGAAGCCACAGATGTATTGGGTTTTTTCTTGAACCTTTTGCCTACTGCCTCGGA
Pool 3	EZH1	V3LMM_506722	TGCTGTTGACAGTGAGCGATCGCTGTAAGACTCAGTGCAATAGTGAAGCCACAGATGTATTGCACTGAGTCTTACAGCGACTGCCTACTGCCTCGGA
Pool 3	FBXL10	V3LMM_419281,	TGCTGTTGACAGTGAGCGAAAGGAGCTGAGCAAAGAGCTATAGTGAAGCCACAGATGTATAGCTCTTTGCTCAGCTCCTTGTGCCTACTGCCTCGGA
Pool 3	FBXL10	V3LMM_419282,	TGCTGTTGACAGTGAGCGCCAGGAATACCAGAGAGAATTATAGTGAAGCCACAGATGTATAATTCTCTCTGGTATTCCTGATGCCTACTGCCTCGGA
Pool 3	FBXL10	V3LMM_419280,	TGCTGTTGACAGTGAGCGACTGGGAGTGTCCGAAGTGTAATAGTGAAGCCACAGATGTATTACACTTCGGACACTCCCAGCTGCCTACTGCCTCGGA
Pool 3	FBXL10	V3LMM_419283	TGCTGTTGACAGTGAGCGACAGAGATACGACGAGAACGAATAGTGAAGCCACAGATGTATTCGTTCTCGTCGTATCTCTGGTGCCTACTGCCTCGGA
Pool 3	FBXL10	V3LHS_333082	TGCTGTTGACAGTGAGCGCCAGGCCAGGTCAGATGGACAATAGTGAAGCCACAGATGTATTGTCCATCTGACCTGGCCTGTTGCCTACTGCCTCGGA
Pool 3	FBXL10	V3LHS_333078	TGCTGTTGACAGTGAGCGACTGGGAGTGTCCGAAGTGTAATAGTGAAGCCACAGATGTATTACACTTCGGACACTCCCAGCTGCCTACTGCCTCGGA
Pool 3	JMJD1C	V3LMM_455867,	TGCTGTTGACAGTGAGCGACCGGAGAGACTGGAAGAATTATAGTGAAGCCACAGATGTATAATTCTTCCAGTCTCTCCGGCTGCCTACTGCCTCGGA
Pool 3	JMJD1C	V3LMM_455868,	TGCTGTTGACAGTGAGCGCCCGCTCCGTGTCAGAGATTTATAGTGAAGCCACAGATGTATAAATCTCTGACACGGAGCGGTTGCCTACTGCCTCGGA
Pool 3	JMJD1C	V3LMM_455864	TGCTGTTGACAGTGAGCGACAGGACGACATAGACAGCTTATAGTGAAGCCACAGATGTATAAGCTGTCTATGTCGTCCTGGTGCCTACTGCCTCGGA
Pool 3	JMJD1C	V3LHS_319900	TGCTGTTGACAGTGAGCGAAAAGGAAGAGTTCTAGAGATATAGTGAAGCCACAGATGTATATCTCTAGAACTCTTCCTTTCTGCCTACTGCCTCGGA
Pool 3	Klhdc3	V3LHS_392616	TGCTGTTGACAGTGAGCGATAGTCTGAAGACTCTGTGCAATAGTGAAGCCACAGATGTATTGCACAGAGTCTTCAGACTAGTGCCTACTGCCTCGGA
Pool 3	MLL4	V2LMM_171777,	TGCTGTTGACAGTGAGCGACCTGTATAATTGCATCAGAATTAGTGAAGCCACAGATGTAATTCTGATGCAATTATACAGGCTGCCTACTGCCTCGGA
Pool 3	MLL4	V2LMM_151544,	TGCTGTTGACAGTGAGCGCGGCCCTGATGACAAGAAGGATTAGTGAAGCCACAGATGTAATCCTTCTTGTCATCAGGGCCATGCCTACTGCCTCGGA
Pool 3	MLL4	V2LMM_171780,	TGCTGTTGACAGTGAGCGCGCATATGCTAGGTATCCGATATAGTGAAGCCACAGATGTATATCGGATACCTAGCATATGCTTGCCTACTGCCTCGGA
Pool 3	MLL4	V2LMM_171779	TGCTGTTGACAGTGAGCGCCCTGTAGAATTTAGTGAAGAATAGTGAAGCCACAGATGTATTCTTCACTAAATTCTACAGGATGCCTACTGCCTCGGA
Pool 3	SETD4	V2LMM_223592	TGCTGTTGACAGTGAGCGAGCTGTGTCAAGTTGACACAAATAGTGAAGCCACAGATGTATTTGTGTCAACTTGACACAGCCTGCCTACTGCCTCGGA
Pool 3	SETD7	V3LMM_426245,	TGCTGTTGACAGTGAGCGACAGTTGGACCTAATACTGTTATAGTGAAGCCACAGATGTATAACAGTATTAGGTCCAACTGCTGCCTACTGCCTCGGA
Pool 3	SETD7	V3LMM_426246,	TGCTGTTGACAGTGAGCGCCAGTACAAAGACAACAATCGATAGTGAAGCCACAGATGTATCGATTGTTGTCTTTGTACTGTTGCCTACTGCCTCGGA
Pool 3	SETD7	V3LMM_426242,	TGCTGTTGACAGTGAGCGCCGGGTTCTGCACTGTCACCTATAGTGAAGCCACAGATGTATAGGTGACAGTGCAGAACCCGTTGCCTACTGCCTCGGA
Pool 3	SETD7	V3LMM_426241	TGCTGTTGACAGTGAGCGACACCTGGACGATGACGGATTATAGTGAAGCCACAGATGTATAATCCGTCATCGTCCAGGTGCTGCCTACTGCCTCGGA
Pool 3	SETD8	V3LMM_428031,	TGCTGTTGACAGTGAGCGCAGCGCTGTGAAGTCAGATGAATAGTGAAGCCACAGATGTATTCATCTGACTTCACAGCGCTTTGCCTACTGCCTCGGA
Pool 3	SETD8	V3LMM_516094,	TGCTGTTGACAGTGAGCGCAAGCACTGTTCTCCTGCTCAATAGTGAAGCCACAGATGTATTGAGCAGGAGAACAGTGCTTTTGCCTACTGCCTCGGA
Pool 3	SETD8	V3LMM_516092	TGCTGTTGACAGTGAGCGACTGGTTGGTTTGTGTAGAGAATAGTGAAGCCACAGATGTATTCTCTACACAAACCAACCAGCTGCCTACTGCCTCGGA
Pool 3	SUV4-20H2	V3LMM_414526,	TGCTGTTGACAGTGAGCGCTTGCTCCGTTCTGCCCACCTATAGTGAAGCCACAGATGTATAGGTGGGCAGAACGGAGCAAATGCCTACTGCCTCGGA
Pool 3	SUV4-20H2	V3LMM_414525,	TGCTGTTGACAGTGAGCGCGTGGTCAGTCATGGTTCTATTTAGTGAAGCCACAGATGTAAATAGAACCATGACTGACCACTTGCCTACTGCCTCGGA
Pool 3	SUV4-20H2	V3LMM_414523,	TGCTGTTGACAGTGAGCGCATGAGCACTGTGAATGCTATATAGTGAAGCCACAGATGTATATAGCATTCACAGTGCTCATTTGCCTACTGCCTCGGA
Pool 3	SUV4-20H2	V3LMM_414524,	TGCTGTTGACAGTGAGCGACCGGTGAGAACGACTTCAGCATAGTGAAGCCACAGATGTATGCTGAAGTCGTTCTCACCGGCTGCCTACTGCCTCGGA
Pool 3	SUV4-20H2	V3LMM_414522	TGCTGTTGACAGTGAGCGCCTGCAAGTTTGTGCCCTCAGATAGTGAAGCCACAGATGTATCTGAGGGCACAAACTTGCAGTTGCCTACTGCCTCGGA
Pool 3	Tle4	V2LHS_184503,	TGCTGTTGACAGTGAGCGCCCAAAGAGACAGAGACTCCATTAGTGAAGCCACAGATGTAATGGAGTCTCTGTCTCTTTGGTTGCCTACTGCCTCGGA
Pool 3	Tle4	V2LHS_213497,	TGCTGTTGACAGTGAGCGACGGCATTATGTCATGTATTATTAGTGAAGCCACAGATGTAATAATACATGACATAATGCCGCTGCCTACTGCCTCGGA
Pool 3	Tle4	V2LHS_208083,	TGCTGTTGACAGTGAGCGAAGCGGCATTATGTCATGTATTTAGTGAAGCCACAGATGTAAATACATGACATAATGCCGCTGTGCCTACTGCCTCGGA
Pool 3	Tle4	V3LHS_307534,	TGCTGTTGACAGTGAGCGCAAGGAAGAGTTTCAGTTTTTATAGTGAAGCCACAGATGTATAAAAACTGAAACTCTTCCTTATGCCTACTGCCTCGGA
Pool 3	Tle4	V3LHS_307533	TGCTGTTGACAGTGAGCGACACCATGACAATGATCACCAATAGTGAAGCCACAGATGTATTGGTGATCATTGTCATGGTGCTGCCTACTGCCTCGGA
Pool 3	Wdr9 (Brwd1)	V3LHS_380629	TGCTGTTGACAGTGAGCGCCAGGTAGTACTGATCATGTAATAGTGAAGCCACAGATGTATTACATGATCAGTACTACCTGTTGCCTACTGCCTCGGA
Pool 3	Zbtb37	V2LHS_195273,	TGCTGTTGACAGTGAGCGAGCAGATATCATCAGCTACCTATAGTGAAGCCACAGATGTATAGGTAGCTGATGATATCTGCCTGCCTACTGCCTCGGA
Pool 3	Zbtb37	V3LHS_637719,	TGCTGTTGACAGTGAGCGAAAGCAGAATTAAGTCAAACAATAGTGAAGCCACAGATGTATTGTTTGACTTAATTCTGCTTCTGCCTACTGCCTCGGA
Pool 3	Zbtb37	V3LHS_637723,	TGCTGTTGACAGTGAGCGATTGAAGCAGAATTAAGTCAAATAGTGAAGCCACAGATGTATTTGACTTAATTCTGCTTCAACTGCCTACTGCCTCGGA
Pool 3	Zbtb37	V3LHS_637725,	TGCTGTTGACAGTGAGCGAGTGGTCAATGTGCAAGGACAATAGTGAAGCCACAGATGTATTGTCCTTGCACATTGACCACATGCCTACTGCCTCGGA
Pool 3	Zbtb37	V3LHS_337672	TGCTGTTGACAGTGAGCGAAAGCAGAATTAAGTCAAACAATAGTGAAGCCACAGATGTATTGTTTGACTTAATTCTGCTTCTGCCTACTGCCTCGGA
Pool 3	Zfp113	V3LMM_482085,	TGCTGTTGACAGTGAGCGAATGAATGTAGCAAGAGTTTTATAGTGAAGCCACAGATGTATAAAACTCTTGCTACATTCATCTGCCTACTGCCTCGGA
Pool 3	Zfp113	V3LMM_482088,	TGCTGTTGACAGTGAGCGCCAAGAGTTTCACCAAGTTAGATAGTGAAGCCACAGATGTATCTAACTTGGTGAAACTCTTGTTGCCTACTGCCTCGGA
Pool 3	Zfp113	V3LMM_482089,	TGCTGTTGACAGTGAGCGCTCCAAACTTATTTCACATCAATAGTGAAGCCACAGATGTATTGATGTGAAATAAGTTTGGAATGCCTACTGCCTCGGA
Pool 3	Zfp113	V3LMM_482087,	TGCTGTTGACAGTGAGCGCTAGGAAAATACAAGAGTTTCATAGTGAAGCCACAGATGTATGAAACTCTTGTATTTTCCTATTGCCTACTGCCTCGGA
Pool 3	Zfp113	V3LMM_482084	TGCTGTTGACAGTGAGCGCTACAAGAGTTTCACCAAGTTATAGTGAAGCCACAGATGTATAACTTGGTGAAACTCTTGTATTGCCTACTGCCTCGGA
Pool 3	Zfp758	V2LMM_122732	TGCTGTTGACAGTGAGCGACCATACTGGAGAGAAACCTTATAGTGAAGCCACAGATGTATAAGGTTTCTCTCCAGTATGGGTGCCTACTGCCTCGGA
Pool 3	Zfp90	V2LHS_190261	TGCTGTTGACAGTGAGCGAGGAGAAACCCTATGAATGTAATAGTGAAGCCACAGATGTATTACATTCATAGGGTTTCTCCCTGCCTACTGCCTCGGA
Pool 3	ZNF187	V3LMM_428457	TGCTGTTGACAGTGAGCGCCAGCCAATGCTTGGAAACTAATAGTGAAGCCACAGATGTATTAGTTTCCAAGCATTGGCTGTTGCCTACTGCCTCGGA
Pool 3	ZNF263	V2LHS_253848	TGCTGTTGACAGTGAGCGAGCTGTAAAGGAGAGGGCATTATAGTGAAGCCACAGATGTATAATGCCCTCTCCTTTACAGCCTGCCTACTGCCTCGGA
Pool 3	0610010B08Rik, 100038953, 100039000, 100039017, 100039109, 100039706, 100041430, 100043126, 100043387, 100043764, 100043914, 100043915, 1200003I07Rik, 2010315B03Rik, 2210418O10Rik, 2310001H12Rik, 2610008E11Rik, 2810021G02Rik, 2810408P10Rik, 3100002L24Rik,	V2LHS_141496	TGCTGTTGACAGTGAGCGACGAGAAACCCTATGAATGTAATAGTGAAGCCACAGATGTATTACATTCATAGGGTTTCTCGCTGCCTACTGCCTCGGA
Pool 3	0610010B08Rik, 100038953, 100039000, 100039017, 100039109, 100039706, 100041430, 100043126, 100043387, 100043764, 100043914, 100043915, 1200003I07Rik, 2010315B03Rik, 2210418O10Rik, 2310001H12Rik, 2610008E11Rik, 2810021G02Rik, 2810408P10Rik, 3100002L24Rik,	V2LHS_173422	TGCTGTTGACAGTGAGCGAGGAGAAACCCTATGAATGTAATAGTGAAGCCACAGATGTATTACATTCATAGGGTTTCTCCCTGCCTACTGCCTCGGA
Pool 3	Hnf4a	V2LHS_239606	TGCTGTTGACAGTGAGCGCGCTGCTCCTAGGCAATGACTATAGTGAAGCCACAGATGTATAGTCATTGCCTAGGAGCAGCATGCCTACTGCCTCGGA
Pool 3	Mkrn1, Mkrn3	V3LHS_639507	TGCTGTTGACAGTGAGCGAATGGAGGTGGTCTATGAGAAATAGTGAAGCCACAGATGTATTTCTCATAGACCACCTCCATGTGCCTACTGCCTCGGA
Pool 3	Mll5	V2LHS_30179	TGCTGTTGACAGTGAGCGCCCTGATGCACTTATCATTGAATAGTGAAGCCACAGATGTATTCAATGATAAGTGCATCAGGATGCCTACTGCCTCGGA
Pool 3	Nfix	V2LHS_152224	TGCTGTTGACAGTGAGCGCCCGGACAATCAGATAGTTCAATAGTGAAGCCACAGATGTATTGAACTATCTGATTGTCCGGATGCCTACTGCCTCGGA
Pool 3	Prdm6	V2LHS_237499	TGCTGTTGACAGTGAGCGAGCCCTGCAGCCCTTCAACAAATAGTGAAGCCACAGATGTATTTGTTGAAGGGCTGCAGGGCGTGCCTACTGCCTCGGA
Pool 3	Setd5	V2LHS_156190	TGCTGTTGACAGTGAGCGCCCAGTTCAGCCCAAAGACTAATAGTGAAGCCACAGATGTATTAGTCTTTGGGCTGAACTGGTTGCCTACTGCCTCGGA
Pool 3	Setd5	V2LHS_156193	TGCTGTTGACAGTGAGCGACCTCTCACGGTTCTTCAGAATTAGTGAAGCCACAGATGTAATTCTGAAGAACCGTGAGAGGGTGCCTACTGCCTCGGA
Pool 3	Zmynd11	V2LHS_91215	TGCTGTTGACAGTGAGCGACCAGCCAAAGTCATGCAGAAATAGTGAAGCCACAGATGTATTTCTGCATGACTTTGGCTGGCTGCCTACTGCCTCGGA
Pool 3	Suv39H2	D	TGCTGTTGACAGTGAGCGGGAGTTGTGTTGGCTTATAAATAGTGAAGCCACAGATGTATTTATAAGCCAACACAACTCCTGCCTACTGCCTCGGA
Pool 3	Prdm11	H	TGCTGTTGACAGTGAGCGGCATGTGCCAACCTGTATAAATAGTGAAGCCACAGATGTATTTATACAGGTTGGCACATGCTGCCTACTGCCTCGGA
Pool 3	Dot1L	J	TGCTGTTGACAGTGAGCGGCACCATGATGCTGCTCATGAAATAGTGAAGCCACAGATGTATTTCATGAGCAGCATCATGGTGCTGCCTACTGCCTCGGA
Pool 4	Jarid1d, LOC100040412	V2LMM_158721	TGCTGTTGACAGTGAGCGCGGACCTTTACAGCCTTAATAATAGTGAAGCCACAGATGTATTATTAAGGCTGTAAAGGTCCATGCCTACTGCCTCGGA
Pool 4	Jhdm1d	V2LMM_127574	TGCTGTTGACAGTGAGCGACCTATTATGGTCCCTAAATTATAGTGAAGCCACAGATGTATAATTTAGGGACCATAATAGGGTGCCTACTGCCTCGGA
Pool 4	Jarid1d	V2LMM_83119	TGCTGTTGACAGTGAGCGCGGGACTTATCTCCTGAAGAAATAGTGAAGCCACAGATGTATTTCTTCAGGAGATAAGTCCCATGCCTACTGCCTCGGA
Pool 4	Utx	V2LMM_196734	TGCTGTTGACAGTGAGCGCCCACCTACACCTAGTATTTATTAGTGAAGCCACAGATGTAATAAATACTAGGTGTAGGTGGATGCCTACTGCCTCGGA
Pool 4	Jarid1d, LOC100040412	V2LMM_222261	TGCTGTTGACAGTGAGCGAGGATCATTTACCCTTATGAAATAGTGAAGCCACAGATGTATTTCATAAGGGTAAATGATCCGTGCCTACTGCCTCGGA
Pool 4	Jarid1a	V2LMM_200678	TGCTGTTGACAGTGAGCGCGCTGGATGATGTAGAAGAATTTAGTGAAGCCACAGATGTAAATTCTTCTACATCATCCAGCATGCCTACTGCCTCGGA
Pool 4	Jmjd5	V2LMM_20457	TGCTGTTGACAGTGAGCGCGGTTCTTACGTTCAAACTGTTTAGTGAAGCCACAGATGTAAACAGTTTGAACGTAAGAACCATGCCTACTGCCTCGGA
Pool 4	Jmjd5	V2LMM_3887	TGCTGTTGACAGTGAGCGACGGAACTACTTTGTTGTGAATTAGTGAAGCCACAGATGTAATTCACAACAAAGTAGTTCCGCTGCCTACTGCCTCGGA
Pool 4	Jmjd5	V2LMM_243174	TGCTGTTGACAGTGAGCGCCGAGACGCACATTCTTCATAATAGTGAAGCCACAGATGTATTATGAAGAATGTGCGTCTCGTTGCCTACTGCCTCGGA
Pool 4	Jmjd1a	V2LMM_150877	TGCTGTTGACAGTGAGCGCGGTTCCCAGTCACAGAATTTATAGTGAAGCCACAGATGTATAAATTCTGTGACTGGGAACCTTGCCTACTGCCTCGGA
Pool 4	Uty	V2LMM_50864	TGCTGTTGACAGTGAGCGCCCGATTTCCAGCCTTAATAATTAGTGAAGCCACAGATGTAATTATTAAGGCTGGAAATCGGATGCCTACTGCCTCGGA
Pool 4	Jarid1d, LOC100040412	V2LMM_83115	TGCTGTTGACAGTGAGCGAGGCCTCAAGGCTAAGGAGAAATAGTGAAGCCACAGATGTATTTCTCCTTAGCCTTGAGGCCCTGCCTACTGCCTCGGA
Pool 4	Hif1an	V2LMM_103836	TGCTGTTGACAGTGAGCGACCTACAAATCAGAGCTCTAAATAGTGAAGCCACAGATGTATTTAGAGCTCTGATTTGTAGGGTGCCTACTGCCTCGGA
Pool 4	Hr	V2LMM_219786	TGCTGTTGACAGTGAGCGACGCCAGCTCTTGTTATACTTATAGTGAAGCCACAGATGTATAAGTATAACAAGAGCTGGCGCTGCCTACTGCCTCGGA
Pool 4	Jmjd2c	V2LMM_40537	TGCTGTTGACAGTGAGCGCGGTGAAGATATCAATGGATATTAGTGAAGCCACAGATGTAATATCCATTGATATCTTCACCATGCCTACTGCCTCGGA
Pool 4	Fbxl11	V2LMM_205144	TGCTGTTGACAGTGAGCGACCACACCAGGCTTGAGAATATTAGTGAAGCCACAGATGTAATATTCTCAAGCCTGGTGTGGCTGCCTACTGCCTCGGA
Pool 4	Jhdm1d	V2LMM_127572	TGCTGTTGACAGTGAGCGCCCAGTTTCACGGCCTTCAAATTAGTGAAGCCACAGATGTAATTTGAAGGCCGTGAAACTGGATGCCTACTGCCTCGGA
Pool 4	Jarid1b	V2LMM_21446	TGCTGTTGACAGTGAGCGACCAGTACATCTCAATTCTTTATAGTGAAGCCACAGATGTATAAAGAATTGAGATGTACTGGGTGCCTACTGCCTCGGA
Pool 4	Jarid1d, LOC100040412	V2LMM_223449	TGCTGTTGACAGTGAGCGCCCTCTTGGCTATATAGCTAAATAGTGAAGCCACAGATGTATTTAGCTATATAGCCAAGAGGATGCCTACTGCCTCGGA
Pool 4	Jmjd3	V2LMM_234326	TGCTGTTGACAGTGAGCGCGGCCACCAAGAGAATAACAATTAGTGAAGCCACAGATGTAATTGTTATTCTCTTGGTGGCCTTGCCTACTGCCTCGGA
Pool 4	Pla2g4a	V2LMM_52505	TGCTGTTGACAGTGAGCGCCGAGACACTTCAATAATGATATAGTGAAGCCACAGATGTATATCATTATTGAAGTGTCTCGTTGCCTACTGCCTCGGA
Pool 4	Uty	V2LMM_49926	TGCTGTTGACAGTGAGCGCCCACAGAAACACTTTCTCTAATAGTGAAGCCACAGATGTATTAGAGAAAGTGTTTCTGTGGATGCCTACTGCCTCGGA
Pool 4	Pla2g4a	V2LMM_50307	TGCTGTTGACAGTGAGCGCCCAGATGAATTTGAACGAATATAGTGAAGCCACAGATGTATATTCGTTCAAATTCATCTGGATGCCTACTGCCTCGGA
Pool 4	Jmjd1b	V2LMM_156489	TGCTGTTGACAGTGAGCGAGCTGTTAATGTGATGGTGTATTAGTGAAGCCACAGATGTAATACACCATCACATTAACAGCGTGCCTACTGCCTCGGA
Pool 4	Jmjd1b	V2LMM_156487	TGCTGTTGACAGTGAGCGACCAATGGTGCTCAAACTCAAATAGTGAAGCCACAGATGTATTTGAGTTTGAGCACCATTGGCTGCCTACTGCCTCGGA
Pool 4	Jarid2	V2LMM_76758	TGCTGTTGACAGTGAGCGCGCTCACAAACACAGAAGCAAATAGTGAAGCCACAGATGTATTTGCTTCTGTGTTTGTGAGCATGCCTACTGCCTCGGA
Pool 4	Hif1an	V2LMM_203333	TGCTGTTGACAGTGAGCGCGGTCCAACAGGGAGGAAATTATAGTGAAGCCACAGATGTATAATTTCCTCCCTGTTGGACCTTGCCTACTGCCTCGGA
Pool 4	Hif1an	V2LMM_79742	TGCTGTTGACAGTGAGCGCGGCCATAAGAGATGCATCTTATAGTGAAGCCACAGATGTATAAGATGCATCTCTTATGGCCTTGCCTACTGCCTCGGA
Pool 4	Jmjd1a	V2LMM_150874	TGCTGTTGACAGTGAGCGCCCTTGTTGGTTCAGAAGTAAATAGTGAAGCCACAGATGTATTTACTTCTGAACCAACAAGGTTGCCTACTGCCTCGGA
Pool 4	Jmjd1a	V2LMM_150875	TGCTGTTGACAGTGAGCGCGCAGCCAATGTCATGGTTTATTAGTGAAGCCACAGATGTAATAAACCATGACATTGGCTGCATGCCTACTGCCTCGGA
Pool 4	Uty	V2LMM_166757	TGCTGTTGACAGTGAGCGCGGAGGACCTGATTCAAGTCTATAGTGAAGCCACAGATGTATAGACTTGAATCAGGTCCTCCATGCCTACTGCCTCGGA
Pool 4	Jmjd1a	V2LMM_150878	TGCTGTTGACAGTGAGCGACCACATCAGGTTCATAACTTATAGTGAAGCCACAGATGTATAAGTTATGAACCTGATGTGGCTGCCTACTGCCTCGGA
Pool 4	Jmjd2d	V2LMM_71153	TGCTGTTGACAGTGAGCGCCCATCAGATGTGAAAGGTGATTAGTGAAGCCACAGATGTAATCACCTTTCACATCTGATGGTTGCCTACTGCCTCGGA
Pool 4	Jmjd4	V2LMM_92156	TGCTGTTGACAGTGAGCGCGGCCTTATAGGAACAAGGAAATAGTGAAGCCACAGATGTATTTCCTTGTTCCTATAAGGCCTTGCCTACTGCCTCGGA
Pool 4	Jarid1d	V2LMM_83118	TGCTGTTGACAGTGAGCGCGCACATTCCTGGAAAGAGAAATAGTGAAGCCACAGATGTATTTCTCTTTCCAGGAATGTGCTTGCCTACTGCCTCGGA
Pool 4	Jmjd2c	V2LMM_37223	TGCTGTTGACAGTGAGCGCGGACATGGATCTCTACAGTATTAGTGAAGCCACAGATGTAATACTGTAGAGATCCATGTCCTTGCCTACTGCCTCGGA
Pool 4	Jmjd2a	V2LMM_86448	TGCTGTTGACAGTGAGCGCGCACGTTGATGAGTGGAATATTAGTGAAGCCACAGATGTAATATTCCACTCATCAACGTGCTTGCCTACTGCCTCGGA
Pool 4	Jmjd6	V2LMM_68440	TGCTGTTGACAGTGAGCGAGGAACCAACAGGATGAAGCAATAGTGAAGCCACAGATGTATTGCTTCATCCTGTTGGTTCCCTGCCTACTGCCTCGGA
Pool 4	Utx	V2LMM_82448	TGCTGTTGACAGTGAGCGAGCCTTGCTGGAGCTCTTAAATTAGTGAAGCCACAGATGTAATTTAAGAGCTCCAGCAAGGCCTGCCTACTGCCTCGGA
Pool 4	Jhdm1d	V2LMM_127575	TGCTGTTGACAGTGAGCGCGGAACTAGGGCCTTTGTTAAATAGTGAAGCCACAGATGTATTTAACAAAGGCCCTAGTTCCATGCCTACTGCCTCGGA
Pool 4	Jmjd3	V2LMM_204127	TGCTGTTGACAGTGAGCGAGCCACCAAGAGAATAACAATTTAGTGAAGCCACAGATGTAAATTGTTATTCTCTTGGTGGCCTGCCTACTGCCTCGGA
Pool 4	Utx	V2LMM_82450	TGCTGTTGACAGTGAGCGCCCTGGAGATCTGGTCTGGATATAGTGAAGCCACAGATGTATATCCAGACCAGATCTCCAGGTTGCCTACTGCCTCGGA
Pool 4	Jarid1a	V2LMM_199333	TGCTGTTGACAGTGAGCGCGGTGTCAAAGTGAGAGCACAATAGTGAAGCCACAGATGTATTGTGCTCTCACTTTGACACCATGCCTACTGCCTCGGA
Pool 4	Jmjd1b	V2LMM_188821	TGCTGTTGACAGTGAGCGCGCTATCATTTCCGATGTTAAATAGTGAAGCCACAGATGTATTTAACATCGGAAATGATAGCATGCCTACTGCCTCGGA
Pool 4	Jmjd2c	V2LMM_28545	TGCTGTTGACAGTGAGCGAGGCTCAACATTCCTAAGATAATAGTGAAGCCACAGATGTATTATCTTAGGAATGTTGAGCCCTGCCTACTGCCTCGGA
Pool 4	Hspbap1	V2LMM_87225	TGCTGTTGACAGTGAGCGAGCTTACGCTGACTATAAGTATTAGTGAAGCCACAGATGTAATACTTATAGTCAGCGTAAGCCTGCCTACTGCCTCGGA
Pool 4	Hif1an	V2LMM_103868	TGCTGTTGACAGTGAGCGACGTGCCTATGTGGAACTTATATAGTGAAGCCACAGATGTATATAAGTTCCACATAGGCACGGTGCCTACTGCCTCGGA
Pool 4	Jarid1c	V2LMM_80946	TGCTGTTGACAGTGAGCGCGGGCCTAATGGCCAAAGATAATAGTGAAGCCACAGATGTATTATCTTTGGCCATTAGGCCCATGCCTACTGCCTCGGA
Pool 4	Jarid1c	V2LMM_66733	TGCTGTTGACAGTGAGCGAGCATTGTTTATCCCTATGAAATAGTGAAGCCACAGATGTATTTCATAGGGATAAACAATGCGTGCCTACTGCCTCGGA
Pool 4	Pla2g4a	V2LMM_45258	TGCTGTTGACAGTGAGCGACGGTAGCAGATCCAGATGAATTAGTGAAGCCACAGATGTAATTCATCTGGATCTGCTACCGCTGCCTACTGCCTCGGA
Pool 4	Jmjd2d	V2LMM_72432	TGCTGTTGACAGTGAGCGCCCTGGTCAGTTCTAACTCCTATAGTGAAGCCACAGATGTATAGGAGTTAGAACTGACCAGGATGCCTACTGCCTCGGA
Pool 4	Jmjd2d	V2LMM_72017	TGCTGTTGACAGTGAGCGCCCTCTCAAAGTTGATGTGTTATAGTGAAGCCACAGATGTATAACACATCAACTTTGAGAGGTTGCCTACTGCCTCGGA
Pool 4	Hif1an	V2LMM_80819	TGCTGTTGACAGTGAGCGCGGGCAATTTCCAGAACTTTAATAGTGAAGCCACAGATGTATTAAAGTTCTGGAAATTGCCCATGCCTACTGCCTCGGA
Pool 4	Jarid2	V2LMM_74688	TGCTGTTGACAGTGAGCGCGCAGCGGCTAGCCTGCATAAATAGTGAAGCCACAGATGTATTTATGCAGGCTAGCCGCTGCATGCCTACTGCCTCGGA
Pool 4	Jarid1c	V2LMM_67036	TGCTGTTGACAGTGAGCGAGCCCATTTGATAATGAGGAAATAGTGAAGCCACAGATGTATTTCCTCATTATCAAATGGGCGTGCCTACTGCCTCGGA
Pool 4	Pla2g4a	V2LMM_47255	TGCTGTTGACAGTGAGCGAGCTCTACAATGGAAGAGGAATTAGTGAAGCCACAGATGTAATTCCTCTTCCATTGTAGAGCCTGCCTACTGCCTCGGA
Pool 4	Jarid1b	V2LMM_30042	TGCTGTTGACAGTGAGCGCCCAGGTATCCCTTCCTGAAATTAGTGAAGCCACAGATGTAATTTCAGGAAGGGATACCTGGATGCCTACTGCCTCGGA
Pool 4	Hspbap1	V2LMM_87228	TGCTGTTGACAGTGAGCGCGCGAAGAATCTGTCAGCAGTATAGTGAAGCCACAGATGTATACTGCTGACAGATTCTTCGCTTGCCTACTGCCTCGGA
Pool 4	Jarid1c	V2LHS_33786	TGCTGTTGACAGTGAGCGCGCCCAGTTTATTGAGTCATATTAGTGAAGCCACAGATGTAATATGACTCAATAAACTGGGCATGCCTACTGCCTCGGA
Pool 4	Jmjd1b	V2LHS_135207	TGCTGTTGACAGTGAGCGCGCTGTTAATGTGATGGTGTATTAGTGAAGCCACAGATGTAATACACCATCACATTAACAGCATGCCTACTGCCTCGGA
Pool 4	Jarid1c	V2LHS_33784	TGCTGTTGACAGTGAGCGAGCATTGTTTATCCCTATGAAATAGTGAAGCCACAGATGTATTTCATAGGGATAAACAATGCGTGCCTACTGCCTCGGA
Pool 4	Utx	V2LHS_66491	TGCTGTTGACAGTGAGCGCCGGAAGGTGCTATTCAAGTATTAGTGAAGCCACAGATGTAATACTTGAATAGCACCTTCCGATGCCTACTGCCTCGGA
Pool 4	Jarid1d	V2LMM_83116	TGCTGTTGACAGTGAGCGCCCAGCCACTTTGGAAGTTATATAGTGAAGCCACAGATGTATATAACTTCCAAAGTGGCTGGATGCCTACTGCCTCGGA
Pool 5	Prdm16	V2LMM_84307	TGCTGTTGACAGTGAGCGCGCCCTCCTTGCATTATGCTAATAGTGAAGCCACAGATGTATTAGCATAATGCAAGGAGGGCTTGCCTACTGCCTCGGA
Pool 5	Whsc1l1	V2LMM_162543	TGCTGTTGACAGTGAGCGCGGCAAGAAACTGCATTACAAATAGTGAAGCCACAGATGTATTTGTAATGCAGTTTCTTGCCATGCCTACTGCCTCGGA
Pool 5	Ezh2	V2LMM_29411	TGCTGTTGACAGTGAGCGCCCAATAAAGATGAAGCCAAATTAGTGAAGCCACAGATGTAATTTGGCTTCATCTTTATTGGTTGCCTACTGCCTCGGA
Pool 5	Whsc1l1	V2LMM_109710	TGCTGTTGACAGTGAGCGAGCAAAGCCAATCCATGAGGATTAGTGAAGCCACAGATGTAATCCTCATGGATTGGCTTTGCCTGCCTACTGCCTCGGA
Pool 5	Smyd2	V2LMM_84050	TGCTGTTGACAGTGAGCGACCATGGCATGAGTTCACAGAATAGTGAAGCCACAGATGTATTCTGTGAACTCATGCCATGGCTGCCTACTGCCTCGGA
Pool 5	Mll3	V2LMM_107228	TGCTGTTGACAGTGAGCGCGGAGACAAATATGTAGAGTTATAGTGAAGCCACAGATGTATAACTCTACATATTTGTCTCCTTGCCTACTGCCTCGGA
Pool 5	Mll5	V2LMM_107211	TGCTGTTGACAGTGAGCGCGGCATATTTACCACTCCTAATTAGTGAAGCCACAGATGTAATTAGGAGTGGTAAATATGCCTTGCCTACTGCCTCGGA
Pool 5	Prdm2	V2LMM_156617	TGCTGTTGACAGTGAGCGCGCAGCTTCAGTCAAGTCCAAATAGTGAAGCCACAGATGTATTTGGACTTGACTGAAGCTGCATGCCTACTGCCTCGGA
Pool 5	Whsc1l1	V2LMM_162542	TGCTGTTGACAGTGAGCGACGTGCTGAGTTGATGAAATTATAGTGAAGCCACAGATGTATAATTTCATCAACTCAGCACGGTGCCTACTGCCTCGGA
Pool 5	Mll1	V2LMM_96426	TGCTGTTGACAGTGAGCGACCACCAGGTCTCCTTCAGTTATAGTGAAGCCACAGATGTATAACTGAAGGAGACCTGGTGGGTGCCTACTGCCTCGGA
Pool 5	Whsc1	V2LMM_205497	TGCTGTTGACAGTGAGCGCGGTGAATAAACCTTATGGTAATAGTGAAGCCACAGATGTATTACCATAAGGTTTATTCACCTTGCCTACTGCCTCGGA
Pool 5	Prdm16	V2LMM_175288	TGCTGTTGACAGTGAGCGCGGAATTTACCTTAATCTGTATTAGTGAAGCCACAGATGTAATACAGATTAAGGTAAATTCCATGCCTACTGCCTCGGA
Pool 5	Ezh2	V2LMM_25325	TGCTGTTGACAGTGAGCGAGCACTTTCATTGAAGAACTAATAGTGAAGCCACAGATGTATTAGTTCTTCAATGAAAGTGCCTGCCTACTGCCTCGGA
Pool 5	Setd2	V2LMM_110951	TGCTGTTGACAGTGAGCGACCACAAGAGCTACCAGTTTATTAGTGAAGCCACAGATGTAATAAACTGGTAGCTCTTGTGGCTGCCTACTGCCTCGGA
Pool 5	Mll3	V2LMM_107225	TGCTGTTGACAGTGAGCGCCCATCCATACTGTGTCAGTATTAGTGAAGCCACAGATGTAATACTGACACAGTATGGATGGTTGCCTACTGCCTCGGA
Pool 5	Smyd5	V2LMM_26725	TGCTGTTGACAGTGAGCGAGCTCCTATTGACTGGCTATTATAGTGAAGCCACAGATGTATAATAGCCAGTCAATAGGAGCCTGCCTACTGCCTCGGA
Pool 5	Setd6	V2LMM_110021	TGCTGTTGACAGTGAGCGCGCTGAGGAGTTCAGAGACTATTAGTGAAGCCACAGATGTAATAGTCTCTGAACTCCTCAGCATGCCTACTGCCTCGGA
Pool 5	Whsc1l1	V2LMM_109709	TGCTGTTGACAGTGAGCGCGGACTGAGATTCCTGTACAATTAGTGAAGCCACAGATGTAATTGTACAGGAATCTCAGTCCATGCCTACTGCCTCGGA
Pool 5	Smyd2	V2LMM_241688	TGCTGTTGACAGTGAGCGAGCACACGCACTAGATGGTAAATAGTGAAGCCACAGATGTATTTACCATCTAGTGCGTGTGCCTGCCTACTGCCTCGGA
Pool 5	Setd1b	V2LMM_89389	TGCTGTTGACAGTGAGCGCGGTCTTGGAAATGATATTAAATAGTGAAGCCACAGATGTATTTAATATCATTTCCAAGACCATGCCTACTGCCTCGGA
Pool 5	Evi1	V2LMM_24403	TGCTGTTGACAGTGAGCGACGCTTGAAGCTTTGAAAGAAATAGTGAAGCCACAGATGTATTTCTTTCAAAGCTTCAAGCGGTGCCTACTGCCTCGGA
Pool 5	LOC671440, OTTMUSG00000015419, Setd3	V2LMM_25814	TGCTGTTGACAGTGAGCGAGCCAGTACGCCTATTTCTATATAGTGAAGCCACAGATGTATATAGAAATAGGCGTACTGGCGTGCCTACTGCCTCGGA
Pool 5	Mll2	V2LMM_151544	TGCTGTTGACAGTGAGCGCGGCCCTGATGACAAGAAGGATTAGTGAAGCCACAGATGTAATCCTTCTTGTCATCAGGGCCATGCCTACTGCCTCGGA
Pool 5	Prdm13	V2LMM_106517	TGCTGTTGACAGTGAGCGAGCATAGCCTCTCATTCTGAAATAGTGAAGCCACAGATGTATTTCAGAATGAGAGGCTATGCCTGCCTACTGCCTCGGA
Pool 5	Ezh2	V2LMM_35988	TGCTGTTGACAGTGAGCGCGCTCTTACTGCTGAGCGTATATAGTGAAGCCACAGATGTATATACGCTCAGCAGTAAGAGCATGCCTACTGCCTCGGA
Pool 5	Setd5	V2LMM_84587	TGCTGTTGACAGTGAGCGCCCAGTTCAGCCCAAAGACTAATAGTGAAGCCACAGATGTATTAGTCTTTGGGCTGAACTGGTTGCCTACTGCCTCGGA
Pool 5	Prdm9	V2LMM_20681	TGCTGTTGACAGTGAGCGACCAAGCCAACTGGATGAGGTATAGTGAAGCCACAGATGTATACCTCATCCAGTTGGCTTGGGTGCCTACTGCCTCGGA
Pool 5	Ash1l	V2LMM_42458	TGCTGTTGACAGTGAGCGACCCATTCATGTTGGAAAGTATTAGTGAAGCCACAGATGTAATACTTTCCAACATGAATGGGCTGCCTACTGCCTCGGA
Pool 5	D14Ertd668e, Setdb2	V2LMM_232596	TGCTGTTGACAGTGAGCGAGCCACGAGTGGAGTCAAATATTAGTGAAGCCACAGATGTAATATTTGACTCCACTCGTGGCCTGCCTACTGCCTCGGA
Pool 5	D14Ertd668e, EG236451, EG628705, Phf11, Setdb2	V2LMM_101762	TGCTGTTGACAGTGAGCGCGCCAATATTTAGCACACTTAATAGTGAAGCCACAGATGTATTAAGTGTGCTAAATATTGGCATGCCTACTGCCTCGGA
Pool 5	Prdm13	V2LMM_233010	TGCTGTTGACAGTGAGCGCGCACGCAATATATAAATTTAATAGTGAAGCCACAGATGTATTAAATTTATATATTGCGTGCTTGCCTACTGCCTCGGA
Pool 5	A730035I17Rik, LOC100045224	V2LMM_84960	TGCTGTTGACAGTGAGCGAGCCAGGAGCCTCATCATCCAATAGTGAAGCCACAGATGTATTGGATGATGAGGCTCCTGGCGTGCCTACTGCCTCGGA
Pool 5	Setdb2	V2LMM_116779	TGCTGTTGACAGTGAGCGCGGAGAATGTGCTGGATATAAATAGTGAAGCCACAGATGTATTTATATCCAGCACATTCTCCATGCCTACTGCCTCGGA
Pool 5	Smyd2	V2LMM_196275	TGCTGTTGACAGTGAGCGCGGCATGAGTTCACAGAATATATAGTGAAGCCACAGATGTATATATTCTGTGAACTCATGCCATGCCTACTGCCTCGGA
Pool 5	Smyd3	V2LMM_227	TGCTGTTGACAGTGAGCGACCAATGTGTTTATGTGGGTAATAGTGAAGCCACAGATGTATTACCCACATAAACACATTGGCTGCCTACTGCCTCGGA
Pool 5	Smyd3	V2LMM_16399	TGCTGTTGACAGTGAGCGCGGAACTCTGGCCTCCATTTATTAGTGAAGCCACAGATGTAATAAATGGAGGCCAGAGTTCCTTGCCTACTGCCTCGGA
Pool 5	Prdm2	V2LMM_156612	TGCTGTTGACAGTGAGCGCGGAGCCCAAGTCCTTGTAAATTAGTGAAGCCACAGATGTAATTTACAAGGACTTGGGCTCCTTGCCTACTGCCTCGGA
Pool 5	Setdb2	V2LMM_206114	TGCTGTTGACAGTGAGCGCGCCCTCCATGTGAATTATAAATAGTGAAGCCACAGATGTATTTATAATTCACATGGAGGGCATGCCTACTGCCTCGGA
Pool 5	Smyd4	V2LMM_57460	TGCTGTTGACAGTGAGCGCGGAAAGTATGGAAGTAATTATTAGTGAAGCCACAGATGTAATAATTACTTCCATACTTTCCATGCCTACTGCCTCGGA
Pool 5	LOC100047819, Setd1a	V2LMM_91139	TGCTGTTGACAGTGAGCGACCTGTCATGCCTCTCTCTGAATAGTGAAGCCACAGATGTATTCAGAGAGAGGCATGACAGGGTGCCTACTGCCTCGGA
Pool 5	Setmar	V2LMM_91625	TGCTGTTGACAGTGAGCGAGGAGCCAAGCATTAAGTGATATAGTGAAGCCACAGATGTATATCACTTAATGCTTGGCTCCCTGCCTACTGCCTCGGA
Pool 5	Prdm16	V2LMM_84306	TGCTGTTGACAGTGAGCGCCGGAAGAGCGTGAGTACAAATTAGTGAAGCCACAGATGTAATTTGTACTCACGCTCTTCCGTTGCCTACTGCCTCGGA
Pool 5	D14Ertd668e, EG236451, EG628705, Setdb2	V2LMM_101763	TGCTGTTGACAGTGAGCGCGGAAATATAGTTGCTCATGAATAGTGAAGCCACAGATGTATTCATGAGCAACTATATTTCCTTGCCTACTGCCTCGGA
Pool 5	A730035I17Rik, LOC100045224	V2LMM_84959	TGCTGTTGACAGTGAGCGAGCATAATTAATTGTTGCGTAATAGTGAAGCCACAGATGTATTACGCAACAATTAATTATGCGTGCCTACTGCCTCGGA
Pool 5	Prdm16	V2LMM_201385	TGCTGTTGACAGTGAGCGCGCTTGGATGGGCTTTAAATTATAGTGAAGCCACAGATGTATAATTTAAAGCCCATCCAAGCATGCCTACTGCCTCGGA
Pool 5	Setd5	V2LMM_84588	TGCTGTTGACAGTGAGCGCCCATTGCATTTGATTATGAATTAGTGAAGCCACAGATGTAATTCATAATCAAATGCAATGGTTGCCTACTGCCTCGGA
Pool 5	Setmar	V2LMM_91623	TGCTGTTGACAGTGAGCGACCAGATAGAATGTCCATCAATTAGTGAAGCCACAGATGTAATTGATGGACATTCTATCTGGGTGCCTACTGCCTCGGA
Pool 5	Smyd3	V2LMM_18452	TGCTGTTGACAGTGAGCGCGGCGATTATGAATGGCTTTATTAGTGAAGCCACAGATGTAATAAAGCCATTCATAATCGCCATGCCTACTGCCTCGGA
Pool 5	Prdm5	V2LMM_34470	TGCTGTTGACAGTGAGCGCGCCCATATTGTGGCCAGAAATTAGTGAAGCCACAGATGTAATTTCTGGCCACAATATGGGCATGCCTACTGCCTCGGA
Pool 5	Ehmt1	V2LMM_57665	TGCTGTTGACAGTGAGCGCGGAATTGATCCCAACTTCAAATAGTGAAGCCACAGATGTATTTGAAGTTGGGATCAATTCCATGCCTACTGCCTCGGA
Pool 5	Smyd4	V2LMM_60589	TGCTGTTGACAGTGAGCGCGGGTCTAACGAGAGCATCATTTAGTGAAGCCACAGATGTAAATGATGCTCTCGTTAGACCCTTGCCTACTGCCTCGGA
Pool 5	Phf8	V2LMM_53605	TGCTGTTGACAGTGAGCGCGCAAGGACAAACACTGTTTATTAGTGAAGCCACAGATGTAATAAACAGTGTTTGTCCTTGCTTGCCTACTGCCTCGGA
Pool 5	Suv420h1	V2LMM_34335	TGCTGTTGACAGTGAGCGCGCCCAAAGTCGTGCTATATAATAGTGAAGCCACAGATGTATTATATAGCACGACTTTGGGCTTGCCTACTGCCTCGGA
Pool 5	Setd6	V2LMM_110016	TGCTGTTGACAGTGAGCGACCATTCTTGAAGGTCATGAAATAGTGAAGCCACAGATGTATTTCATGACCTTCAAGAATGGGTGCCTACTGCCTCGGA
Pool 5	Setdb2	V2LMM_204130	TGCTGTTGACAGTGAGCGCGGGTTTAATAAGTGTCGGAAATAGTGAAGCCACAGATGTATTTCCGACACTTATTAAACCCATGCCTACTGCCTCGGA
Pool 5	Prdm6	V2LMM_103254	TGCTGTTGACAGTGAGCGCGCCCTGCAGCCCTTCAACAAATAGTGAAGCCACAGATGTATTTGTTGAAGGGCTGCAGGGCATGCCTACTGCCTCGGA
Pool 5	Ezh2	V2LMM_30422	TGCTGTTGACAGTGAGCGCCCGCAGAAGAACTGAAAGAAATAGTGAAGCCACAGATGTATTTCTTTCAGTTCTTCTGCGGTTGCCTACTGCCTCGGA
Pool 5	Prmt5	V2LMM_80291	TGCTGTTGACAGTGAGCGCGGCTCCCATTTCTTCCTCTAATAGTGAAGCCACAGATGTATTAGAGGAAGAAATGGGAGCCATGCCTACTGCCTCGGA
Pool 5	Setmar	V2LMM_91626	TGCTGTTGACAGTGAGCGCCCTCATAGTCCGCATCTTGTTTAGTGAAGCCACAGATGTAAACAAGATGCGGACTATGAGGTTGCCTACTGCCTCGGA
Pool 5	Phf8	V2LMM_55942	TGCTGTTGACAGTGAGCGCGCGGACTGTACAGCTCATTAATAGTGAAGCCACAGATGTATTAATGAGCTGTACAGTCCGCATGCCTACTGCCTCGGA
Pool 5	Setd2	V2LMM_204330	TGCTGTTGACAGTGAGCGCGCCTATAGGGAGTTCAGGTATTAGTGAAGCCACAGATGTAATACCTGAACTCCCTATAGGCTTGCCTACTGCCTCGGA
Pool 5	Prdm2	V2LMM_156616	TGCTGTTGACAGTGAGCGCGCAACATCTCTGAGAACCTAATAGTGAAGCCACAGATGTATTAGGTTCTCAGAGATGTTGCTTGCCTACTGCCTCGGA
Pool 5	Setd2	V2LMM_204334	TGCTGTTGACAGTGAGCGAGGAAATAAGCAGCAATTCAATTAGTGAAGCCACAGATGTAATTGAATTGCTGCTTATTTCCGTGCCTACTGCCTCGGA
Pool 5	Phf8	V2LMM_59086	TGCTGTTGACAGTGAGCGCGGCATTTAGAGCTTGGACAAATAGTGAAGCCACAGATGTATTTGTCCAAGCTCTAAATGCCATGCCTACTGCCTCGGA
Pool 5	Prmt5	V2LMM_75946	TGCTGTTGACAGTGAGCGCGCCTATGAGCTCTTTGCCAAATAGTGAAGCCACAGATGTATTTGGCAAAGAGCTCATAGGCATGCCTACTGCCTCGGA
Pool 5	Smyd5	V2LMM_28870	TGCTGTTGACAGTGAGCGAGGTCAGACTCTTCAACCACTTTAGTGAAGCCACAGATGTAAAGTGGTTGAAGAGTCTGACCCTGCCTACTGCCTCGGA
Pool 5	Setd5	V2LMM_84584	TGCTGTTGACAGTGAGCGACCTCTCACGGTTCTTCAGAATTAGTGAAGCCACAGATGTAATTCTGAAGAACCGTGAGAGGGTGCCTACTGCCTCGGA
Pool 5	Prdm12	V2LMM_193877	TGCTGTTGACAGTGAGCGCCCTCATGTGGGAGGTATTCAATAGTGAAGCCACAGATGTATTGAATACCTCCCACATGAGGTTGCCTACTGCCTCGGA
Pool 5	Setd2	V2LMM_110955	TGCTGTTGACAGTGAGCGCGCCATGTTACTTTGATCTTATTAGTGAAGCCACAGATGTAATAAGATCAAAGTAACATGGCATGCCTACTGCCTCGGA
Pool 5	Setmar	V2LMM_91627	TGCTGTTGACAGTGAGCGCCGACCCTACCTACATAGGAAATAGTGAAGCCACAGATGTATTTCCTATGTAGGTAGGGTCGATGCCTACTGCCTCGGA
Pool 5	Smyd1	V2LMM_61704	TGCTGTTGACAGTGAGCGACCAAATATAATTGTGCTAGAATAGTGAAGCCACAGATGTATTCTAGCACAATTATATTTGGGTGCCTACTGCCTCGGA
Pool 5	Mll3	V2LMM_54612	TGCTGTTGACAGTGAGCGCGCCAAATGGAAGAACCATTATTAGTGAAGCCACAGATGTAATAATGGTTCTTCCATTTGGCATGCCTACTGCCTCGGA
Pool 5	Mll2	V2LMM_193085	TGCTGTTGACAGTGAGCGATCCTCCACTCTCACCCATTATTAGTGAAGCCACAGATGTAATAATGGGTGAGAGTGGAGGAGTGCCTACTGCCTCGGA
Pool 5	Suv39h1	V2LMM_17223	TGCTGTTGACAGTGAGCGCGGAGCTCACCTTTGATTACAATAGTGAAGCCACAGATGTATTGTAATCAAAGGTGAGCTCCTTGCCTACTGCCTCGGA
Pool 5	Prmt5	V2LMM_66283	TGCTGTTGACAGTGAGCGAGCACAGTTTGAGATGCCTTATTAGTGAAGCCACAGATGTAATAAGGCATCTCAAACTGTGCCTGCCTACTGCCTCGGA
Pool 5	Prdm1	V2LMM_11798	TGCTGTTGACAGTGAGCGCCGGAGCCATGAATCTCATTAATAGTGAAGCCACAGATGTATTAATGAGATTCATGGCTCCGTTGCCTACTGCCTCGGA
Pool 5	Smyd1	V2LMM_74820	TGCTGTTGACAGTGAGCGCGCAGTATATCTCACACATCTTTAGTGAAGCCACAGATGTAAAGATGTGTGAGATATACTGCATGCCTACTGCCTCGGA
Pool 5	Nsd1	V2LMM_236828	TGCTGTTGACAGTGAGCGACCCTTATAGAGATCCTGAGTTTAGTGAAGCCACAGATGTAAACTCAGGATCTCTATAAGGGCTGCCTACTGCCTCGGA
Pool 5	Whsc1l1	V2LMM_203852	TGCTGTTGACAGTGAGCGACCTTTGTGGAGACCTCTTAAATAGTGAAGCCACAGATGTATTTAAGAGGTCTCCACAAAGGGTGCCTACTGCCTCGGA
Pool 5	Prdm1	V2LMM_4839	TGCTGTTGACAGTGAGCGAGCAGAGACTGGGATCATGAAATAGTGAAGCCACAGATGTATTTCATGATCCCAGTCTCTGCCTGCCTACTGCCTCGGA
Pool 5	Prdm15	V2LMM_160133	TGCTGTTGACAGTGAGCGAGGCATTTCCTCTGAAGGTATTTAGTGAAGCCACAGATGTAAATACCTTCAGAGGAAATGCCGTGCCTACTGCCTCGGA
Pool 5	Ezh2	V2LHS_63067	TGCTGTTGACAGTGAGCGCCCAATAAAGATGAAGCCAAATTAGTGAAGCCACAGATGTAATTTGGCTTCATCTTTATTGGTTGCCTACTGCCTCGGA
Pool 5	Prdm1	V2LHS_94739	TGCTGTTGACAGTGAGCGCGGCCATTCTTTGTAGATAATTTAGTGAAGCCACAGATGTAAATTATCTACAAAGAATGGCCATGCCTACTGCCTCGGA
Pool 5	Whsc1	V2LHS_202566	TGCTGTTGACAGTGAGCGCGGAACAGGAAGAGGAGCATAATAGTGAAGCCACAGATGTATTATGCTCCTCTTCCTGTTCCTTGCCTACTGCCTCGGA
Pool 5	Whsc1l1	V2LHS_238819	TGCTGTTGACAGTGAGCGCCGACCAAGATCTGTGCTGAATTAGTGAAGCCACAGATGTAATTCAGCACAGATCTTGGTCGTTGCCTACTGCCTCGGA
Pool 5	EG667353, Setd8	V2LHS_38694	TGCTGTTGACAGTGAGCGAAGCTGCAGTCTGAAGAAAGGATAGTGAAGCCACAGATGTATCCTTTCTTCAGACTGCAGCTCTGCCTACTGCCTCGGA
Pool 5	Prdm6	V2LHS_139686	TGCTGTTGACAGTGAGCGAGCAGCATCTCTGGGAGATATATAGTGAAGCCACAGATGTATATATCTCCCAGAGATGCTGCGTGCCTACTGCCTCGGA
Pool 5	Mll1	V2LMM_96428	TGCTGTTGACAGTGAGCGAGGCTGGCCTCCCATAATTTATTAGTGAAGCCACAGATGTAATAAATTATGGGAGGCCAGCCGTGCCTACTGCCTCGGA
Pool 5	Evi1	V2LMM_38426	TGCTGTTGACAGTGAGCGCGGCAGTCACTTCAAGGATAAATAGTGAAGCCACAGATGTATTTATCCTTGAAGTGACTGCCATGCCTACTGCCTCGGA
Pool 5	Suv39h1	V2LHS_153686	TGCTGTTGACAGTGAGCGCGGAGCTCACCTTTGATTACAATAGTGAAGCCACAGATGTATTGTAATCAAAGGTGAGCTCCTTGCCTACTGCCTCGGA
Pool 5	Ezh2	V2LHS_63066	TGCTGTTGACAGTGAGCGAGCTGACCATTGGGACAGTAAATAGTGAAGCCACAGATGTATTTACTGTCCCAATGGTCAGCGTGCCTACTGCCTCGGA
Pool 5	Suv420h1	V2LHS_97193	TGCTGTTGACAGTGAGCGACGCCTGCTCCTGTTATCAATATAGTGAAGCCACAGATGTATATTGATAACAGGAGCAGGCGCTGCCTACTGCCTCGGA
Pool 5	Mll3	V2LHS_248916	TGCTGTTGACAGTGAGCGCCCATCCATACTGTGTCAGTATTAGTGAAGCCACAGATGTAATACTGACACAGTATGGATGGTTGCCTACTGCCTCGGA
Pool 5	Suv420h1	V2LHS_154934	TGCTGTTGACAGTGAGCGCGGAGAAGAAATTTCTTGTTATTAGTGAAGCCACAGATGTAATAACAAGAAATTTCTTCTCCATGCCTACTGCCTCGGA
Pool 5	Ezh2	V2LHS_17507	TGCTGTTGACAGTGAGCGATGCCCTTGTGTGATAGCACAATAGTGAAGCCACAGATGTATTGTGCTATCACACAAGGGCACTGCCTACTGCCTCGGA
Pool 5	Whsc1l1	V2LHS_254982	TGCTGTTGACAGTGAGCGCGGACTGAGATTCCTGTACAATTAGTGAAGCCACAGATGTAATTGTACAGGAATCTCAGTCCATGCCTACTGCCTCGGA
Pool 5	Ezh1	V2LHS_151495	TGCTGTTGACAGTGAGCGACGAAGAGCTCTTCTTTGATTATAGTGAAGCCACAGATGTATAATCAAAGAAGAGCTCTTCGCTGCCTACTGCCTCGGA
Pool 5	Nsd1	V2LHS_239008	TGCTGTTGACAGTGAGCGCGCCGAAATCATGAGCATGTTATAGTGAAGCCACAGATGTATAACATGCTCATGATTTCGGCATGCCTACTGCCTCGGA
Pool 5	Whsc1l1	V2LMM_109708	TGCTGTTGACAGTGAGCGAGCTCACCCGAGATTAAACTAATAGTGAAGCCACAGATGTATTAGTTTAATCTCGGGTGAGCCTGCCTACTGCCTCGGA
Pool 5	Prdm14	V2LMM_192611	TGCTGTTGACAGTGAGCGACGCCTCCGGATCCATATTCTTTAGTGAAGCCACAGATGTAAAGAATATGGATCCGGAGGCGGTGCCTACTGCCTCGGA
Pool 5	Prdm5	V2LMM_29677	TGCTGTTGACAGTGAGCGCCCACTGTGATGCCACATTTAATAGTGAAGCCACAGATGTATTAAATGTGGCATCACAGTGGTTGCCTACTGCCTCGGA
Pool 5	Phf2	V2LMM_67480	TGCTGTTGACAGTGAGCGAGCGATGAGTATGAGTACGTATTAGTGAAGCCACAGATGTAATACGTACTCATACTCATCGCGTGCCTACTGCCTCGGA
Pool 6	Zfp568	V2LMM_128039	TGCTGTTGACAGTGAGCGCGGCCACATAAGTGTAAGGAATTAGTGAAGCCACAGATGTAATTCCTTACACTTATGTGGCCTTGCCTACTGCCTCGGA
Pool 6	2810036E22Rik, Thap11	V2LMM_62908	TGCTGTTGACAGTGAGCGACCCAAGGAATCCTCAGGCAAATAGTGAAGCCACAGATGTATTTGCCTGAGGATTCCTTGGGCTGCCTACTGCCTCGGA
Pool 6	Arid1a, LOC675933	V2LMM_71618	TGCTGTTGACAGTGAGCGCCCGTAGATGCCTAATTGAAATTAGTGAAGCCACAGATGTAATTTCAATTAGGCATCTACGGATGCCTACTGCCTCGGA
Pool 6	Smarca1	V2LMM_74075	TGCTGTTGACAGTGAGCGCGCAACGAGAATGGTATACAAATAGTGAAGCCACAGATGTATTTGTATACCATTCTCGTTGCATGCCTACTGCCTCGGA
Pool 6	Nr2f2	V2LMM_94805	TGCTGTTGACAGTGAGCGAGGACCTTGAACAAGGCAAATATAGTGAAGCCACAGATGTATATTTGCCTTGTTCAAGGTCCCTGCCTACTGCCTCGGA
Pool 6	Supt16h	V2LMM_8397	TGCTGTTGACAGTGAGCGAGGTCCTATGCTCCATTCTTTATAGTGAAGCCACAGATGTATAAAGAATGGAGCATAGGACCCTGCCTACTGCCTCGGA
Pool 6	Zfp568	V2LMM_128035	TGCTGTTGACAGTGAGCGCGCAACTTCACAGTAAGGCAAATAGTGAAGCCACAGATGTATTTGCCTTACTGTGAAGTTGCTTGCCTACTGCCTCGGA
Pool 6	Zfp597	V2LMM_132325	TGCTGTTGACAGTGAGCGCGCCATTTAAAGGAGAAACTATTAGTGAAGCCACAGATGTAATAGTTTCTCCTTTAAATGGCTTGCCTACTGCCTCGGA
Pool 6	Brd4, Bst2	V2LMM_109975	TGCTGTTGACAGTGAGCGACGCATCAAGGAGCTTGAGAATTAGTGAAGCCACAGATGTAATTCTCAAGCTCCTTGATGCGGTGCCTACTGCCTCGGA
Pool 6	Nr1i3	V2LMM_76766	TGCTGTTGACAGTGAGCGCGCTCACACACTTTGCAGATATTAGTGAAGCCACAGATGTAATATCTGCAAAGTGTGTGAGCATGCCTACTGCCTCGGA
Pool 6	Trip11	V2LMM_100761	TGCTGTTGACAGTGAGCGCCGAGCAAGCTGATTCAGAAATTAGTGAAGCCACAGATGTAATTTCTGAATCAGCTTGCTCGTTGCCTACTGCCTCGGA
Pool 6	Zfp748	V2LMM_202592	TGCTGTTGACAGTGAGCGCCCACCATGCACCCAGATATAATAGTGAAGCCACAGATGTATTATATCTGGGTGCATGGTGGTTGCCTACTGCCTCGGA
Pool 6	Chaf1a	V2LMM_69022	TGCTGTTGACAGTGAGCGAGGATCTCCTATTTATAGAGAATAGTGAAGCCACAGATGTATTCTCTATAAATAGGAGATCCCTGCCTACTGCCTCGGA
Pool 6	Smarcad1	V2LMM_108082	TGCTGTTGACAGTGAGCGAGGACGTAGTTATAAGACTTATTAGTGAAGCCACAGATGTAATAAGTCTTATAACTACGTCCCTGCCTACTGCCTCGGA
Pool 6	Zfp647	V2LMM_71778	TGCTGTTGACAGTGAGCGCCCTCAACATCTTGGAAGTTAATAGTGAAGCCACAGATGTATTAACTTCCAAGATGTTGAGGATGCCTACTGCCTCGGA
Pool 6	Sap18	V2LMM_171403	TGCTGTTGACAGTGAGCGACGACTTTGCCTCTGCCCTAAATAGTGAAGCCACAGATGTATTTAGGGCAGAGGCAAAGTCGCTGCCTACTGCCTCGGA
Pool 6	Zbtb38	V2LMM_88983	TGCTGTTGACAGTGAGCGACGCCTCAAGTCTTTATTTCAATAGTGAAGCCACAGATGTATTGAAATAAAGACTTGAGGCGGTGCCTACTGCCTCGGA
Pool 6	Rnf111	V2LMM_5012	TGCTGTTGACAGTGAGCGAGCAGTAGGATCTCTACTGTTATAGTGAAGCCACAGATGTATAACAGTAGAGATCCTACTGCGTGCCTACTGCCTCGGA
Pool 6	Zfp64	V2LMM_56626	TGCTGTTGACAGTGAGCGCGCTCTTGTTGATTGTGTCTTATAGTGAAGCCACAGATGTATAAGACACAATCAACAAGAGCTTGCCTACTGCCTCGGA
Pool 6	Lrrc59	V2LMM_36484	TGCTGTTGACAGTGAGCGCGCTGTCACTACATTTATACTTTAGTGAAGCCACAGATGTAAAGTATAAATGTAGTGACAGCTTGCCTACTGCCTCGGA
Pool 6	Brd4	V2LMM_194100	TGCTGTTGACAGTGAGCGACCATGGATATGGGAACAATAATAGTGAAGCCACAGATGTATTATTGTTCCCATATCCATGGGTGCCTACTGCCTCGGA
Pool 6	Zkscan5	V2LMM_261569	TGCTGTTGACAGTGAGCGCGGCAAACATCTGGTTTACATATAGTGAAGCCACAGATGTATATGTAAACCAGATGTTTGCCTTGCCTACTGCCTCGGA
Pool 6	Zfp239	V2LMM_251086	TGCTGTTGACAGTGAGCGCGGAAAGGAAAGAAATAGTTAATAGTGAAGCCACAGATGTATTAACTATTTCTTTCCTTTCCTTGCCTACTGCCTCGGA
Pool 6	Klf12	V2LMM_66932	TGCTGTTGACAGTGAGCGAGCCCAAGAACTGAGACTTATTTAGTGAAGCCACAGATGTAAATAAGTCTCAGTTCTTGGGCCTGCCTACTGCCTCGGA
Pool 6	Eny2	V2LMM_194397	TGCTGTTGACAGTGAGCGAGGAAATAATCTCTACCAATTATAGTGAAGCCACAGATGTATAATTGGTAGAGATTATTTCCCTGCCTACTGCCTCGGA
Pool 6	Hira	V2LMM_63986	TGCTGTTGACAGTGAGCGACCTCTCAAGCTGATGATCGAATAGTGAAGCCACAGATGTATTCGATCATCAGCTTGAGAGGCTGCCTACTGCCTCGGA
Pool 6	Arid1a, LOC675933	V2LMM_64877	TGCTGTTGACAGTGAGCGACGAATCACATTCCTCAGGTATTAGTGAAGCCACAGATGTAATACCTGAGGAATGTGATTCGGTGCCTACTGCCTCGGA
Pool 6	Rnf38	V2LMM_87590	TGCTGTTGACAGTGAGCGAGCCAATTTGTCCCTTTCCAAATAGTGAAGCCACAGATGTATTTGGAAAGGGACAAATTGGCCTGCCTACTGCCTCGGA
Pool 6	Arid2	V2LMM_9821	TGCTGTTGACAGTGAGCGCCCGACTAACAGCTGCCTTAATTAGTGAAGCCACAGATGTAATTAAGGCAGCTGTTAGTCGGATGCCTACTGCCTCGGA
Pool 6	Zfp568	V2LMM_176484	TGCTGTTGACAGTGAGCGACCTGTCTCCGTAGCACTGAATTAGTGAAGCCACAGATGTAATTCAGTGCTACGGAGACAGGCTGCCTACTGCCTCGGA
Pool 6	Zfp64	V2LMM_47238	TGCTGTTGACAGTGAGCGAGCTCCTGGTCCCGCATAAATATAGTGAAGCCACAGATGTATATTTATGCGGGACCAGGAGCCTGCCTACTGCCTCGGA
Pool 6	Nap1l4	V2LMM_21581	TGCTGTTGACAGTGAGCGACCATAGAGGATGATGACAATTTAGTGAAGCCACAGATGTAAATTGTCATCATCCTCTATGGCTGCCTACTGCCTCGGA
Pool 6	Phc3	V2LMM_161288	TGCTGTTGACAGTGAGCGCGCACACTTTCACATAGAGTATTAGTGAAGCCACAGATGTAATACTCTATGTGAAAGTGTGCATGCCTACTGCCTCGGA
Pool 6	Zkscan14	V2LMM_10461	TGCTGTTGACAGTGAGCGCCCTCCTGTATGTTGAGATTAATAGTGAAGCCACAGATGTATTAATCTCAACATACAGGAGGTTGCCTACTGCCTCGGA
Pool 6	Supt16h	V2LMM_485	TGCTGTTGACAGTGAGCGACCACTCAGGAAGTTCAAGAAATAGTGAAGCCACAGATGTATTTCTTGAACTTCCTGAGTGGGTGCCTACTGCCTCGGA
Pool 6	Spopl	V2LMM_104972	TGCTGTTGACAGTGAGCGCGCAGTAATATTGATAACTGATTAGTGAAGCCACAGATGTAATCAGTTATCAATATTACTGCATGCCTACTGCCTCGGA
Pool 6	Hnf4a	V2LMM_3301	TGCTGTTGACAGTGAGCGACGACATTCGGGCAAAGAAGATTAGTGAAGCCACAGATGTAATCTTCTTTGCCCGAATGTCGCTGCCTACTGCCTCGGA
Pool 6	100039706, 1300003B13Rik, BC003267, C330019L16Rik, Ckap4, EG434179, EG435970, EU599041, LOC100044281, LOC100045488, Zfp583	V2LMM_212123	TGCTGTTGACAGTGAGCGAGGGAGAGAAACCTTACCAATATAGTGAAGCCACAGATGTATATTGGTAAGGTTTCTCTCCCGTGCCTACTGCCTCGGA
Pool 6	Trim45	V2LMM_106204	TGCTGTTGACAGTGAGCGCGGAGATAATGTCCATGTGGAATAGTGAAGCCACAGATGTATTCCACATGGACATTATCTCCTTGCCTACTGCCTCGGA
Pool 6	Ttc28	V2LMM_107661	TGCTGTTGACAGTGAGCGCGGGTCCTCTGTGAACATAGAATAGTGAAGCCACAGATGTATTCTATGTTCACAGAGGACCCTTGCCTACTGCCTCGGA
Pool 6	1700124K17Rik	V2LMM_102029	TGCTGTTGACAGTGAGCGCCCAAAGCCACAGCTTCCTATTTAGTGAAGCCACAGATGTAAATAGGAAGCTGTGGCTTTGGATGCCTACTGCCTCGGA
Pool 6	Rnf38	V2LMM_87591	TGCTGTTGACAGTGAGCGAGGAACGTCTGTCTCGACATAATAGTGAAGCCACAGATGTATTATGTCGAGACAGACGTTCCCTGCCTACTGCCTCGGA
Pool 6	Spopl	V2LMM_104969	TGCTGTTGACAGTGAGCGACCAGGCAATAGACTTTATTAATAGTGAAGCCACAGATGTATTAATAAAGTCTATTGCCTGGGTGCCTACTGCCTCGGA
Pool 6	Kbtbd4	V2LMM_7049	TGCTGTTGACAGTGAGCGAGGACTCTCTAGTGTGCTATAATAGTGAAGCCACAGATGTATTATAGCACACTAGAGAGTCCCTGCCTACTGCCTCGGA
Pool 6	Lrrc59	V2LMM_25155	TGCTGTTGACAGTGAGCGAGCAAGGTTCCTTTCTACTAAATAGTGAAGCCACAGATGTATTTAGTAGAAAGGAACCTTGCCTGCCTACTGCCTCGGA
Pool 6	Zfp64	V2LMM_49955	TGCTGTTGACAGTGAGCGCCCACAGTAGGACTGAATACATTAGTGAAGCCACAGATGTAATGTATTCAGTCCTACTGTGGTTGCCTACTGCCTCGGA
Pool 6	Trerf1	V2LMM_52781	TGCTGTTGACAGTGAGCGCCGCCTCACTTCCCTCAAGATATAGTGAAGCCACAGATGTATATCTTGAGGGAAGTGAGGCGATGCCTACTGCCTCGGA
Pool 6	Arid2	V2LMM_204184	TGCTGTTGACAGTGAGCGCGCACTCTCCTATCAAATGAAATAGTGAAGCCACAGATGTATTTCATTTGATAGGAGAGTGCATGCCTACTGCCTCGGA
Pool 6	Zfp597	V2LMM_132323	TGCTGTTGACAGTGAGCGAGCAGAACATCAGAAGAGTCATTAGTGAAGCCACAGATGTAATGACTCTTCTGATGTTCTGCCTGCCTACTGCCTCGGA
Pool 6	LOC100048060, Trim12	V2LMM_41451	TGCTGTTGACAGTGAGCGACCACATTGCAACTCAAAGTAATAGTGAAGCCACAGATGTATTACTTTGAGTTGCAATGTGGGTGCCTACTGCCTCGGA
Pool 6	Vps72	V2LMM_187577	TGCTGTTGACAGTGAGCGATGCTAGAGCCTTCAAGATCATTAGTGAAGCCACAGATGTAATGATCTTGAAGGCTCTAGCAGTGCCTACTGCCTCGGA
Pool 6	Chchd4	V2LMM_36077	TGCTGTTGACAGTGAGCGCGCTGACCTATTCTGATCCATTTAGTGAAGCCACAGATGTAAATGGATCAGAATAGGTCAGCTTGCCTACTGCCTCGGA
Pool 6	EG434127, EG665363, EG668071, ENSMUSG00000062611, OTTMUSG00000011943, OTTMUSG00000015127, Rps3a, Tapbp	V2LMM_42044	TGCTGTTGACAGTGAGCGACCAGTCCAAGAATCAGTGTAATAGTGAAGCCACAGATGTATTACACTGATTCTTGGACTGGCTGCCTACTGCCTCGGA
Pool 6	Zfp513	V2LMM_88055	TGCTGTTGACAGTGAGCGCCCTTGAACTAACTAGGTTCTTTAGTGAAGCCACAGATGTAAAGAACCTAGTTAGTTCAAGGTTGCCTACTGCCTCGGA
Pool 6	Epc1	V2LMM_32365	TGCTGTTGACAGTGAGCGCCGGCATATACCTAGGACTTTATAGTGAAGCCACAGATGTATAAAGTCCTAGGTATATGCCGTTGCCTACTGCCTCGGA
Pool 6	Eny2	V2LMM_224526	TGCTGTTGACAGTGAGCGCCCTTTAAATGACCATACTTTATAGTGAAGCCACAGATGTATAAAGTATGGTCATTTAAAGGTTGCCTACTGCCTCGGA
Pool 6	Nr2f2	V2LMM_55270	TGCTGTTGACAGTGAGCGCGCCCTTTGTATTATAATTGTTTAGTGAAGCCACAGATGTAAACAATTATAATACAAAGGGCTTGCCTACTGCCTCGGA
Pool 6	Zscan22	V2LMM_108674	TGCTGTTGACAGTGAGCGACCCAAGAGATGGATTTCAGAATAGTGAAGCCACAGATGTATTCTGAAATCCATCTCTTGGGCTGCCTACTGCCTCGGA
Pool 6	Zbtb38	V2LMM_88984	TGCTGTTGACAGTGAGCGACGGAATCATTAGGGCCAGAAATAGTGAAGCCACAGATGTATTTCTGGCCCTAATGATTCCGGTGCCTACTGCCTCGGA
Pool 6	LOC100044547, Zfa, Zfx	V2LMM_51678	TGCTGTTGACAGTGAGCGCCCTGAACACCTTGCCAAGAAATAGTGAAGCCACAGATGTATTTCTTGGCAAGGTGTTCAGGATGCCTACTGCCTCGGA
Pool 6	Zfp84	V2LMM_197293	TGCTGTTGACAGTGAGCGACCATTTCTAAGCCATCAATAATAGTGAAGCCACAGATGTATTATTGATGGCTTAGAAATGGCTGCCTACTGCCTCGGA
Pool 6	Epc1	V2LMM_20596	TGCTGTTGACAGTGAGCGACCAAAGCAGCTCATTCACATATAGTGAAGCCACAGATGTATATGTGAATGAGCTGCTTTGGCTGCCTACTGCCTCGGA
Pool 6	Arid2	V2LMM_234840	TGCTGTTGACAGTGAGCGCAGGATCATTCTCTTCTGTCTTTAGTGAAGCCACAGATGTAAAGACAGAAGAGAATGATCCTATGCCTACTGCCTCGGA
Pool 6	Zfp84	V2LMM_196235	TGCTGTTGACAGTGAGCGCGCCATTTCTAAGCCATCAATATAGTGAAGCCACAGATGTATATTGATGGCTTAGAAATGGCATGCCTACTGCCTCGGA
Pool 6	Pcgf6	V2LMM_29764	TGCTGTTGACAGTGAGCGCCCAGACTCAGCCTCTTTATAATAGTGAAGCCACAGATGTATTATAAAGAGGCTGAGTCTGGTTGCCTACTGCCTCGGA
Pool 6	Chchd4	V2LMM_31284	TGCTGTTGACAGTGAGCGCCCTGCATAAACCTGTCCTTAATAGTGAAGCCACAGATGTATTAAGGACAGGTTTATGCAGGATGCCTACTGCCTCGGA
Pool 6	Zfp647	V2LMM_78092	TGCTGTTGACAGTGAGCGCGGAAGTTAAACTGGAGAGTAATAGTGAAGCCACAGATGTATTACTCTCCAGTTTAACTTCCATGCCTACTGCCTCGGA
Pool 6	Fubp1	V2LMM_10679	TGCTGTTGACAGTGAGCGCCCTGATAGGATAGCACAGATATAGTGAAGCCACAGATGTATATCTGTGCTATCCTATCAGGTTGCCTACTGCCTCGGA
Pool 6	Hira	V2LMM_79148	TGCTGTTGACAGTGAGCGCGGATATTTCCTGGACTCTGAATAGTGAAGCCACAGATGTATTCAGAGTCCAGGAAATATCCATGCCTACTGCCTCGGA
Pool 6	2310051E17Rik, Klf9	V2LMM_81587	TGCTGTTGACAGTGAGCGCGGTCTCCTTATGTTCTATGAATAGTGAAGCCACAGATGTATTCATAGAACATAAGGAGACCATGCCTACTGCCTCGGA
Pool 6	2510027J23Rik, Rwdd3	V2LMM_75043	TGCTGTTGACAGTGAGCGCGCATGGAGACCTTCTCTTCTATAGTGAAGCCACAGATGTATAGAAGAGAAGGTCTCCATGCTTGCCTACTGCCTCGGA
Pool 6	Smarcd2	V2LMM_48431	TGCTGTTGACAGTGAGCGAGGATCTATATTTCCAATACATTAGTGAAGCCACAGATGTAATGTATTGGAAATATAGATCCGTGCCTACTGCCTCGGA
Pool 6	Zfp157	V2LMM_84442	TGCTGTTGACAGTGAGCGAGCTGAGAGTGGCAACATTTATTAGTGAAGCCACAGATGTAATAAATGTTGCCACTCTCAGCCTGCCTACTGCCTCGGA
Pool 6	Smarcad1	V2LMM_108084	TGCTGTTGACAGTGAGCGCCCAGTTAGACATGGATTTAATTAGTGAAGCCACAGATGTAATTAAATCCATGTCTAACTGGTTGCCTACTGCCTCGGA
Pool 6	Zbtb41	V2LMM_56102	TGCTGTTGACAGTGAGCGCGCGTTATTCGACAAAGTCTAATAGTGAAGCCACAGATGTATTAGACTTTGTCGAATAACGCTTGCCTACTGCCTCGGA
Pool 6	Shprh	V2LMM_99030	TGCTGTTGACAGTGAGCGACCACACAAGCTCATCCGGAAATAGTGAAGCCACAGATGTATTTCCGGATGAGCTTGTGTGGCTGCCTACTGCCTCGGA
Pool 6	Nr2f2	V2LMM_53335	TGCTGTTGACAGTGAGCGCCGTGATTGATTCAGTATCTTATAGTGAAGCCACAGATGTATAAGATACTGAATCAATCACGTTGCCTACTGCCTCGGA
Pool 6	Zfp28	V2LMM_87793	TGCTGTTGACAGTGAGCGCGGACTTAAGTGAGGAGACATTTAGTGAAGCCACAGATGTAAATGTCTCCTCACTTAAGTCCTTGCCTACTGCCTCGGA
Pool 6	Mtf2	V2LMM_76180	TGCTGTTGACAGTGAGCGCGCCTTTACAACCTAAGTGTTATAGTGAAGCCACAGATGTATAACACTTAGGTTGTAAAGGCATGCCTACTGCCTCGGA
Pool 6	2810036E22Rik, Thap11	V2LMM_68695	TGCTGTTGACAGTGAGCGAGGACTTAGGTTTATCTCGTTATAGTGAAGCCACAGATGTATAACGAGATAAACCTAAGTCCCTGCCTACTGCCTCGGA
Pool 6	EG623006	V2LMM_191629	TGCTGTTGACAGTGAGCGAGGCCTCCAGAGCACCTGTTTATAGTGAAGCCACAGATGTATAAACAGGTGCTCTGGAGGCCCTGCCTACTGCCTCGGA
Pool 6	Zfp84	V2LMM_83698	TGCTGTTGACAGTGAGCGAGGGAATCTACAGAGGAATATTTAGTGAAGCCACAGATGTAAATATTCCTCTGTAGATTCCCGTGCCTACTGCCTCGGA
Pool 6	2310051E17Rik, Klf9	V2LMM_75471	TGCTGTTGACAGTGAGCGCGCCCACTGTGTGAGAAGAGATTAGTGAAGCCACAGATGTAATCTCTTCTCACACAGTGGGCATGCCTACTGCCTCGGA
Pool 6	Smarca1	V2LMM_68784	TGCTGTTGACAGTGAGCGAGGAGAGTCATCTCTAAGAAATTAGTGAAGCCACAGATGTAATTTCTTAGAGATGACTCTCCCTGCCTACTGCCTCGGA
Pool 6	Zfp748	V2LMM_204762	TGCTGTTGACAGTGAGCGCCCTGAACACCATATAAACGATTAGTGAAGCCACAGATGTAATCGTTTATATGGTGTTCAGGATGCCTACTGCCTCGGA
Pool 6	Ankrd17	V2LMM_95472	TGCTGTTGACAGTGAGCGCGGCTGTAATATCAATGCTATTTAGTGAAGCCACAGATGTAAATAGCATTGATATTACAGCCATGCCTACTGCCTCGGA
Pool 6	Pcgf3	V2LMM_50341	TGCTGTTGACAGTGAGCGCCCAGATTTCTGAATAGAGAATTAGTGAAGCCACAGATGTAATTCTCTATTCAGAAATCTGGTTGCCTACTGCCTCGGA
Pool 6	Zfp558	V2LMM_110466	TGCTGTTGACAGTGAGCGCCCTCGCTCACTGGACATAATATAGTGAAGCCACAGATGTATATTATGTCCAGTGAGCGAGGATGCCTACTGCCTCGGA
Pool 6	Pcgf6	V2LMM_31237	TGCTGTTGACAGTGAGCGCCCTGATAGATGCAACCACCATTAGTGAAGCCACAGATGTAATGGTGGTTGCATCTATCAGGTTGCCTACTGCCTCGGA
Pool 6	2610305D13Rik, EG625648, EG634762, EG668033, LOC100044276, LOC436100, OTTMUSG00000010173, OTTMUSG00000010673, OTTMUSG00000010679, OTTMUSG00000010681, OTTMUSG00000010965, Zfp40, Zfp820	V2LMM_111369	TGCTGTTGACAGTGAGCGCGGAGAGAAACCTTACAAATATTAGTGAAGCCACAGATGTAATATTTGTAAGGTTTCTCTCCTTGCCTACTGCCTCGGA
Pool 6	EG623006	V2LMM_191457	TGCTGTTGACAGTGAGCGCCCACACCTTCGAATCGCATAATAGTGAAGCCACAGATGTATTATGCGATTCGAAGGTGTGGATGCCTACTGCCTCGGA
Pool 6	Cic	V2LMM_49846	TGCTGTTGACAGTGAGCGCCCAAGGTGTGTCTGCAATTAATAGTGAAGCCACAGATGTATTAATTGCAGACACACCTTGGATGCCTACTGCCTCGGA
Pool 6	Rbbp7	V2LMM_2261	TGCTGTTGACAGTGAGCGACCTCCAGAGCTCCTGTTTATTTAGTGAAGCCACAGATGTAAATAAACAGGAGCTCTGGAGGCTGCCTACTGCCTCGGA
Pool 6	Chd7	V2LMM_106487	TGCTGTTGACAGTGAGCGACCAGAGGATGGCACTTCCAAATAGTGAAGCCACAGATGTATTTGGAAGTGCCATCCTCTGGCTGCCTACTGCCTCGGA
Pool 6	Klf12	V2LMM_72601	TGCTGTTGACAGTGAGCGCCCTTAGATAGCGTTAATGAAATAGTGAAGCCACAGATGTATTTCATTAACGCTATCTAAGGTTGCCTACTGCCTCGGA
Pool 6	Zfp647	V2LMM_72818	TGCTGTTGACAGTGAGCGCCCTTTGTCTATTTGACATGAATAGTGAAGCCACAGATGTATTCATGTCAAATAGACAAAGGTTGCCTACTGCCTCGGA
Pool 6	Ankzf1	V2LMM_68161	TGCTGTTGACAGTGAGCGAGCTGGTAGACCCTGGAGTTAATAGTGAAGCCACAGATGTATTAACTCCAGGGTCTACCAGCCTGCCTACTGCCTCGGA
Pool 6	Zscan22	V2LMM_108676	TGCTGTTGACAGTGAGCGACGACTGAAACTGTCATGGGAATAGTGAAGCCACAGATGTATTCCCATGACAGTTTCAGTCGCTGCCTACTGCCTCGGA
Pool 6	Zfa	V2LMM_59993	TGCTGTTGACAGTGAGCGCGGGAAGCTGCTTATGGTAATATAGTGAAGCCACAGATGTATATTACCATAAGCAGCTTCCCATGCCTACTGCCTCGGA
Pool 6	Nr1i3	V2LMM_67801	TGCTGTTGACAGTGAGCGAGCTCCAAAGTCGGTTTCTGTATAGTGAAGCCACAGATGTATACAGAAACCGACTTTGGAGCCTGCCTACTGCCTCGGA
Pool 6	Cic	V2LMM_198228	TGCTGTTGACAGTGAGCGCCCGAAAGAAGTTCAATGGCAATAGTGAAGCCACAGATGTATTGCCATTGAACTTCTTTCGGATGCCTACTGCCTCGGA
Pool 6	Nr2f2	V2LMM_50581	TGCTGTTGACAGTGAGCGCCCAGTTTATTCTGTGGTTCAATAGTGAAGCCACAGATGTATTGAACCACAGAATAAACTGGTTGCCTACTGCCTCGGA
Pool 6	Zkscan5	V2LMM_261527	TGCTGTTGACAGTGAGCGCCCTCCAAGCCTCAAACTTCATTAGTGAAGCCACAGATGTAATGAAGTTTGAGGCTTGGAGGATGCCTACTGCCTCGGA
Pool 6	Smarcd2	V2LMM_44830	TGCTGTTGACAGTGAGCGACGCGAGTACATCAACTGCAATTAGTGAAGCCACAGATGTAATTGCAGTTGATGTACTCGCGCTGCCTACTGCCTCGGA
Pool 6	Nr1i3	V2LMM_70871	TGCTGTTGACAGTGAGCGCCCAGCCTATCTGTTCATGCATTAGTGAAGCCACAGATGTAATGCATGAACAGATAGGCTGGATGCCTACTGCCTCGGA
Pool 6	Shprh	V2LMM_197548	TGCTGTTGACAGTGAGCGACGGAGCTCTACAGAGAAGTATTAGTGAAGCCACAGATGTAATACTTCTCTGTAGAGCTCCGCTGCCTACTGCCTCGGA
Pool 6	Zbtb41	V2LMM_53649	TGCTGTTGACAGTGAGCGCGCAATCAGTCGTTTAGAATTATAGTGAAGCCACAGATGTATAATTCTAAACGACTGATTGCATGCCTACTGCCTCGGA
Pool 6	Cbx4	V2LMM_20348	TGCTGTTGACAGTGAGCGCGGTGTTATTCTTGAAATGTATTAGTGAAGCCACAGATGTAATACATTTCAAGAATAACACCATGCCTACTGCCTCGGA
Pool 6	Brd7, LOC634327	V2LMM_14553	TGCTGTTGACAGTGAGCGCGCCTGGTATTTGATTCTATTATAGTGAAGCCACAGATGTATAATAGAATCAAATACCAGGCTTGCCTACTGCCTCGGA
Pool 6	Rnf38	V2LMM_87592	TGCTGTTGACAGTGAGCGAGGTGTTCCTCATCACATGTATTAGTGAAGCCACAGATGTAATACATGTGATGAGGAACACCCTGCCTACTGCCTCGGA
Pool 6	Trerf1	V2LMM_57981	TGCTGTTGACAGTGAGCGCGGACTCTTTCACCCAGGTATTTAGTGAAGCCACAGATGTAAATACCTGGGTGAAAGAGTCCATGCCTACTGCCTCGGA
Pool 6	EG620570, LOC632805, Rnf111	V2LMM_4582	TGCTGTTGACAGTGAGCGAGCAACCAGCAAGAACAAGAAATAGTGAAGCCACAGATGTATTTCTTGTTCTTGCTGGTTGCCTGCCTACTGCCTCGGA
Pool 6	Zfp157	V2LMM_84444	TGCTGTTGACAGTGAGCGCGGAAAGAAGCTTATGACTTAATAGTGAAGCCACAGATGTATTAAGTCATAAGCTTCTTTCCATGCCTACTGCCTCGGA
Pool 6	4930522L14Rik, D330038O06Rik, EG215208, EG245305, LOC100041734, LOC100044193, LOC100045081, Zfp40	V2LMM_123337	TGCTGTTGACAGTGAGCGATGAATGTAAGCAATGTAGTAATAGTGAAGCCACAGATGTATTACTACATTGCTTACATTCAGTGCCTACTGCCTCGGA
Pool 6	Hira	V2LMM_64057	TGCTGTTGACAGTGAGCGACCTCTGGTTGTCATCCATGAATAGTGAAGCCACAGATGTATTCATGGATGACAACCAGAGGCTGCCTACTGCCTCGGA
Pool 6	Pou3f3	V2LMM_46558	TGCTGTTGACAGTGAGCGAGCCGACAGCCTACAGCTGGAATAGTGAAGCCACAGATGTATTCCAGCTGTAGGCTGTCGGCCTGCCTACTGCCTCGGA
Pool 6	LOC100048247, Pcgf5	V2LMM_66200	TGCTGTTGACAGTGAGCGAGCAACCAAGTTCATGAAACAATAGTGAAGCCACAGATGTATTGTTTCATGAACTTGGTTGCCTGCCTACTGCCTCGGA
Pool 6	Shprh	V2LMM_74224	TGCTGTTGACAGTGAGCGCGCACACAGGCTCTAATGGATTTAGTGAAGCCACAGATGTAAATCCATTAGAGCCTGTGTGCATGCCTACTGCCTCGGA
Pool 6	Smarce1	V2LMM_43058	TGCTGTTGACAGTGAGCGACCGTTCATCCATGTGAGCATATAGTGAAGCCACAGATGTATATGCTCACATGGATGAACGGCTGCCTACTGCCTCGGA
Pool 6	Ankrd17	V2LMM_95470	TGCTGTTGACAGTGAGCGCGCCGTCTGTTCTTGTTACATTTAGTGAAGCCACAGATGTAAATGTAACAAGAACAGACGGCTTGCCTACTGCCTCGGA
Pool 6	Cbx4	V2LMM_4616	TGCTGTTGACAGTGAGCGAGCAAGTATTATTATCAGCTAATAGTGAAGCCACAGATGTATTAGCTGATAATAATACTTGCCTGCCTACTGCCTCGGA
Pool 6	Shprh	V2LMM_79120	TGCTGTTGACAGTGAGCGCGGATACAGAATATGAACCAAATAGTGAAGCCACAGATGTATTTGGTTCATATTCTGTATCCTTGCCTACTGCCTCGGA
Pool 6	LOC100044547, Zfa, Zfx	V2LMM_59561	TGCTGTTGACAGTGAGCGCGGCGCTTTGTTTACCCATAAATAGTGAAGCCACAGATGTATTTATGGGTAAACAAAGCGCCATGCCTACTGCCTCGGA
Pool 6	Zfp708, Zfp712, Zfp72, Zfp748, Zfp85-rs1	V2LMM_115932	TGCTGTTGACAGTGAGCGCCCTGGGTCTTGCTTTCTCTAATAGTGAAGCCACAGATGTATTAGAGAAAGCAAGACCCAGGATGCCTACTGCCTCGGA
Pool 6	Nap1l4	V2LMM_218116	TGCTGTTGACAGTGAGCGCGGCTGGAGATATGAAGAATAATAGTGAAGCCACAGATGTATTATTCTTCATATCTCCAGCCATGCCTACTGCCTCGGA
Pool 6	Rnf111	V2LMM_10090	TGCTGTTGACAGTGAGCGCCCGTTATATTTCTTCAGGATTTAGTGAAGCCACAGATGTAAATCCTGAAGAAATATAACGGATGCCTACTGCCTCGGA
Pool 6	Smarcd2	V2LMM_52849	TGCTGTTGACAGTGAGCGCCGCTCGCAAGCGGATGGAGATTAGTGAAGCCACAGATGTAATCTCCATCCGCTTGCGAGCGATGCCTACTGCCTCGGA
Pool 6	Ankzf1	V2LMM_71058	TGCTGTTGACAGTGAGCGCCCAGTGAGAGAAGAGAGGAAATAGTGAAGCCACAGATGTATTTCCTCTCTTCTCTCACTGGTTGCCTACTGCCTCGGA
Pool 6	Nap1l3	V2LMM_60229	TGCTGTTGACAGTGAGCGCGGGCAATTCATGATCTTGAAATAGTGAAGCCACAGATGTATTTCAAGATCATGAATTGCCCTTGCCTACTGCCTCGGA
Pool 6	Smarcd2	V2LMM_45808	TGCTGTTGACAGTGAGCGAGCACTGTGGCTTTACATCAAATAGTGAAGCCACAGATGTATTTGATGTAAAGCCACAGTGCCTGCCTACTGCCTCGGA
Pool 6	Pcgf3	V2LMM_57219	TGCTGTTGACAGTGAGCGCGCTTAACCTCTCCTCCTTTAATAGTGAAGCCACAGATGTATTAAAGGAGGAGAGGTTAAGCTTGCCTACTGCCTCGGA
Pool 6	Cbx4	V2LMM_14204	TGCTGTTGACAGTGAGCGCGCCCTTCTTTGGGAATATAATTAGTGAAGCCACAGATGTAATTATATTCCCAAAGAAGGGCTTGCCTACTGCCTCGGA
Pool 6	Zfp748	V2LMM_232003	TGCTGTTGACAGTGAGCGCGCTACTCATCTTTCCCTGATTTAGTGAAGCCACAGATGTAAATCAGGGAAAGATGAGTAGCATGCCTACTGCCTCGGA
Pool 6	100041208, Zfp28	V2LMM_87790	TGCTGTTGACAGTGAGCGCCCAACTTCCTCCAGGAGATAATAGTGAAGCCACAGATGTATTATCTCCTGGAGGAAGTTGGTTGCCTACTGCCTCGGA
Pool 6	Ing3	V2LMM_31012	TGCTGTTGACAGTGAGCGCCCTCGGTATTGCATCTGTAATTAGTGAAGCCACAGATGTAATTACAGATGCAATACCGAGGTTGCCTACTGCCTCGGA
Pool 6	Ttc28	V2LMM_107656	TGCTGTTGACAGTGAGCGACCTAAGAACAGTTTAGGATAATAGTGAAGCCACAGATGTATTATCCTAAACTGTTCTTAGGGTGCCTACTGCCTCGGA
Pool 6	Trim45	V2LMM_189499	TGCTGTTGACAGTGAGCGACGGCTCAGGAAGCTGAATAAATAGTGAAGCCACAGATGTATTTATTCAGCTTCCTGAGCCGCTGCCTACTGCCTCGGA
Pool 6	Mtf2	V2LMM_117310	TGCTGTTGACAGTGAGCGAGCAAAGAAGATTATCAGTTTGTAGTGAAGCCACAGATGTACAAACTGATAATCTTCTTTGCCTGCCTACTGCCTCGGA
Pool 6	Ttc28	V2LMM_107659	TGCTGTTGACAGTGAGCGCGCAGTTCAATGCTGAGTTTATTAGTGAAGCCACAGATGTAATAAACTCAGCATTGAACTGCATGCCTACTGCCTCGGA
Pool 6	Zfp566	V2LMM_38675	TGCTGTTGACAGTGAGCGCGGCCCAGAAGTTATTCCTGAATAGTGAAGCCACAGATGTATTCAGGAATAACTTCTGGGCCTTGCCTACTGCCTCGGA
Pool 6	Zfp111	V2LMM_41732	TGCTGTTGACAGTGAGCGACCAGAGCTCTAGAAGCTGTAATAGTGAAGCCACAGATGTATTACAGCTTCTAGAGCTCTGGCTGCCTACTGCCTCGGA
Pool 6	Brwd2	V2LMM_25150	TGCTGTTGACAGTGAGCGAGCAAGGGAAACCAGAAGCTAATAGTGAAGCCACAGATGTATTAGCTTCTGGTTTCCCTTGCCTGCCTACTGCCTCGGA
Pool 6	Zbtb22	V2LMM_42826	TGCTGTTGACAGTGAGCGACCGCGTAGTATAGGTCTTAATTAGTGAAGCCACAGATGTAATTAAGACCTATACTACGCGGCTGCCTACTGCCTCGGA
Pool 6	Smarcad1	V2LMM_108083	TGCTGTTGACAGTGAGCGAGGCCTCTTCAACAGATTGAAATAGTGAAGCCACAGATGTATTTCAATCTGTTGAAGAGGCCCTGCCTACTGCCTCGGA
Pool 6	Arid1a, LOC675933	V2LMM_80915	TGCTGTTGACAGTGAGCGCGGGCCAGACTCCATACTATAATAGTGAAGCCACAGATGTATTATAGTATGGAGTCTGGCCCTTGCCTACTGCCTCGGA
Pool 6	Ankrd17	V2LMM_95469	TGCTGTTGACAGTGAGCGCGCCCTTACATTAGCTTGTTATTAGTGAAGCCACAGATGTAATAACAAGCTAATGTAAGGGCATGCCTACTGCCTCGGA
Pool 6	Zmynd11	V2LMM_761	TGCTGTTGACAGTGAGCGACCAGCCAAAGTCATGCAGAAATAGTGAAGCCACAGATGTATTTCTGCATGACTTTGGCTGGCTGCCTACTGCCTCGGA
Pool 6	Mtf2	V2LMM_75062	TGCTGTTGACAGTGAGCGCGCATGTTCTGGAGGCATTAAATAGTGAAGCCACAGATGTATTTAATGCCTCCAGAACATGCTTGCCTACTGCCTCGGA
Pool 6	Nfix	V2LMM_9964	TGCTGTTGACAGTGAGCGCCCGGACAATCAGATAGTTCAATAGTGAAGCCACAGATGTATTGAACTATCTGATTGTCCGGATGCCTACTGCCTCGGA
Pool 6	Smarca1	V2LMM_77248	TGCTGTTGACAGTGAGCGCGCTGATGTGGTCATCCTATATTAGTGAAGCCACAGATGTAATATAGGATGACCACATCAGCATGCCTACTGCCTCGGA
Pool 6	Bbx	V2LMM_32810	TGCTGTTGACAGTGAGCGCCGTTCCAGAAGGAAGCAGAATTAGTGAAGCCACAGATGTAATTCTGCTTCCTTCTGGAACGATGCCTACTGCCTCGGA
Pool 6	Ttc28	V2LMM_31758	TGCTGTTGACAGTGAGCGCCGAACATTACTTGGGTGATAATAGTGAAGCCACAGATGTATTATCACCCAAGTAATGTTCGTTGCCTACTGCCTCGGA
Pool 6	Klf12	V2LMM_63160	TGCTGTTGACAGTGAGCGACCCTTGAGAACAGAATGCTAATAGTGAAGCCACAGATGTATTAGCATTCTGTTCTCAAGGGCTGCCTACTGCCTCGGA
Pool 6	Chaf1a	V2LMM_69102	TGCTGTTGACAGTGAGCGAGGCAAACATCTGCTATGAATTTAGTGAAGCCACAGATGTAAATTCATAGCAGATGTTTGCCCTGCCTACTGCCTCGGA
Pool 6	Mtf2	V2LMM_63129	TGCTGTTGACAGTGAGCGACCCTGGAGACTGGTATTTAAATAGTGAAGCCACAGATGTATTTAAATACCAGTCTCCAGGGCTGCCTACTGCCTCGGA
Pool 6	Nr2f2	V2LMM_48343	TGCTGTTGACAGTGAGCGAGGAGTGAAACAGAGAAAGAAATAGTGAAGCCACAGATGTATTTCTTTCTCTGTTTCACTCCCTGCCTACTGCCTCGGA
Pool 6	Ttc28	V2LMM_157723	TGCTGTTGACAGTGAGCGCGGGCTTGCTACTAAGTCTCTATAGTGAAGCCACAGATGTATAGAGACTTAGTAGCAAGCCCTTGCCTACTGCCTCGGA
Pool 6	Shprh	V2LMM_99034	TGCTGTTGACAGTGAGCGCCCTAGCCTTGTGTTGGAATATTAGTGAAGCCACAGATGTAATATTCCAACACAAGGCTAGGATGCCTACTGCCTCGGA
Pool 6	Zik1	V2LMM_54926	TGCTGTTGACAGTGAGCGCGCCATTTGAATAGCTGTATAATAGTGAAGCCACAGATGTATTATACAGCTATTCAAATGGCTTGCCTACTGCCTCGGA
Pool 6	Smarcd3	V2LMM_10434	TGCTGTTGACAGTGAGCGCCCTCCTAGCATTTGAGAGGAATAGTGAAGCCACAGATGTATTCCTCTCAAATGCTAGGAGGTTGCCTACTGCCTCGGA
Pool 6	Spopl	V2LMM_104974	TGCTGTTGACAGTGAGCGCGGGCCGATTAAGCAAGATATATAGTGAAGCCACAGATGTATATATCTTGCTTAATCGGCCCATGCCTACTGCCTCGGA
Pool 6	Ccdc9	V2LMM_29474	TGCTGTTGACAGTGAGCGCCCACACTAGATTTGAAGTCAATAGTGAAGCCACAGATGTATTGACTTCAAATCTAGTGTGGTTGCCTACTGCCTCGGA
Pool 6	Nr1i3	V2LMM_71230	TGCTGTTGACAGTGAGCGCCCATGGCCAGTGAAGAAGAATTAGTGAAGCCACAGATGTAATTCTTCTTCACTGGCCATGGTTGCCTACTGCCTCGGA
Pool 6	Zbtb38	V2LMM_88986	TGCTGTTGACAGTGAGCGCCCTGGCCGCCTCAAGTCTTTATAGTGAAGCCACAGATGTATAAAGACTTGAGGCGGCCAGGATGCCTACTGCCTCGGA
Pool 6	Zfp583	V2LMM_210660	TGCTGTTGACAGTGAGCGACGTGGATACCTAATTGTACATTAGTGAAGCCACAGATGTAATGTACAATTAGGTATCCACGGTGCCTACTGCCTCGGA
Pool 6	Shprh	V2LMM_194544	TGCTGTTGACAGTGAGCGCGCAGTAACTACAAGCAACAAATAGTGAAGCCACAGATGTATTTGTTGCTTGTAGTTACTGCTTGCCTACTGCCTCGGA
Pool 6	Shprh	V2LMM_197804	TGCTGTTGACAGTGAGCGCGCAGCTGCGAGAGCACTATATTAGTGAAGCCACAGATGTAATATAGTGCTCTCGCAGCTGCTTGCCTACTGCCTCGGA
Pool 6	Rnf4	V2LMM_83061	TGCTGTTGACAGTGAGCGAGCACAGAACATTGAAGGCTAATAGTGAAGCCACAGATGTATTAGCCTTCAATGTTCTGTGCCTGCCTACTGCCTCGGA
Pool 6	2510027J23Rik, Rwdd3	V2LMM_70555	TGCTGTTGACAGTGAGCGCCCACCATAAGCATTTGTGTATTAGTGAAGCCACAGATGTAATACACAAATGCTTATGGTGGATGCCTACTGCCTCGGA
Pool 6	Brd7, LOC634327	V2LMM_9560	TGCTGTTGACAGTGAGCGCCCAGTCCATAGAAGAACTAAATAGTGAAGCCACAGATGTATTTAGTTCTTCTATGGACTGGTTGCCTACTGCCTCGGA
Pool 6	Trerf1	V2LMM_55974	TGCTGTTGACAGTGAGCGCGCGGATTCAGGTCAACAATATTAGTGAAGCCACAGATGTAATATTGTTGACCTGAATCCGCATGCCTACTGCCTCGGA
Pool 6	EG330907, Zc3h11a	V2LMM_580	TGCTGTTGACAGTGAGCGACCAGAAACTAACATTGATAAATAGTGAAGCCACAGATGTATTTATCAATGTTAGTTTCTGGCTGCCTACTGCCTCGGA
Pool 6	Trip11	V2LMM_205804	TGCTGTTGACAGTGAGCGCCGGTTGACAGTGATAACAATTTAGTGAAGCCACAGATGTAAATTGTTATCACTGTCAACCGATGCCTACTGCCTCGGA
Pool 6	Brpf1	V2LMM_197863	TGCTGTTGACAGTGAGCGAGGCCACAGTAAGAATACTGTATAGTGAAGCCACAGATGTATACAGTATTCTTACTGTGGCCCTGCCTACTGCCTCGGA
Pool 6	Ankrd17	V2LMM_95468	TGCTGTTGACAGTGAGCGAGCAGATAAAGGGCATTATAAATAGTGAAGCCACAGATGTATTTATAATGCCCTTTATCTGCGTGCCTACTGCCTCGGA
Pool 6	Spopl	V2LMM_233782	TGCTGTTGACAGTGAGCGCCCTACATGTGGACTATTAATATAGTGAAGCCACAGATGTATATTAATAGTCCACATGTAGGATGCCTACTGCCTCGGA
Pool 6	Zfp518b	V2LMM_125965	TGCTGTTGACAGTGAGCGCCCGGAGGCCATTAAATGGAATTAGTGAAGCCACAGATGTAATTCCATTTAATGGCCTCCGGTTGCCTACTGCCTCGGA
Pool 6	Rnf4	V2LMM_83062	TGCTGTTGACAGTGAGCGCCCACTGGAGCTTTGCTAGCAATAGTGAAGCCACAGATGTATTGCTAGCAAAGCTCCAGTGGTTGCCTACTGCCTCGGA
Pool 6	Shprh	V2LMM_197028	TGCTGTTGACAGTGAGCGCGCACTATATGAGTAAGTGTAATAGTGAAGCCACAGATGTATTACACTTACTCATATAGTGCTTGCCTACTGCCTCGGA
Pool 6	Zfp597	V2LMM_212376	TGCTGTTGACAGTGAGCGCGGCACATGAATAGCCATTTAATAGTGAAGCCACAGATGTATTAAATGGCTATTCATGTGCCTTGCCTACTGCCTCGGA
Pool 6	Ttc28	V2LMM_157721	TGCTGTTGACAGTGAGCGCGCCACTGTACTCACGGGTAAATAGTGAAGCCACAGATGTATTTACCCGTGAGTACAGTGGCATGCCTACTGCCTCGGA
Pool 6	Rnf141	V2LMM_1305	TGCTGTTGACAGTGAGCGACCCAATTGCTTCCTGATGTTATAGTGAAGCCACAGATGTATAACATCAGGAAGCAATTGGGCTGCCTACTGCCTCGGA
Pool 6	EG434127, EG665363, EG668071, EG668233, ENSMUSG00000062611, LOC547024, OTTMUSG00000011943, OTTMUSG00000015127, Rps3a, Tapbp	V2LMM_169219	TGCTGTTGACAGTGAGCGCCCATTGGGAAAGACATAGAAATAGTGAAGCCACAGATGTATTTCTATGTCTTTCCCAATGGTTGCCTACTGCCTCGGA
Pool 6	Zfp518b	V2LMM_125961	TGCTGTTGACAGTGAGCGCCCTAACTGTAAGCAAGAATAATAGTGAAGCCACAGATGTATTATTCTTGCTTACAGTTAGGTTGCCTACTGCCTCGGA
Pool 6	Zfp84	V2LMM_83700	TGCTGTTGACAGTGAGCGCCGAGAATGCCTTTATCTATTATAGTGAAGCCACAGATGTATAATAGATAAAGGCATTCTCGTTGCCTACTGCCTCGGA
Pool 6	Shprh	V2LMM_196656	TGCTGTTGACAGTGAGCGCGCAGGCATTCACATCATTAAATAGTGAAGCCACAGATGTATTTAATGATGTGAATGCCTGCTTGCCTACTGCCTCGGA
Pool 6	Sap18	V2LMM_25686	TGCTGTTGACAGTGAGCGAGCATTTCTATTCCTAGCTTATTAGTGAAGCCACAGATGTAATAAGCTAGGAATAGAAATGCGTGCCTACTGCCTCGGA
Pool 6	LOC100048247, Pcgf5	V2LMM_77131	TGCTGTTGACAGTGAGCGCGCTGAATGAATCCTGCACTATTAGTGAAGCCACAGATGTAATAGTGCAGGATTCATTCAGCTTGCCTACTGCCTCGGA
Pool 6	Zfp111	V2LMM_44627	TGCTGTTGACAGTGAGCGACGATTAACAGTCTGTTTCAATTAGTGAAGCCACAGATGTAATTGAAACAGACTGTTAATCGGTGCCTACTGCCTCGGA
Pool 6	EG623006	V2LMM_192293	TGCTGTTGACAGTGAGCGACGCTTGAATGTGTGGAATTTATAGTGAAGCCACAGATGTATAAATTCCACACATTCAAGCGGTGCCTACTGCCTCGGA
Pool 6	Shprh	V2LMM_73880	TGCTGTTGACAGTGAGCGCCGTGGCAAGATGTATTAGATATAGTGAAGCCACAGATGTATATCTAATACATCTTGCCACGTTGCCTACTGCCTCGGA
Pool 6	Hnf4a	V2LMM_3277	TGCTGTTGACAGTGAGCGACGACAATGTGTGGTAGACAAATAGTGAAGCCACAGATGTATTTGTCTACCACACATTGTCGGTGCCTACTGCCTCGGA
Pool 6	Brd4	V2LMM_192781	TGCTGTTGACAGTGAGCGCGCAAGATCTCTGAGCAGCTAATAGTGAAGCCACAGATGTATTAGCTGCTCAGAGATCTTGCTTGCCTACTGCCTCGGA
Pool 6	Chchd4	V2LMM_34006	TGCTGTTGACAGTGAGCGCGCCAACAGAGGAATGTCTGAATAGTGAAGCCACAGATGTATTCAGACATTCCTCTGTTGGCTTGCCTACTGCCTCGGA
Pool 6	Smarce1	V2LMM_54434	TGCTGTTGACAGTGAGCGCGCATACTTCACAGTGATGAAATAGTGAAGCCACAGATGTATTTCATCACTGTGAAGTATGCTTGCCTACTGCCTCGGA
Pool 6	2310051E17Rik, Klf9	V2LMM_74227	TGCTGTTGACAGTGAGCGCGCACACCTACTCCAGCATGATTAGTGAAGCCACAGATGTAATCATGCTGGAGTAGGTGTGCTTGCCTACTGCCTCGGA
Pool 6	Nr2f2	V2LMM_58771	TGCTGTTGACAGTGAGCGCGGATGTTACAAGTTTGCTAAATAGTGAAGCCACAGATGTATTTAGCAAACTTGTAACATCCTTGCCTACTGCCTCGGA
Pool 6	Zfp40	V2LMM_223773	TGCTGTTGACAGTGAGCGAAGATGTAATGAATGTGGCAAATAGTGAAGCCACAGATGTATTTGCCACATTCATTACATCTGTGCCTACTGCCTCGGA
Pool 6	Zfp239	V2LMM_24109	TGCTGTTGACAGTGAGCGACGCAAGGAGCTTCACTAAGTATAGTGAAGCCACAGATGTATACTTAGTGAAGCTCCTTGCGGTGCCTACTGCCTCGGA
Pool 6	Zkscan14	V2LMM_3279	TGCTGTTGACAGTGAGCGACGACACCAAAGAATCCATCAATAGTGAAGCCACAGATGTATTGATGGATTCTTTGGTGTCGGTGCCTACTGCCTCGGA
Pool 6	Chd7	V2LMM_190623	TGCTGTTGACAGTGAGCGCGGCAACAAGCTCTACCTCAAATAGTGAAGCCACAGATGTATTTGAGGTAGAGCTTGTTGCCTTGCCTACTGCCTCGGA
Pool 6	Rpgrip1	V2LMM_41804	TGCTGTTGACAGTGAGCGACCAGCAGCAATCCATACTTTATAGTGAAGCCACAGATGTATAAAGTATGGATTGCTGCTGGCTGCCTACTGCCTCGGA
Pool 6	Rbbp7	V2LHS_171281	TGCTGTTGACAGTGAGCGACGCCTGAATGTGTGGGATTTATAGTGAAGCCACAGATGTATAAATCCCACACATTCAGGCGGTGCCTACTGCCTCGGA
Pool 6	Rwdd3	V2LHS_96705	TGCTGTTGACAGTGAGCGCCCAAAGTAGATGTGGACTCAATAGTGAAGCCACAGATGTATTGAGTCCACATCTACTTTGGATGCCTACTGCCTCGGA
Pool 6	Mtf2	V2LHS_86003	TGCTGTTGACAGTGAGCGATGTCTTTACAGGATGGACATATAGTGAAGCCACAGATGTATATGTCCATCCTGTAAAGACAGTGCCTACTGCCTCGGA
Pool 6	Trerf1	V2LHS_175498	TGCTGTTGACAGTGAGCGACCACTTACAGCAAAGACTTTATAGTGAAGCCACAGATGTATAAAGTCTTTGCTGTAAGTGGCTGCCTACTGCCTCGGA
Pool 6	Rwdd3	V2LHS_96706	TGCTGTTGACAGTGAGCGCGGAAAGAAATGCAAAGAGAAATAGTGAAGCCACAGATGTATTTCTCTTTGCATTTCTTTCCATGCCTACTGCCTCGGA
Pool 6	Hnf4a	V2LHS_93152	TGCTGTTGACAGTGAGCGCGCTGCTCCTAGGCAATGACTATAGTGAAGCCACAGATGTATAGTCATTGCCTAGGAGCAGCATGCCTACTGCCTCGGA
Pool 6	Nr2f2	V2LHS_239254	TGCTGTTGACAGTGAGCGCGGATGTTACAAGTTTGCTAAATAGTGAAGCCACAGATGTATTTAGCAAACTTGTAACATCCTTGCCTACTGCCTCGGA
Pool 6	Chd7	V2LHS_184402	TGCTGTTGACAGTGAGCGAGGCAGTATTCTCGATATCCTTTAGTGAAGCCACAGATGTAAAGGATATCGAGAATACTGCCCTGCCTACTGCCTCGGA
Pool 6	Epc1	V2LHS_137414	TGCTGTTGACAGTGAGCGCGCTTTGTTACAGCCTTCAAATTAGTGAAGCCACAGATGTAATTTGAAGGCTGTAACAAAGCTTGCCTACTGCCTCGGA
Pool 6	Zbtb37	V2LHS_195273	TGCTGTTGACAGTGAGCGAGCAGATATCATCAGCTACCTATAGTGAAGCCACAGATGTATAGGTAGCTGATGATATCTGCCTGCCTACTGCCTCGGA
Pool 6	Chd7	V2LHS_184404	TGCTGTTGACAGTGAGCGCCCTAAATCAGGGATTAGTTAATAGTGAAGCCACAGATGTATTAACTAATCCCTGATTTAGGTTGCCTACTGCCTCGGA
Pool 6	Tle4	V2LHS_184503	TGCTGTTGACAGTGAGCGCCCAAAGAGACAGAGACTCCATTAGTGAAGCCACAGATGTAATGGAGTCTCTGTCTCTTTGGTTGCCTACTGCCTCGGA
Pool 6	Phc3	V2LHS_176972	TGCTGTTGACAGTGAGCGCCCAAGTCAGTCTCCTACTATATAGTGAAGCCACAGATGTATATAGTAGGAGACTGACTTGGTTGCCTACTGCCTCGGA
Pool 6	Zfp26, Zfp566	V2LHS_139403	TGCTGTTGACAGTGAGCGCAGCCCTATGAGTGTAAGGAGTTAGTGAAGCCACAGATGTAACTCCTTACACTCATAGGGCTTTGCCTACTGCCTCGGA
Pool 6	Nr2f2	V2LHS_239251	TGCTGTTGACAGTGAGCGAGGAGTGAAACAGAGAAAGAAATAGTGAAGCCACAGATGTATTTCTTTCTCTGTTTCACTCCCTGCCTACTGCCTCGGA
Pool 6	Tapbp	V2LMM_34840	TGCTGTTGACAGTGAGCGCGCCTACTGGACCATTCCTGAATAGTGAAGCCACAGATGTATTCAGGAATGGTCCAGTAGGCATGCCTACTGCCTCGGA
Pool 6	Hcfc1	V2LMM_13748	TGCTGTTGACAGTGAGCGCGCCAGGCACGGCTTACAAATTTAGTGAAGCCACAGATGTAAATTTGTAAGCCGTGCCTGGCTTGCCTACTGCCTCGGA
Pool 6	LOC100048247, Pcgf5	V2LMM_73059	TGCTGTTGACAGTGAGCGCCGAGTTACTGTAGGAACTATTTAGTGAAGCCACAGATGTAAATAGTTCCTACAGTAACTCGTTGCCTACTGCCTCGGA
Pool 6	Brd4	V2LMM_55976	TGCTGTTGACAGTGAGCGCGCGGCAGCTAAGTCTAGATATTAGTGAAGCCACAGATGTAATATCTAGACTTAGCTGCCGCTTGCCTACTGCCTCGGA
Pool 6	Mkrn1	V2LMM_11397	TGCTGTTGACAGTGAGCGCCGAGATCAGCTGTAGAGGTTATAGTGAAGCCACAGATGTATAACCTCTACAGCTGATCTCGTTGCCTACTGCCTCGGA
Pool 6	Ttc28	V2LMM_107658	TGCTGTTGACAGTGAGCGACGTTATAGTAGGCAATATGATTAGTGAAGCCACAGATGTAATCATATTGCCTACTATAACGCTGCCTACTGCCTCGGA
Pool 6	Bbx	V2LHS_45301	TGCTGTTGACAGTGAGCGACCGCAGGCTCCTGTACTTATTTAGTGAAGCCACAGATGTAAATAAGTACAGGAGCCTGCGGCTGCCTACTGCCTCGGA
Pool 6	Tle4	V2LHS_213497	TGCTGTTGACAGTGAGCGACGGCATTATGTCATGTATTATTAGTGAAGCCACAGATGTAATAATACATGACATAATGCCGCTGCCTACTGCCTCGGA
Pool 6	Chd7	V2LHS_68534	TGCTGTTGACAGTGAGCGCGGCAACAAGCTCTACCTCAAATAGTGAAGCCACAGATGTATTTGAGGTAGAGCTTGTTGCCTTGCCTACTGCCTCGGA
Pool 6	Zfa, Zfx, Zfy1, Zfy2	V2LHS_172111	TGCTGTTGACAGTGAGCGCGCACATAATGCGACATCATAATAGTGAAGCCACAGATGTATTATGATGTCGCATTATGTGCTTGCCTACTGCCTCGGA
Pool 6	Arid1a, LOC675933	V2LHS_71862	TGCTGTTGACAGTGAGCGAGCATGTCCTATGAGCCAAATATAGTGAAGCCACAGATGTATATTTGGCTCATAGGACATGCGTGCCTACTGCCTCGGA
Pool 6	Smarcad1	V2LHS_51715	TGCTGTTGACAGTGAGCGACCTGACCTGATCTTTGAAGATTAGTGAAGCCACAGATGTAATCTTCAAAGATCAGGTCAGGGTGCCTACTGCCTCGGA
Pool 6	Rnf38	V2LHS_98509	TGCTGTTGACAGTGAGCGCCCATGGGAGATGACATCAAATTAGTGAAGCCACAGATGTAATTTGATGTCATCTCCCATGGTTGCCTACTGCCTCGGA
Pool 6	1700124K17Rik	V2LHS_74399	TGCTGTTGACAGTGAGCGCCGCGAAGGTTTCTGAGAAGAATAGTGAAGCCACAGATGTATTCTTCTCAGAAACCTTCGCGATGCCTACTGCCTCGGA
Pool 6	Arid2	V2LHS_48100	TGCTGTTGACAGTGAGCGACCAAATGCCTTTATGAACTTATAGTGAAGCCACAGATGTATAAGTTCATAAAGGCATTTGGCTGCCTACTGCCTCGGA
Pool 6	Mtf2	V2LHS_85999	TGCTGTTGACAGTGAGCGCTGAGCTTATGACATACATTAATAGTGAAGCCACAGATGTATTAATGTATGTCATAAGCTCAATGCCTACTGCCTCGGA
Pool 6	Zmynd11	V2LHS_91214	TGCTGTTGACAGTGAGCGACCACATTTCATCTTTGTCCTATAGTGAAGCCACAGATGTATAGGACAAAGATGAAATGTGGCTGCCTACTGCCTCGGA
Pool 6	Pcgf3	V2LHS_44835	TGCTGTTGACAGTGAGCGACCAATTAATATTATATGCTTGTAGTGAAGCCACAGATGTACAAGCATATAATATTAATTGGCTGCCTACTGCCTCGGA
Pool 6	Smarca1	V2LHS_153135	TGCTGTTGACAGTGAGCGCGCATATTGGAGCAGAACATTATAGTGAAGCCACAGATGTATAATGTTCTGCTCCAATATGCATGCCTACTGCCTCGGA
Pool 6	Arid2	V2LHS_48028	TGCTGTTGACAGTGAGCGCCCAGCTTATCTGCAGGATGTTTAGTGAAGCCACAGATGTAAACATCCTGCAGATAAGCTGGTTGCCTACTGCCTCGGA
Pool 6	Zmynd11	V2LHS_91212	TGCTGTTGACAGTGAGCGCGGTCTTATTGTCGAAACTCTATAGTGAAGCCACAGATGTATAGAGTTTCGACAATAAGACCATGCCTACTGCCTCGGA
Pool 6	LOC100044547, Zfa, Zfx	V2LHS_172109	TGCTGTTGACAGTGAGCGCCCGCTGTACTGACTGTGATTATAGTGAAGCCACAGATGTATAATCACAGTCAGTACAGCGGTTGCCTACTGCCTCGGA
Pool 6	Rnf38	V2LHS_98512	TGCTGTTGACAGTGAGCGCGGTGTCCTTTGGAGTACCTTATAGTGAAGCCACAGATGTATAAGGTACTCCAAAGGACACCTTGCCTACTGCCTCGGA
Pool 6	Nr2f2	V2LHS_35121	TGCTGTTGACAGTGAGCGAGCTTAGTTCTTGAATTGTTATTAGTGAAGCCACAGATGTAATAACAATTCAAGAACTAAGCGTGCCTACTGCCTCGGA
Pool 6	Eny2	V2LHS_50984	TGCTGTTGACAGTGAGCGAGCAGATGAGAGCAGCGATTAATAGTGAAGCCACAGATGTATTAATCGCTGCTCTCATCTGCGTGCCTACTGCCTCGGA
Pool 6	Zc3h11a	V2LHS_95571	TGCTGTTGACAGTGAGCGACCAGTCAGAAACGTGGAGAATTAGTGAAGCCACAGATGTAATTCTCCACGTTTCTGACTGGCTGCCTACTGCCTCGGA
Pool 6	Zfp90	V2LHS_209360	TGCTGTTGACAGTGAGCGCGCCCATCCCTTTATAAACATATAGTGAAGCCACAGATGTATATGTTTATAAAGGGATGGGCTTGCCTACTGCCTCGGA
Pool 6	Smarcad1	V2LMM_108080	TGCTGTTGACAGTGAGCGACCATAGAGTTGGTCAGACTAATAGTGAAGCCACAGATGTATTAGTCTGACCAACTCTATGGCTGCCTACTGCCTCGGA
Pool 6	Zfp292	V2LMM_62290	TGCTGTTGACAGTGAGCGACCAGACGGATGGAAACATAAATAGTGAAGCCACAGATGTATTTATGTTTCCATCCGTCTGGGTGCCTACTGCCTCGGA
Pool 6	Mkrn1, Mkrn1-ps1	V2LMM_13586	TGCTGTTGACAGTGAGCGCGCCAACTACGGTGGAGACAAATAGTGAAGCCACAGATGTATTTGTCTCCACCGTAGTTGGCTTGCCTACTGCCTCGGA
Pool 6	Zfp566	V2LMM_29097	TGCTGTTGACAGTGAGCGAGGTGGGAAGAACTTTATCTATTAGTGAAGCCACAGATGTAATAGATAAAGTTCTTCCCACCGTGCCTACTGCCTCGGA
Pool 6	Zfp157	V2LMM_84443	TGCTGTTGACAGTGAGCGCCGGCTCTGTTTGTTATTAGTATAGTGAAGCCACAGATGTATACTAATAACAAACAGAGCCGTTGCCTACTGCCTCGGA
Pool 6	Cbx4	V2LHS_240091	TGCTGTTGACAGTGAGCGACCCTTCTTTGGGAATATAATTTAGTGAAGCCACAGATGTAAATTATATTCCCAAAGAAGGGCTGCCTACTGCCTCGGA
Pool 6	Rnf38	V2LHS_233622	TGCTGTTGACAGTGAGCGCGCTCATCACAGCCTAGAGTTATAGTGAAGCCACAGATGTATAACTCTAGGCTGTGATGAGCTTGCCTACTGCCTCGGA

## Sheet: Supplementary Table 5
	Supplementary Table 5: Disctribution of shRNA pools for sequencing
		Library pool	primer di-tag
	Lane 2	Pool 1, Recipient A	CA
		Pool 1, Recipient B	CC
		Pool 4, Recipient A	GG
		Pool 4, Recipient B	GT
		Pool 5, Recipient A	TA
	Lane 3	Pool 2, Recipient A	CA
		Pool 2, Recipient B	CC
		Pool 3, Recipient A	GA
		Pool 3, Recipient B	GG
		Pool 5, Recipient B	GT
		Pool 6, Recipient A	TA
		Pool 6, Recipient B	TT
	Lane 4	Pool 1, Reference	GG
		Pool 2, Reference	GT
		Pool 3, Reference	TA
		Pool 4, Reference	TT
		Pool 5, Reference	TC
		Pool, 6, Reference	TG

## Sheet: Supplementary Table 6
	Reference							Mouse A							Mouse B
Pool	OligoID	counts	multimap	freq	mdNorm	genes	library_ids	OligoID	counts	multimap	freq	mdNorm	genes	library_ids	OligoID	counts	multimap	freq	mdNorm	genes	library_ids
1	R00012	13539	0	0.00284799	0.553007	Chd6	v2lmm_53490	R00012	3619	0	0.000468899	0.306474	Chd6	v2lmm_53490	R00012	1615	0	0.000214565	0.151929	Chd6	v2lmm_53490
1	R00014	0	0	0	0	LOC632383,C7,LOC677441,EG382769,EG628794,EG665057,Cbx3,EG665631,LOC633016	v2lmm_17415	R00014	0	0	0	0	LOC632383,C7,LOC677441,EG382769,EG628794,EG665057,Cbx3,EG665631,LOC633016	v2lmm_17415	R00014	0	0	0	0	LOC632383,C7,LOC677441,EG382769,EG628794,EG665057,Cbx3,EG665631,LOC633016	v2lmm_17415
1	R00019	4977	0	0.00104694	0.203288	Taf1	v2lmm_151215	R00019	17658	0	0.00228787	1.49536	Taf1	v2lmm_151215	R00019	90	0	1.19572e-05	0.0084666	Taf1	v2lmm_151215
1	R00036	21795	0	0.00458468	0.890228	Mbd5	v2lmm_160988	R00036	6370	0	0.000825334	0.539442	Mbd5	v2lmm_160988	R00036	12680	0	0.00168463	1.19285	Mbd5	v2lmm_160988
1	R00048	0	0	0	0	Phf16	v2lmm_111423	R00048	0	0	0	0	Phf16	v2lmm_111423	R00048	0	0	0	0	Phf16	v2lmm_111423
1	R00052	38174	0	0.00803008	1.55924	Fbxo10	v2lmm_209797	R00052	15727	0	0.00203768	1.33184	Fbxo10	v2lmm_209797	R00052	13285	0	0.00176501	1.24976	Fbxo10	v2lmm_209797
1	R00073	66484	0	0.0139852	2.71557	100043283,100041204,100041325,100043853,100040109,100042427,EG433,EG382450,100041831,100043659,100043797,640374,674324,100039840,100039827,100043724,100042107,100040053,Bptf,100043560,Cry2,100041236,3000002C10Rik,EG277333,100040001	v2lmm_159062	R00073	22428	0	0.0029059	1.89931	100043283,100041204,100041325,100043853,100040109,100042427,EG433,EG382450,100041831,100043659,100043797,640374,674324,100039840,100039827,100043724,100042107,100040053,Bptf,100043560,Cry2,100041236,3000002C10Rik,EG277333,100040001	v2lmm_159062	R00073	5138	0	0.000682621	0.483349	100043283,100041204,100041325,100043853,100040109,100042427,EG433,EG382450,100041831,100043659,100043797,640374,674324,100039840,100039827,100043724,100042107,100040053,Bptf,100043560,Cry2,100041236,3000002C10Rik,EG277333,100040001	v2lmm_159062
1	R00105	13107	0	0.00275712	0.535362	Baz1b	v2lmm_17087	R00105	11556	0	0.00149726	0.978617	Baz1b	v2lmm_17087	R00105	60	0	7.97144e-06	0.0056444	Baz1b	v2lmm_17087
1	R00132	31154	0	0.00655339	1.2725	Cdyl2	v2lmm_80077	R00132	19372	0	0.00250995	1.64051	Cdyl2	v2lmm_80077	R00132	44434	0	0.00590339	4.18006	Cdyl2	v2lmm_80077
1	R00160	62625	0	0.0131735	2.55795	Pbrm1	v2lmm_171261	R00160	10950	0	0.00141875	0.927298	Pbrm1	v2lmm_171261	R00160	36697	0	0.00487547	3.45221	Pbrm1	v2lmm_171261
1	R00195	21	0	4.41745e-06	0.000857756	Phf12	v2lmm_86933,v2lhs_34949	R00195	0	0	0	0	Phf12	v2lmm_86933,v2lhs_34949	R00195	0	0	0	0	Phf12	v2lmm_86933,v2lhs_34949
1	R00266	57963	0	0.0121928	2.36753	Brd3	v2lmm_8856	R00266	29141	0	0.00377568	2.4678	Brd3	v2lmm_8856	R00266	16394	0	0.00217806	1.54224	Brd3	v2lmm_8856
1	R00285	54273	0	0.0114166	2.21681	Chd3	v2lmm_21693	R00285	121049	0	0.0156838	10.251	Chd3	v2lmm_21693	R00285	93903	0	0.0124757	8.83377	Chd3	v2lmm_21693
1	R00302	53533	0	0.0112609	2.18658	Ep300	v2lmm_90589,v2mm_90589	R00302	350021	0	0.0453508	29.6414	Ep300	v2lmm_90589,v2mm_90589	R00302	29921	0	0.00397523	2.81477	Ep300	v2lmm_90589,v2mm_90589
1	R00305	20247	0	0.00425905	0.826999	EP300,Ep300	v2mm_102133,v2lmm_102133	R00305	12244	0	0.0015864	1.03688	EP300,Ep300	v2mm_102133,v2lmm_102133	R00305	73	0	9.69859e-06	0.00686736	EP300,Ep300	v2mm_102133,v2lmm_102133
1	R00342	30055	0	0.00632221	1.22761	Phf20l1	v2lmm_197509	R00342	5941	0	0.000769751	0.503112	Phf20l1	v2lmm_197509	R00342	306164	0	0.0406761	28.8019	Phf20l1	v2lmm_197509
1	R00355	37379	0	0.00786285	1.52676	Cecr2	v2lmm_226686	R00355	38434	0	0.00497973	3.25477	Cecr2	v2lmm_226686	R00355	20811	0	0.0027649	1.95776	Cecr2	v2lmm_226686
1	R00358	7629	0	0.0016048	0.31161	Cdyl	v2lmm_61986	R00358	13	0	1.68436e-06	0.0011009	Cdyl	v2lmm_61986	R00358	2305	0	0.000306236	0.216839	Cdyl	v2lmm_61986
1	R00405	55587	0	0.011693	2.27048	Phf20l1	v2lmm_117559	R00405	3684	0	0.00047732	0.311979	Phf20l1	v2lmm_117559	R00405	16	0	2.12572e-06	0.00150517	Phf20l1	v2lmm_117559
1	R00416	29078	0	0.00611669	1.18771	Dido1	v2lmm_89034	R00416	42466	0	0.00550214	3.59622	Dido1	v2lmm_89034	R00416	214777	0	0.0285347	20.2048	Dido1	v2lmm_89034
1	R00442	29693	0	0.00624606	1.21283	Phf1	v2lmm_22757	R00442	120133	0	0.0155651	10.1734	Phf1	v2lmm_22757	R00442	86577	0	0.0115024	8.14459	Phf1	v2lmm_22757
1	R00443	27682	0	0.00582304	1.13069	Sp100	v2lmm_78568	R00443	285	0	3.69263e-05	0.0241352	Sp100	v2lmm_78568	R00443	14532	0	0.00193068	1.36707	Sp100	v2lmm_78568
1	R00457	0	0	0	0	Trim24	v2lmm_191963	R00457	0	0	0	0	Trim24	v2lmm_191963	R00457	0	0	0	0	Trim24	v2lmm_191963
1	R00474	19687	0	0.00414125	0.804125	Phf23	v2lmm_70582,v2lhs_191095	R00474	67824	0	0.00878767	5.74366	Phf23	v2lmm_70582,v2lhs_191095	R00474	10453	0	0.00138876	0.983349	Phf23	v2lmm_70582,v2lhs_191095
1	R00505	49758	0	0.0104668	2.03239	Prmt8	v2lmm_189494	R00505	84061	0	0.0108914	7.11869	Prmt8	v2lmm_189494	R00505	11779	0	0.00156493	1.10809	Prmt8	v2lmm_189494
1	R00534	0	0	0	0	Sp100	v2lmm_77578	R00534	0	0	0	0	Sp100	v2lmm_77578	R00534	0	0	0	0	Sp100	v2lmm_77578
1	R00556	20970	0	0.00441114	0.85653	LOC677441,Cbx3,C7,EG665631,LOC633016	v2lmm_8690	R00556	6082	0	0.000788019	0.515053	LOC677441,Cbx3,C7,EG665631,LOC633016	v2lmm_8690	R00556	6510	0	0.000864902	0.612418	LOC677441,Cbx3,C7,EG665631,LOC633016	v2lmm_8690
1	R00571	0	0	0	0	Brd9	v2lmm_204651	R00571	0	0	0	0	Brd9	v2lmm_204651	R00571	0	0	0	0	Brd9	v2lmm_204651
1	R00607	54145	0	0.0113897	2.21158	Myst2	v2lmm_89553	R00607	69955	0	0.00906378	5.92412	Myst2	v2lmm_89553	R00607	142461	0	0.018927	13.4018	Myst2	v2lmm_89553
1	R00633	22388	0	0.00470942	0.914449	Ing5	v2lmm_70760	R00633	31682	0	0.0041049	2.68298	Ing5	v2lmm_70760	R00633	8131	0	0.00108026	0.764911	Ing5	v2lmm_70760
1	R00646	79433	0	0.0167091	3.24448	Epc1	v2lmm_32365	R00646	192127	0	0.0248931	16.2702	Epc1	v2lmm_32365	R00646	22621	0	0.00300537	2.12803	Epc1	v2lmm_32365
1	R00648	17303	0	0.00363977	0.70675	Pygo1	v2lmm_203083	R00648	78688	0	0.0101953	6.66367	Pygo1	v2lmm_203083	R00648	3287	0	0.000436702	0.309219	Pygo1	v2lmm_203083
1	R00658	10789	0	0.00226952	0.440682	Mbd3	v2lmm_55731	R00658	35	0	4.5348e-06	0.00296397	Mbd3	v2lmm_55731	R00658	8426	0	0.00111946	0.792662	Mbd3	v2lmm_55731
1	R00677	1627	0	0.000342247	0.0664556	Scml2	v2lmm_80042	R00677	10009	0	0.00129682	0.84761	Scml2	v2lmm_80042	R00677	31	0	4.11858e-06	0.00291627	Scml2	v2lmm_80042
1	R00678	9313	0	0.00195903	0.380394	100043283,100041204,100041325,100043853,100040109,100042427,EG544878,100041831,100043659,100043797,640374,674324,100039840,100039827,100043724,EG433273,100042107,100040053,Bptf,100043560,EG545,Cry2,100041236,3000002C10Rik,100040001	v2lmm_159063	R00678	7274	0	0.000942462	0.615997	100043283,100041204,100041325,100043853,100040109,100042427,EG544878,100041831,100043659,100043797,640374,674324,100039840,100039827,100043724,EG433273,100042107,100040053,Bptf,100043560,EG545,Cry2,100041236,3000002C10Rik,100040001	v2lmm_159063	R00678	133	0	1.767e-05	0.0125118	100043283,100041204,100041325,100043853,100040109,100042427,EG544878,100041831,100043659,100043797,640374,674324,100039840,100039827,100043724,EG433273,100042107,100040053,Bptf,100043560,EG545,Cry2,100041236,3000002C10Rik,100040001	v2lmm_159063
1	R00741	25164	0	0.00529337	1.02784	Brdt	v2lmm_222108	R00741	4296	0	0.000556615	0.363806	Brdt	v2lmm_222108	R00741	2242	0	0.000297866	0.210913	Brdt	v2lmm_222108
1	R00754	45118	0	0.00949078	1.84287	Hdac3	v2mm_63375,v2lmm_63375	R00754	76002	0	0.00984726	6.43621	Hdac3	v2mm_63375,v2lmm_63375	R00754	391930	0	0.0520708	36.8702	Hdac3	v2mm_63375,v2lmm_63375
1	R00773	16741	0	0.00352155	0.683795	Trim66	v2lmm_193395	R00773	6625	0	0.000858374	0.561037	Trim66	v2lmm_193395	R00773	4734	0	0.000628947	0.445343	Trim66	v2lmm_193395
1	R00777	28552	0	0.00600605	1.16622	L3mbtl	v2lmm_225154	R00777	73322	0	0.00950002	6.20926	L3mbtl	v2lmm_225154	R00777	10498	0	0.00139474	0.987582	L3mbtl	v2lmm_225154
1	R00779	0	0	0	0	Cdyl	v2lmm_73741	R00779	0	0	0	0	Cdyl	v2lmm_73741	R00779	0	0	0	0	Cdyl	v2lmm_73741
1	R00787	34470	0	0.00725093	1.40794	Phf20l1	v2lmm_92486	R00787	28865	0	0.00373992	2.44443	Phf20l1	v2lmm_92486	R00787	17297	0	0.00229803	1.62719	Phf20l1	v2lmm_92486
1	R00789	0	0	0	0	Phf15	v2lmm_99916	R00789	0	0	0	0	Phf15	v2lmm_99916	R00789	0	0	0	0	Phf15	v2lmm_99916
1	R00827	0	0	0	0	Chd4	v2lmm_108316	R00827	0	0	0	0	Chd4	v2lmm_108316	R00827	0	0	0	0	Chd4	v2lmm_108316
1	R00833	34900	0	0.00734138	1.42551	Fbxo11	v2lmm_96180	R00833	120779	0	0.0156488	10.2281	Fbxo11	v2lmm_96180	R00833	19687	0	0.00261556	1.85202	Fbxo11	v2lmm_96180
1	R00845	59389	0	0.0124928	2.42577	Ing5	v2lhs_138561,v2lmm_72996	R00845	92400	0	0.0119719	7.82487	Ing5	v2lhs_138561,v2lmm_72996	R00845	92127	0	0.0122398	8.6667	Ing5	v2lhs_138561,v2lmm_72996
1	R00877	11684	0	0.00245778	0.477239	Fbxo11	v2lmm_96184	R00877	38790	0	0.00502586	3.28492	Fbxo11	v2lmm_96184	R00877	282	0	3.74658e-05	0.0265287	Fbxo11	v2lmm_96184
1	R00878	19911	0	0.00418837	0.813275	Cecr2	v2lhs_117166,v2lmm_193661	R00878	1889	0	0.00024475	0.15997	Cecr2	v2lhs_117166,v2lmm_193661	R00878	8104	0	0.00107668	0.762371	Cecr2	v2lhs_117166,v2lmm_193661
1	R00879	25439	0	0.00535121	1.03907	Hdac9	v2lmm_159321	R00879	10736	0	0.00139102	0.909176	Hdac9	v2lmm_159321	R00879	83791	0	0.0111323	7.8825	Hdac9	v2lmm_159321
1	R00945	45321	0	0.00953349	1.85116	Pcgf2	v2lmm_56711	R00945	13003	0	0.00168474	1.10116	Pcgf2	v2lmm_56711	R00945	5146	0	0.000683684	0.484102	Pcgf2	v2lmm_56711
1	R00947	29642	0	0.00623533	1.21074	Dido1	v2lmm_83265	R00947	6719	0	0.000870553	0.568997	Dido1	v2lmm_83265	R00947	57755	0	0.00767318	5.43321	Dido1	v2lmm_83265
1	R00948	53018	0	0.0111526	2.16555	Trim33	v2lmm_189185,v2lmm_106158	R00948	64458	0	0.00835155	5.45861	Trim33	v2lmm_189185,v2lmm_106158	R00948	29816	0	0.00396128	2.80489	Trim33	v2lmm_189185,v2lmm_106158
1	R00950	30327	0	0.00637943	1.23872	Prmt8	v2lmm_193542	R00950	26	0	3.36871e-06	0.0022018	Prmt8	v2lmm_193542	R00950	1193	0	0.000158499	0.11223	Prmt8	v2lmm_193542
1	R00952	35574	0	0.00748316	1.45304	Cecr2	v2lmm_232160	R00952	7147	0	0.000926007	0.605242	Cecr2	v2lmm_232160	R00952	26544	0	0.00352657	2.49708	Cecr2	v2lmm_232160
1	R00962	15922	0	0.00334927	0.650342	Phf17	v2lmm_25387	R00962	24651	0	0.00319393	2.08756	Phf17	v2lmm_25387	R00962	6842	0	0.00090901	0.64365	Phf17	v2lmm_25387
1	R00992	63406	0	0.0133378	2.58985	Phf13	v2lmm_86521	R00992	67512	0	0.00874725	5.71724	Phf13	v2lmm_86521	R00992	23060	0	0.00306369	2.16933	Phf13	v2lmm_86521
1	R01003	33325	0	0.00701007	1.36118	Smarcb1	v2lmm_3199	R01003	96078	0	0.0124484	8.13634	Smarcb1	v2lmm_3199	R01003	7099	0	0.000943155	0.667827	Smarcb1	v2lmm_3199
1	R01008	16803	0	0.00353459	0.686327	Fbxo11	v2lmm_96181	R01008	46743	0	0.0060563	3.95842	Fbxo11	v2lmm_96181	R01008	52948	0	0.00703453	4.981	Fbxo11	v2lmm_96181
1	R01009	19939	0	0.00419426	0.814418	Ing5	v2lmm_173363	R01009	4	0	5.18263e-07	0.000338739	Ing5	v2lmm_173363	R01009	2457	0	0.000326431	0.231138	Ing5	v2lmm_173363
1	R01010	0	0	0	0	Sp100	v2lmm_66172	R01010	0	0	0	0	Sp100	v2lmm_66172	R01010	0	0	0	0	Sp100	v2lmm_66172
1	R01021	10958	0	0.00230507	0.447585	Myst3	v2lmm_193516	R01021	1076	0	0.000139413	0.0911208	Myst3	v2lmm_193516	R01021	8817	0	0.0011714	0.829445	Myst3	v2lmm_193516
1	R01026	23563	0	0.00495659	0.962443	Stk31	v2lmm_17986	R01026	16660	0	0.00215857	1.41085	Stk31	v2lmm_17986	R01026	18716	0	0.00248656	1.76068	Stk31	v2lmm_17986
1	R01070	35720	0	0.00751387	1.459	Dido1	v2lmm_223728	R01070	35236	0	0.00456538	2.98395	Dido1	v2lmm_223728	R01070	99981	0	0.0132832	9.40555	Dido1	v2lmm_223728
1	R01096	34072	0	0.00716721	1.39169	Pbrm1	v2lmm_5593	R01096	23082	0	0.00299064	1.95469	Pbrm1	v2lmm_5593	R01096	12761	0	0.00169539	1.20047	Pbrm1	v2lmm_5593
1	R01117	17186	0	0.00361516	0.701971	Kat5	v2lmm_92042	R01117	38	0	4.9235e-06	0.00321802	Kat5	v2lmm_92042	R01117	1	0	1.32857e-07	9.40734e-05	Kat5	v2lmm_92042
1	R01129	72961	0	0.0153477	2.98013	Hdac5	v2lmm_72835	R01129	6298	0	0.000816006	0.533345	Hdac5	v2lmm_72835	R01129	2217	0	0.000294545	0.208561	Hdac5	v2lmm_72835
1	R01137	0	0	0	0	L3mbtl	v2lmm_196111	R01137	0	0	0	0	L3mbtl	v2lmm_196111	R01137	0	0	0	0	L3mbtl	v2lmm_196111
1	R01148	9089	0	0.00191191	0.371245	Chd5	v2lmm_153832	R01148	6316	0	0.000818338	0.534869	Chd5	v2lmm_153832	R01148	415	0	5.51358e-05	0.0390405	Chd5	v2lmm_153832
1	R01151	25372	0	0.00533712	1.03633	Cecr2	v2lmm_108188	R01151	11022	0	0.00142807	0.933395	Cecr2	v2lmm_108188	R01151	6481	0	0.000861049	0.60969	Cecr2	v2lmm_108188
1	R01165	65307	0	0.0137376	2.6675	Ncoa3	v2mm_30108,v2lmm_30108	R01165	15615	0	0.00202317	1.32235	Ncoa3	v2mm_30108,v2lmm_30108	R01165	5188	0	0.000689264	0.488053	Ncoa3	v2mm_30108,v2lmm_30108
1	R01210	25876	0	0.00544314	1.05692	Hdac11	v2lmm_24029	R01210	6553	0	0.000849045	0.554939	Hdac11	v2lmm_24029	R01210	53896	0	0.00716048	5.07018	Hdac11	v2lmm_24029
1	R01237	55632	0	0.0117025	2.27232	Baz1a	v2lmm_151531	R01237	65038	0	0.0084267	5.50773	Baz1a	v2lmm_151531	R01237	298842	0	0.0397034	28.1131	Baz1a	v2lmm_151531
1	R01245	24905	0	0.00523888	1.01726	Snd1	v2lmm_24864	R01245	16678	0	0.0021609	1.41237	Snd1	v2lmm_24864	R01245	8079	0	0.00107335	0.760019	Snd1	v2lmm_24864
1	R01258	31046	0	0.00653067	1.26809	Tdrd6	v2lmm_241409	R01258	9762	0	0.00126482	0.826693	Tdrd6	v2lmm_241409	R01258	67608	0	0.00898222	6.36011	Tdrd6	v2lmm_241409
1	R01259	41774	0	0.00878736	1.70628	Tdrkh	v2lmm_106074	R01259	11701	0	0.00151605	0.990896	Tdrkh	v2lmm_106074	R01259	9225	0	0.00122561	0.867827	Tdrkh	v2lmm_106074
1	R01267	42737	0	0.00898993	1.74561	Chd8	v2lmm_101579	R01267	74630	0	0.0096695	6.32002	Chd8	v2lmm_101579	R01267	16196	0	0.00215176	1.52361	Chd8	v2lmm_101579
1	R01369	40380	0	0.00849412	1.64934	Prmt6	v2lmm_194726	R01369	4331	0	0.00056115	0.36677	Prmt6	v2lmm_194726	R01369	200436	0	0.0266294	18.8557	Prmt6	v2lmm_194726
1	R01373	24442	0	0.00514149	0.998346	Pbrm1	v2lmm_14912	R01373	70292	0	0.00910744	5.95266	Pbrm1	v2lmm_14912	R01373	47712	0	0.00633889	4.48843	Pbrm1	v2lmm_14912
1	R01378	0	0	0	0	Tdrd5	v2lmm_104208	R01378	0	0	0	0	Tdrd5	v2lmm_104208	R01378	0	0	0	0	Tdrd5	v2lmm_104208
1	R01384	20971	0	0.00441135	0.856571	Phf15	v2lmm_190814,v2lhs_261411	R01384	4706	0	0.000609737	0.398526	Phf15	v2lmm_190814,v2lhs_261411	R01384	3467	0	0.000460617	0.326152	Phf15	v2lmm_190814,v2lhs_261411
1	R01414	18377	0	0.00386569	0.750618	Phf3	v2lmm_104572	R01414	82801	0	0.0107282	7.01198	Phf3	v2lmm_104572	R01414	583	0	7.74559e-05	0.0548448	Phf3	v2lmm_104572
1	R01436	24523	0	0.00515853	1.00165	Hdac2	v2lmm_15759,v2mm_15759	R01436	16850	0	0.00218318	1.42694	Hdac2	v2lmm_15759,v2mm_15759	R01436	3242	0	0.000430724	0.304986	Hdac2	v2lmm_15759,v2mm_15759
1	R01443	20879	0	0.004392	0.852813	Prmt3	v2lmm_85232	R01443	646878	0	0.0838133	54.7807	Prmt3	v2lmm_85232	R01443	475829	0	0.0632174	44.7628	Prmt3	v2lmm_85232
1	R01538	4147	0	0.000872341	0.169386	EP300,Ep300	v2mm_102132,v2lmm_102132	R01538	11	0	1.42522e-06	0.000931532	EP300,Ep300	v2mm_102132,v2lmm_102132	R01538	4337	0	0.000576202	0.407996	EP300,Ep300	v2mm_102132,v2lmm_102132
1	R01546	16081	0	0.00338271	0.656837	Phf3	v2lmm_104568	R01546	28882	0	0.00374212	2.44587	Phf3	v2lmm_104568	R01546	58935	0	0.00782995	5.54421	Phf3	v2lmm_104568
1	R01553	24418	0	0.00513644	0.997365	AI931714	v2lmm_110150	R01553	5	0	6.47829e-07	0.000423424	AI931714	v2lmm_110150	R01553	2494	0	0.000331346	0.234619	AI931714	v2lmm_110150
1	R01555	33337	0	0.00701259	1.36167	Tdrd6	v2lmm_118672	R01555	16550	0	0.00214431	1.40153	Tdrd6	v2lmm_118672	R01555	8376	0	0.00111281	0.787959	Tdrd6	v2lmm_118672
1	R01569	16345	0	0.00343825	0.66762	Myst1	v2lmm_73029	R01569	1841	0	0.000238531	0.155905	Myst1	v2lmm_73029	R01569	11052	0	0.00146834	1.0397	Myst1	v2lmm_73029
1	R01573	40659	0	0.00855281	1.66074	Snd1	v2lmm_31062	R01573	12060	0	0.00156256	1.0213	Snd1	v2lmm_31062	R01573	13021	0	0.00172994	1.22493	Snd1	v2lmm_31062
1	R01576	9649	0	0.00202971	0.394118	Brwd3	v2lmm_135236	R01576	16	0	2.07305e-06	0.00135496	Brwd3	v2lmm_135236	R01576	7026	0	0.000933456	0.66096	Brwd3	v2lmm_135236
1	R01589	22016	0	0.00463117	0.899255	Sec22c,Iqgap1,Slc38a10,Ppih,Vps13d,Coq10a,Phf20,Phactr4,Phca,EG627782,Snrnp48,Cbfa2t2,N4bp2l2,Jarid1d,1300014J16Rik,2700069I18Rik,AI426330,Ecsit,7530414M10Rik,Chid1,Bola2,Csgalnact2,Matn4,B230340J04Rik,Parp2,Med13,2810002D19Rik	v2lmm_22779	R01589	4519	0	0.000585508	0.38269	Sec22c,Iqgap1,Slc38a10,Ppih,Vps13d,Coq10a,Phf20,Phactr4,Phca,EG627782,Snrnp48,Cbfa2t2,N4bp2l2,Jarid1d,1300014J16Rik,2700069I18Rik,AI426330,Ecsit,7530414M10Rik,Chid1,Bola2,Csgalnact2,Matn4,B230340J04Rik,Parp2,Med13,2810002D19Rik	v2lmm_22779	R01589	9983	0	0.00132632	0.939135	Sec22c,Iqgap1,Slc38a10,Ppih,Vps13d,Coq10a,Phf20,Phactr4,Phca,EG627782,Snrnp48,Cbfa2t2,N4bp2l2,Jarid1d,1300014J16Rik,2700069I18Rik,AI426330,Ecsit,7530414M10Rik,Chid1,Bola2,Csgalnact2,Matn4,B230340J04Rik,Parp2,Med13,2810002D19Rik	v2lmm_22779
1	R01597	72380	0	0.0152255	2.9564	Asxl3	v2lmm_242450	R01597	36987	0	0.00479225	3.13224	Asxl3	v2lmm_242450	R01597	169530	0	0.0225233	15.9483	Asxl3	v2lmm_242450
1	R01612	27300	0	0.00574268	1.11508	Fbxo11	v2lmm_96182	R01612	45442	0	0.00588773	3.84824	Fbxo11	v2lmm_96182	R01612	41904	0	0.00556726	3.94205	Fbxo11	v2lmm_96182
1	R01620	27503	0	0.00578539	1.12337	L3mbtl2	v2lmm_61067	R01620	6644	0	0.000860835	0.562646	L3mbtl2	v2lmm_61067	R01620	22	0	2.92286e-06	0.00206961	L3mbtl2	v2lmm_61067
1	R01649	51442	0	0.0108211	2.10117	Mbd2	v2lmm_8817	R01649	356062	0	0.0461335	30.153	Mbd2	v2lmm_8817	R01649	273882	0	0.0363872	25.765	Mbd2	v2lmm_8817
1	R01700	40886	0	0.00860056	1.67001	Brwd3	v2lmm_135237	R01700	10047	0	0.00130175	0.850828	Brwd3	v2lmm_135237	R01700	34242	0	0.0045493	3.22126	Brwd3	v2lmm_135237
1	R01703	0	0	0	0	Dido1	v2lmm_83264	R01703	0	0	0	0	Dido1	v2lmm_83264	R01703	0	0	0	0	Dido1	v2lmm_83264
1	R01711	37972	0	0.00798759	1.55099	Prmt7	v2lmm_36180	R01711	26640	0	0.00345163	2.256	Prmt7	v2lmm_36180	R01711	554954	0	0.0737297	52.2064	Prmt7	v2lmm_36180
1	R01742	14615	0	0.00307433	0.596957	Tdrd6	v2lmm_118676	R01742	36922	0	0.00478383	3.12673	Tdrd6	v2lmm_118676	R01742	17909	0	0.00237934	1.68476	Tdrd6	v2lmm_118676
1	R01747	32850	0	0.00691015	1.34177	Ncoa2	v2mm_36238,v2lmm_36238	R01747	27794	0	0.00360115	2.35373	Ncoa2	v2mm_36238,v2lmm_36238	R01747	248201	0	0.0329753	23.3491	Ncoa2	v2mm_36238,v2lmm_36238
1	R01765	44319	0	0.00932271	1.81023	Pcgf2	v2lmm_52841	R01765	16674	0	0.00216038	1.41203	Pcgf2	v2lmm_52841	R01765	4840	0	0.00064303	0.455315	Pcgf2	v2lmm_52841
1	R01769	11412	0	0.00240057	0.466129	Cecr2	v2lhs_201020,v2lmm_96388	R01769	16	0	2.07305e-06	0.00135496	Cecr2	v2lhs_201020,v2lmm_96388	R01769	2144	0	0.000284846	0.201693	Cecr2	v2lhs_201020,v2lmm_96388
1	R01782	0	0	0	0	Cecr2	v2lmm_96385	R01782	0	0	0	0	Cecr2	v2lmm_96385	R01782	0	0	0	0	Cecr2	v2lmm_96385
1	R01847	23627	0	0.00497005	0.965057	Mllt10	v2lmm_19752	R01847	1551	0	0.000200957	0.131346	Mllt10	v2lmm_19752	R01847	23662	0	0.00314367	2.22596	Mllt10	v2lmm_19752
1	R01865	61072	0	0.0128468	2.49452	Dpf2	v2lmm_75984,v2mm_75984	R01865	33397	0	0.00432711	2.82822	Dpf2	v2lmm_75984,v2mm_75984	R01865	12390	0	0.0016461	1.16557	Dpf2	v2lmm_75984,v2mm_75984
1	R01866	0	0	0	0	Phf12	v2lmm_86932	R01866	0	0	0	0	Phf12	v2lmm_86932	R01866	0	0	0	0	Phf12	v2lmm_86932
1	R01884	60715	0	0.0127717	2.47993	Atad2	v2lmm_243822	R01884	46536	0	0.00602947	3.94089	Atad2	v2lmm_243822	R01884	124884	0	0.0165918	11.7483	Atad2	v2lmm_243822
1	R01916	33811	0	0.0071123	1.38103	Scml2,LOC100047360	v2lmm_79269	R01916	139452	0	0.0180682	11.8095	Scml2,LOC100047360	v2lmm_79269	R01916	101511	0	0.0134865	9.54948	Scml2,LOC100047360	v2lmm_79269
1	R01920	19905	0	0.00418711	0.81303	Dido1	v2lmm_89031	R01920	3153	0	0.000408521	0.267011	Dido1	v2lmm_89031	R01920	11320	0	0.00150395	1.06491	Dido1	v2lmm_89031
1	R01941	17691	0	0.00372139	0.722598	Epc1	v2lmm_20596	R01941	1199	0	0.000155349	0.101537	Epc1	v2lmm_20596	R01941	4931	0	0.00065512	0.463876	Epc1	v2lmm_20596
1	R01992	32843	0	0.00690868	1.34149	Phf14	v2lmm_219062	R01992	31691	0	0.00410607	2.68374	Phf14	v2lmm_219062	R01992	35644	0	0.00473557	3.35315	Phf14	v2lmm_219062
1	R02024	39840	0	0.00838053	1.62728	Asxl3	v2lmm_119072	R02024	47400	0	0.00614142	4.01406	Asxl3	v2lmm_119072	R02024	108795	0	0.0144542	10.2347	Asxl3	v2lmm_119072
1	R02058	12565	0	0.00264311	0.513224	Prmt3	v2lmm_85234	R02058	10546	0	0.0013664	0.893085	Prmt3	v2lmm_85234	R02058	6953	0	0.000923757	0.654092	Prmt3	v2lmm_85234
1	R02063	0	0	0	0	4933408B17Rik	v2lmm_90313	R02063	0	0	0	0	4933408B17Rik	v2lmm_90313	R02063	0	0	0	0	4933408B17Rik	v2lmm_90313
1	R02093	0	0	0	0	Brd8	v2lmm_61887	R02093	0	0	0	0	Brd8	v2lmm_61887	R02093	0	0	0	0	Brd8	v2lmm_61887
1	R02096	30663	0	0.00645011	1.25245	Prkcbp1,EG668565	v2lmm_23070	R02096	1212734	0	0.157129	102.7	Prkcbp1,EG668565	v2lmm_23070	R02096	682726	0	0.0907052	64.2263	Prkcbp1,EG668565	v2lmm_23070
1	R02100	21311	0	0.00448287	0.870458	LOC100044024,Brd2	v2lmm_47873	R02100	6341	0	0.000821577	0.536986	LOC100044024,Brd2	v2lmm_47873	R02100	12682	0	0.0016849	1.19304	LOC100044024,Brd2	v2lmm_47873
1	R02125	45347	0	0.00953896	1.85222	Tdrkh	v2lmm_189967	R02125	399929	0	0.0518171	33.8679	Tdrkh	v2lmm_189967	R02125	66110	0	0.0087832	6.21919	Tdrkh	v2lmm_189967
1	R02167	24247	0	0.00510047	0.990381	Trim33	v2lmm_189107	R02167	6063	0	0.000785558	0.513444	Trim33	v2lmm_189107	R02167	80506	0	0.0106958	7.57347	Trim33	v2lmm_189107
1	R02184	1197	0	0.000251795	0.0488921	Asxl2	v2lmm_38418	R02184	253	0	3.27802e-05	0.0214252	Asxl2	v2lmm_38418	R02184	423	0	5.61987e-05	0.039793	Asxl2	v2lmm_38418
1	R02207	22442	0	0.00472078	0.916655	LOC100047028,Cbx1	v2lmm_5641	R02207	30441	0	0.00394411	2.57789	LOC100047028,Cbx1	v2lmm_5641	R02207	1873	0	0.000248842	0.176199	LOC100047028,Cbx1	v2lmm_5641
1	R02223	22026	0	0.00463327	0.899663	Pcgf2	v2lmm_43622	R02223	10296	0	0.00133401	0.871914	Pcgf2	v2lmm_43622	R02223	33610	0	0.00446534	3.16181	Pcgf2	v2lmm_43622
1	R02231	41239	0	0.00867482	1.68443	Baz2a	v2lmm_222576	R02231	8066	0	0.00104508	0.683067	Baz2a	v2lmm_222576	R02231	16632	0	0.00220968	1.56463	Baz2a	v2lmm_222576
1	R02259	20085	0	0.00422497	0.820382	Tdrkh	v2lmm_206493	R02259	13735	0	0.00177959	1.16315	Tdrkh	v2lmm_206493	R02259	112831	0	0.0149904	10.6144	Tdrkh	v2lmm_206493
1	R02261	15093	0	0.00317488	0.616481	Rnf17	v2lmm_77805	R02261	1018	0	0.000131898	0.0862091	Rnf17	v2lmm_77805	R02261	12834	0	0.00170509	1.20734	Rnf17	v2lmm_77805
1	R02282	39818	0	0.0083759	1.62639	Taf1	v2lmm_208555	R02282	2869	0	0.000371724	0.242961	Taf1	v2lmm_208555	R02282	15444	0	0.00205185	1.45287	Taf1	v2lmm_208555
1	R02287	30584	0	0.00643349	1.24922	Fbxo11	v2lmm_96183	R02287	42805	0	0.00554606	3.62493	Fbxo11	v2lmm_96183	R02287	8316	0	0.00110484	0.782314	Fbxo11	v2lmm_96183
1	R02293	25551	0	0.00537477	1.04364	Bptf	v2lmm_156367	R02293	13476	0	0.00174603	1.14121	Bptf	v2lmm_156367	R02293	72756	0	0.00966617	6.8444	Bptf	v2lmm_156367
1	R02330	19001	0	0.00399695	0.776105	Kat2a	v2lmm_13600	R02330	600	0	7.77395e-05	0.0508109	Kat2a	v2lmm_13600	R02330	392	0	5.20801e-05	0.0368768	Kat2a	v2lmm_13600
1	R02391	30461	0	0.00640761	1.24419	Mbd4	v2lmm_16858	R02391	55258	0	0.00715955	4.67951	Mbd4	v2lmm_16858	R02391	2504	0	0.000332675	0.23556	Mbd4	v2lmm_16858
1	R02404	11470	0	0.00241277	0.468498	Chd5	v2lmm_153829	R02404	7	0	9.06961e-07	0.000592793	Chd5	v2lmm_153829	R02404	2187	0	0.000290559	0.205738	Chd5	v2lmm_153829
1	R02419	38506	0	0.00809992	1.5728	Tdrd5	v2lmm_104210	R02419	13071	0	0.00169355	1.10691	Tdrd5	v2lmm_104210	R02419	35488	0	0.00471484	3.33848	Tdrd5	v2lmm_104210
1	R02422	67118	0	0.0141186	2.74147	Rnf17	v2lmm_64597	R02422	97445	0	0.0126255	8.25211	Rnf17	v2lmm_64597	R02422	34932	0	0.00464097	3.28617	Rnf17	v2lmm_64597
1	R02440	14241	0	0.00299566	0.581681	Hdac8	v2lmm_111642	R02440	1549	0	0.000200697	0.131177	Hdac8	v2lmm_111642	R02440	5681	0	0.000754763	0.534431	Hdac8	v2lmm_111642
1	R02450	22322	0	0.00469554	0.911753	Prmt2	v2lmm_66099	R02450	29833	0	0.00386534	2.5264	Prmt2	v2lmm_66099	R02450	25582	0	0.00339876	2.40659	Prmt2	v2lmm_66099
1	R02458	15248	0	0.00320749	0.622812	Trim66	v2lmm_93826	R02458	11644	0	0.00150866	0.986069	Trim66	v2lmm_93826	R02458	9588	0	0.00127384	0.901976	Trim66	v2lmm_93826
1	R02464	33970	0	0.00714575	1.38752	Chd1	v2lmm_10373,v2lhs_228400	R02464	33432	0	0.00433164	2.83118	Chd1	v2lmm_10373,v2lhs_228400	R02464	78394	0	0.0104152	7.37479	Chd1	v2lmm_10373,v2lhs_228400
1	R02488	30523	0	0.00642066	1.24673	Kat2a	v2lmm_1774	R02488	12450	0	0.00161309	1.05433	Kat2a	v2lmm_1774	R02488	93682	0	0.0124463	8.81298	Kat2a	v2lmm_1774
1	R02539	15372	0	0.00323357	0.627877	Dpf1	v2lmm_64299	R02539	396	0	5.13081e-05	0.0335352	Dpf1	v2lmm_64299	R02539	11598	0	0.00154088	1.09106	Dpf1	v2lmm_64299
1	R02545	16344	0	0.00343804	0.667579	Mecp2	v2lmm_3388	R02545	3479	0	0.000450759	0.294618	Mecp2	v2lmm_3388	R02545	12	0	1.59429e-06	0.00112888	Mecp2	v2lmm_3388
1	R02551	38872	0	0.00817691	1.58775	Sfmbt2	v2lmm_78077	R02551	72777	0	0.00942941	6.1631	Sfmbt2	v2lmm_78077	R02551	57885	0	0.00769045	5.44544	Sfmbt2	v2lmm_78077
1	R02574	27445	0	0.00577319	1.121	Tdrd7	v2lmm_29978	R02574	4943	0	0.000640444	0.418597	Tdrd7	v2lmm_29978	R02574	96875	0	0.0128706	9.11336	Tdrd7	v2lmm_29978
1	R02610	22731	0	0.00478157	0.928459	Dido1	v2lmm_161241	R02610	23999	0	0.00310945	2.03235	Dido1	v2lmm_161241	R02610	19898	0	0.0026436	1.87187	Dido1	v2lmm_161241
1	R02611	33020	0	0.00694591	1.34872	Phf13	v2lmm_86517	R02611	15168	0	0.00196525	1.2845	Phf13	v2lmm_86517	R02611	18968	0	0.00252004	1.78438	Phf13	v2lmm_86517
1	R02623	40524	0	0.00852441	1.65522	Phc2	v2lmm_98510	R02623	41097	0	0.00532477	3.48029	Phc2	v2lmm_98510	R02623	17420	0	0.00231438	1.63876	Phc2	v2lmm_98510
1	R02670	30490	0	0.00641372	1.24538	Brdt	v2lmm_2559	R02670	49112	0	0.00636324	4.15904	Brdt	v2lmm_2559	R02670	124517	0	0.016543	11.7137	Brdt	v2lmm_2559
1	R02692	0	0	0	0	L3mbtl	v2lmm_97687	R02692	0	0	0	0	L3mbtl	v2lmm_97687	R02692	0	0	0	0	L3mbtl	v2lmm_97687
1	R02698	20964	0	0.00440988	0.856285	Phf17	v2lmm_33545	R02698	20744	0	0.00268771	1.7567	Phf17	v2lmm_33545	R02698	18777	0	0.00249466	1.76642	Phf17	v2lmm_33545
1	R02716	8179	0	0.00172049	0.334075	Mphosph8	v2lmm_28150	R02716	5259	0	0.000681387	0.445357	Mphosph8	v2lmm_28150	R02716	9721	0	0.00129151	0.914487	Mphosph8	v2lmm_28150
1	R02729	10473	0	0.00220304	0.427775	Pygo1	v2lmm_110610	R02729	1986	0	0.000257318	0.168184	Pygo1	v2lmm_110610	R02729	10762	0	0.00142981	1.01242	Pygo1	v2lmm_110610
1	R02737	31387	0	0.0066024	1.28202	LOC100045983,Brd1	v2lmm_102352	R02737	8407	0	0.00108926	0.711945	LOC100045983,Brd1	v2lmm_102352	R02737	6153	0	0.000817471	0.578833	LOC100045983,Brd1	v2lmm_102352
1	R02744	20569	0	0.00432679	0.840151	Bptf	v2lmm_100259	R02744	2164	0	0.00028038	0.183258	Bptf	v2lmm_100259	R02744	11409	0	0.00151577	1.07328	Bptf	v2lmm_100259
1	R02759	35764	0	0.00752313	1.4608	Smarca2	v2lmm_78811,v2mm_78811	R02759	82793	0	0.0107271	7.01131	Smarca2	v2lmm_78811,v2mm_78811	R02759	29644	0	0.00393842	2.78871	Smarca2	v2lmm_78811,v2mm_78811
1	R02775	17453	0	0.00367132	0.712877	Trim33	v2lmm_221775	R02775	28111	0	0.00364222	2.38057	Trim33	v2lmm_221775	R02775	74343	0	0.00987702	6.9937	Trim33	v2lmm_221775
1	R02811	18053	0	0.00379753	0.737384	Brd8	v2lmm_67714	R02811	3887	0	0.000503622	0.32917	Brd8	v2lmm_67714	R02811	7354	0	0.000977033	0.691816	Brd8	v2lmm_67714
1	R02820	25761	0	0.00541895	1.05222	Tdrd9	v2lmm_100813	R02820	18692	0	0.00242184	1.58293	Tdrd9	v2lmm_100813	R02820	2029	0	0.000269568	0.190875	Tdrd9	v2lmm_100813
1	R02833	18651	0	0.00392333	0.761809	Mbd2	v2lmm_4595	R02833	114	0	1.47705e-05	0.00965406	Mbd2	v2lmm_4595	R02833	1935	0	0.000257079	0.182032	Mbd2	v2lmm_4595
1	R02838	46894	0	0.00986437	1.91541	Phf16	v2lmm_111422	R02838	125904	0	0.0163129	10.6622	Phf16	v2lmm_111422	R02838	19483	0	0.00258846	1.83283	Phf16	v2lmm_111422
1	R02875	25746	0	0.00541579	1.05161	Cxxc1	v2lmm_65293	R02875	47443	0	0.00614699	4.0177	Cxxc1	v2lmm_65293	R02875	373	0	4.95558e-05	0.0350894	Cxxc1	v2lmm_65293
1	R02877	0	0	0	0	Hdac8	v2lmm_203027	R02877	0	0	0	0	Hdac8	v2lmm_203027	R02877	0	0	0	0	Hdac8	v2lmm_203027
1	R02887	52922	0	0.0111324	2.16163	Tdrd12	v2lmm_9537	R02887	88839	0	0.0115105	7.52331	Tdrd12	v2lmm_9537	R02887	36467	0	0.00484491	3.43057	Tdrd12	v2lmm_9537
1	R02909	21253	0	0.00447067	0.868089	Nr6a1	v2mm_215595,v2lmm_215595	R02909	14	0	1.81392e-06	0.00118559	Nr6a1	v2mm_215595,v2lmm_215595	R02909	5242	0	0.000696438	0.493133	Nr6a1	v2mm_215595,v2lmm_215595
1	R02917	47439	0	0.00997902	1.93767	Pbrm1	v2lmm_101480	R02917	430462	0	0.0557732	36.4536	Pbrm1	v2lmm_101480	R02917	23299	0	0.00309544	2.19182	Pbrm1	v2lmm_101480
1	R02923	32076	0	0.00674734	1.31016	Baz1a	v2lmm_44605	R02923	84537	0	0.0109531	7.159	Baz1a	v2lmm_44605	R02923	97877	0	0.0130037	9.20762	Baz1a	v2lmm_44605
1	R02938	59989	0	0.012619	2.45028	Chd8	v2lmm_101581	R02938	48129	0	0.00623587	4.07579	Chd8	v2lmm_101581	R02938	38246	0	0.00508126	3.59793	Chd8	v2lmm_101581
1	R02947	47066	0	0.00990055	1.92243	Phf20	v2lmm_47905	R02947	1512	0	0.000195904	0.128043	Phf20	v2lmm_47905	R02947	13779	0	0.00183064	1.29624	Phf20	v2lmm_47905
1	R02970	24878	0	0.0052332	1.01615	Chd9	v2lmm_162665	R02970	42424	0	0.0054967	3.59267	Chd9	v2lmm_162665	R02970	39249	0	0.00521452	3.69229	Chd9	v2lmm_162665
1	R02982	34180	0	0.00718992	1.3961	Myst4	v2lmm_41395	R02982	28080	0	0.00363821	2.37795	Myst4	v2lmm_41395	R02982	1057	0	0.00014043	0.0994356	Myst4	v2lmm_41395
1	R03020	7605	0	0.00159975	0.31063	Phf14	v2lmm_79380	R03020	4710	0	0.000610255	0.398865	Phf14	v2lmm_79380	R03020	15	0	1.99286e-06	0.0014111	Phf14	v2lmm_79380
1	R03022	41018	0	0.00862833	1.6754	Pygo2	v2lmm_231600	R03022	54006	0	0.00699733	4.57349	Pygo2	v2lmm_231600	R03022	7370	0	0.000979159	0.693321	Pygo2	v2lmm_231600
1	R03024	15514	0	0.00326344	0.633677	Pbrm1	v2lmm_171266	R03024	6437	0	0.000834015	0.545116	Pbrm1	v2lmm_171266	R03024	35	0	4.65001e-06	0.00329257	Pbrm1	v2lmm_171266
1	R03028	18508	0	0.00389324	0.755969	Cecr2	v2lmm_192927	R03028	3584	0	0.000464364	0.30351	Cecr2	v2lmm_192927	R03028	18	0	2.39143e-06	0.00169332	Cecr2	v2lmm_192927
1	R03040	22681	0	0.00477106	0.926417	Trim33	v2lhs_134259,v2lmm_188997	R03040	38230	0	0.0049533	3.2375	Trim33	v2lhs_134259,v2lmm_188997	R03040	13896	0	0.00184619	1.30724	Trim33	v2lhs_134259,v2lmm_188997
1	R03042	44373	0	0.00933407	1.81244	Rnf17	v2lmm_80173	R03042	47229	0	0.00611926	3.99958	Rnf17	v2lmm_80173	R03042	83456	0	0.0110877	7.85099	Rnf17	v2lmm_80173
1	R03060	12376	0	0.00260335	0.505504	Mllt6	v2lmm_48611	R03060	5358	0	0.000694214	0.453741	Mllt6	v2lmm_48611	R03060	26	0	3.45429e-06	0.00244591	Mllt6	v2lmm_48611
1	R03070	0	0	0	0	Bptf	v2lmm_100260	R03070	0	0	0	0	Bptf	v2lmm_100260	R03070	0	0	0	0	Bptf	v2lmm_100260
1	R03078	13389	0	0.00281644	0.54688	Scmh1	v2lmm_67809	R03078	11916	0	0.00154391	1.0091	Scmh1	v2lmm_67809	R03078	5863	0	0.000778943	0.551552	Scmh1	v2lmm_67809
1	R03080	0	0	0	0	EG668022,Pcgf1	v2lmm_95392	R03080	0	0	0	0	EG668022,Pcgf1	v2lmm_95392	R03080	0	0	0	0	EG668022,Pcgf1	v2lmm_95392
1	R03083	51230	0	0.0107765	2.09252	Hdac8	v2lmm_111638	R03083	36355	0	0.00471037	3.07871	Hdac8	v2lmm_111638	R03083	27154	0	0.00360761	2.55447	Hdac8	v2lmm_111638
2	R00017	65649	0	0.0120446	2.24173	Baz1b	v2lmm_11014	R00017	88714	0	0.00979666	2.94839	Baz1b	v2lmm_11014	R00017	103097	0	0.0103737	3.42765	Baz1b	v2lmm_11014
2	R00054	22299	0	0.00409118	0.761448	Chd1	v3lmm_424604	R00054	79910	0	0.00882444	2.65579	Chd1	v3lmm_424604	R00054	113371	0	0.0114075	3.76923	Chd1	v3lmm_424604
2	R00058	0	0	0	0	L3mbtl4	v2lmm_53538	R00058	0	0	0	0	L3mbtl4	v2lmm_53538	R00058	0	0	0	0	L3mbtl4	v2lmm_53538
2	R00080	15100	0	0.00277039	0.515622	Ep300	v3lmm_489677	R00080	577	0	6.37179e-05	0.0191764	Ep300	v3lmm_489677	R00080	1415	0	0.000142378	0.0470444	Ep300	v3lmm_489677
2	R00145	10095	0	0.00185212	0.344716	Hdac5	v3lmm_432047	R00145	2606	0	0.00028778	0.0866097	Hdac5	v3lmm_432047	R00145	4732	0	0.000476136	0.157324	Hdac5	v3lmm_432047
2	R00155	38075	0	0.0069856	1.30015	Phf3	v3lmm_437853	R00155	54347	0	0.00600152	1.80621	Phf3	v3lmm_437853	R00155	117685	0	0.0118415	3.91266	Phf3	v3lmm_437853
2	R00157	55735	0	0.0102257	1.90319	Phf3	v3lmm_437848	R00157	52157	0	0.00575968	1.73342	Phf3	v3lmm_437848	R00157	127775	0	0.0128568	4.24812	Phf3	v3lmm_437848
2	R00181	24360	0	0.00446931	0.831825	Bmi1	v2lhs_48576,v2hs_48576	R00181	0	0	0	0	Bmi1	v2lhs_48576,v2hs_48576	R00181	0	0	0	0	Bmi1	v2lhs_48576,v2hs_48576
2	R00184	27219	0	0.00499385	0.929452	Myst1	v2lmm_70538	R00184	89164	0	0.00984635	2.96334	Myst1	v2lmm_70538	R00184	132516	0	0.0133338	4.40575	Myst1	v2lmm_70538
2	R00194	380	0	6.97184e-05	0.0129759	Ncoa3	v2mm_24526,v2lmm_24526	R00194	463	0	5.1129e-05	0.0153877	Ncoa3	v2mm_24526,v2lmm_24526	R00194	527	0	5.3027e-05	0.0175211	Ncoa3	v2mm_24526,v2lmm_24526
2	R00195	20936	0	0.00384112	0.714905	Phf12	v2lmm_86933,v2lhs_34949	R00195	1293	0	0.000142786	0.0429725	Phf12	v2lmm_86933,v2lhs_34949	R00195	1513	0	0.000152239	0.0503025	Phf12	v2lmm_86933,v2lhs_34949
2	R00215	11665	0	0.00214017	0.398327	Phf15	v2lhs_80116	R00215	13056	0	0.00144177	0.433913	Phf15	v2lhs_80116	R00215	8198	0	0.000824887	0.272558	Phf15	v2lhs_80116
2	R00283	27503	0	0.00504596	0.93915	Kat2b	v2lmm_189282	R00283	90864	0	0.0100341	3.01984	Kat2b	v2lmm_189282	R00283	88869	0	0.00894205	2.95462	Kat2b	v2lmm_189282
2	R00291	1481	0	0.000271718	0.050572	Brd3	v2lmm_2310	R00291	167	0	1.84418e-05	0.0055502	Brd3	v2lmm_2310	R00291	3875	0	0.000389905	0.128832	Brd3	v2lmm_2310
2	R00300	0	0	0	0	Mbd4	v3lmm_458798	R00300	0	0	0	0	Mbd4	v3lmm_458798	R00300	0	0	0	0	Mbd4	v3lmm_458798
2	R00321	1	0	1.83469e-07	3.41472e-05	Tdrd5	v3lmm_464589	R00321	10	0	1.1043e-06	0.000332347	Tdrd5	v3lmm_464589	R00321	7	0	7.04344e-07	0.000232728	Tdrd5	v3lmm_464589
2	R00324	59511	0	0.0109184	2.03213	Trim24	v2lmm_85439	R00324	293248	0	0.0323833	9.74602	Trim24	v2lmm_85439	R00324	150675	0	0.015161	5.00948	Trim24	v2lmm_85439
2	R00345	17195	0	0.00315476	0.587161	Mbd5	v3lmm_458548	R00345	29592	0	0.00326784	0.983482	Mbd5	v3lmm_458548	R00345	14476	0	0.00145658	0.481282	Mbd5	v3lmm_458548
2	R00386	18194	0	0.00333804	0.621274	Mbd5	v2lmm_233857	R00386	121396	0	0.0134057	4.03456	Mbd5	v2lmm_233857	R00386	80983	0	0.00814855	2.69243	Mbd5	v2lmm_233857
2	R00391	42992	0	0.00788772	1.46806	Brd7,LOC634327	v3lmm_501373	R00391	390609	0	0.0431348	12.9818	Brd7,LOC634327	v3lmm_501373	R00391	96612	0	0.00972115	3.21205	Brd7,LOC634327	v3lmm_501373
2	R00402	35731	0	0.00655555	1.22011	Phf16	v2lmm_205796	R00402	7107	0	0.000784824	0.236199	Phf16	v2lmm_205796	R00402	21557	0	0.00216908	0.716703	Phf16	v2lmm_205796
2	R00411	4	0	7.33878e-07	0.000136589	Phf12	v2lmm_86931,v2lhs_34948	R00411	4	0	4.41719e-07	0.000132939	Phf12	v2lmm_86931,v2lhs_34948	R00411	7	0	7.04344e-07	0.000232728	Phf12	v2lmm_86931,v2lhs_34948
2	R00430	39839	0	0.00730924	1.36039	Prkcbp1	v2lmm_31775	R00430	564275	0	0.0623127	18.7535	Prkcbp1	v2lmm_31775	R00430	866392	0	0.0871768	28.8048	Prkcbp1	v2lmm_31775
2	R00433	37314	0	0.00684598	1.27417	AI931714	v2lmm_93092	R00433	182985	0	0.020207	6.08146	AI931714	v2lmm_93092	R00433	117494	0	0.0118223	3.90631	AI931714	v2lmm_93092
2	R00437	38522	0	0.00706761	1.31542	Smarca4	v2lmm_187934	R00437	1334	0	0.000147313	0.0443351	Smarca4	v2lmm_187934	R00437	2685	0	0.000270166	0.0892679	Smarca4	v2lmm_187934
2	R00448	34419	0	0.00631483	1.17531	Mbd4	v3lmm_458803	R00448	144757	0	0.0159855	4.81096	Mbd4	v3lmm_458803	R00448	207882	0	0.0209172	6.91143	Mbd4	v3lmm_458803
2	R00480	38149	0	0.00699917	1.30268	Nr6a1,NR6A1	v2lhs_6778,v2hs_203598,v2lhs_203598	R00480	94950	0	0.0104853	3.15564	Nr6a1,NR6A1	v2lhs_6778,v2hs_203598,v2lhs_203598	R00480	72918	0	0.00733705	2.4243	Nr6a1,NR6A1	v2lhs_6778,v2hs_203598,v2lhs_203598
2	R00484	14606	0	0.00267975	0.498754	2410049M19Rik,BC026585,OTTMUSG00000005523,Trim24,Ccdc82,Ccdc138,Cep290,Spic,Elmod2,2610028L16Rik,Rbm18,E130101M22	v2lmm_169378	R00484	7527	0	0.000831204	0.250158	2410049M19Rik,BC026585,OTTMUSG00000005523,Trim24,Ccdc82,Ccdc138,Cep290,Spic,Elmod2,2610028L16Rik,Rbm18,E130101M22	v2lmm_169378	R00484	2201	0	0.000221466	0.0731764	2410049M19Rik,BC026585,OTTMUSG00000005523,Trim24,Ccdc82,Ccdc138,Cep290,Spic,Elmod2,2610028L16Rik,Rbm18,E130101M22	v2lmm_169378
2	R00486	37238	0	0.00683203	1.27157	Hdac5	v3lmm_432048	R00486	69587	0	0.00768447	2.31271	Hdac5	v3lmm_432048	R00486	56582	0	0.00569331	1.88118	Hdac5	v3lmm_432048
2	R00501	18746	0	0.00343932	0.640123	Phf10	v2lhs_156710	R00501	30089	0	0.00332272	1	Phf10	v2lhs_156710	R00501	19378	0	0.00194982	0.644258	Phf10	v2lhs_156710
2	R00514	28432	0	0.0052164	0.970872	Hdac8	v2lhs_10211,v2lhs_175860	R00514	63370	0	0.00699793	2.10609	Hdac8	v2lhs_10211,v2lhs_175860	R00514	36051	0	0.00362747	1.19858	Hdac8	v2lhs_10211,v2lhs_175860
2	R00518	25722	0	0.0047192	0.878334	Phf3	v2lmm_104569	R00518	45860	0	0.00506431	1.52415	Phf3	v2lmm_104569	R00518	27559	0	0.002773	0.916251	Phf3	v2lmm_104569
2	R00543	23455	0	0.00430327	0.800922	Cecr2	v2lhs_117168	R00543	13443	0	0.00148451	0.446775	Cecr2	v2lhs_117168	R00543	26467	0	0.00266312	0.879945	Cecr2	v2lhs_117168
2	R00552	29285	0	0.0053729	1	Hdac5	v2lmm_76750	R00552	33253	0	0.00367212	1.10515	Hdac5	v2lmm_76750	R00552	36876	0	0.00371048	1.22601	Hdac5	v2lmm_76750
2	R00630	45116	0	0.00827741	1.54058	Baz1a	v2lmm_151532	R00630	191856	0	0.0211866	6.37628	Baz1a	v2lmm_151532	R00630	394262	0	0.0396709	13.108	Baz1a	v2lmm_151532
2	R00654	33300	0	0.00610953	1.1371	Tdrkh	v3lmm_468853	R00654	37012	0	0.00408722	1.23008	Tdrkh	v3lmm_468853	R00654	42092	0	0.00423532	1.39943	Tdrkh	v3lmm_468853
2	R00659	20492	0	0.00375966	0.699744	Prmt3	v3lmm_517785	R00659	26794	0	0.00295885	0.890492	Prmt3	v3lmm_517785	R00659	9456	0	0.000951468	0.314383	Prmt3	v3lmm_517785
2	R00661	53018	0	0.00972718	1.81041	LOC100044566,Ncoa1	v2hs_23968,v2lhs_23968	R00661	189487	0	0.020925	6.29755	LOC100044566,Ncoa1	v2hs_23968,v2lhs_23968	R00661	65760	0	0.00661681	2.18632	LOC100044566,Ncoa1	v2hs_23968,v2lhs_23968
2	R00697	24240	0	0.0044473	0.827728	Rsf1	v2lmm_233661	R00697	406	0	4.48345e-05	0.0134933	Rsf1	v2lmm_233661	R00697	3315	0	0.000333557	0.110213	Rsf1	v2lmm_233661
2	R00707	9206	0	0.00168902	0.314359	Mbd6	v2lhs_229905	R00707	66381	0	0.00733043	2.20616	Mbd6	v2lhs_229905	R00707	41071	0	0.00413259	1.36548	Mbd6	v2lhs_229905
2	R00714	13956	0	0.0025605	0.476558	Phc2	v2lmm_98506	R00714	3828	0	0.000422725	0.127223	Phc2	v2lmm_98506	R00714	3465	0	0.00034865	0.1152	Phc2	v2lmm_98506
2	R00734	26794	0	0.00491588	0.914939	Tdrkh	v2lhs_77786	R00734	43709	0	0.00482677	1.45266	Tdrkh	v2lhs_77786	R00734	26193	0	0.00263555	0.870836	Tdrkh	v2lhs_77786
2	R00738	35545	0	0.00652142	1.21376	Prmt6	v3lmm_522669	R00738	690	0	7.61965e-05	0.022932	Prmt6	v3lmm_522669	R00738	5055	0	0.000508637	0.168063	Prmt6	v3lmm_522669
2	R00752	11914	0	0.00218585	0.406829	AI931714	v2lmm_110151	R00752	9643	0	0.00106487	0.320483	AI931714	v2lmm_110151	R00752	17064	0	0.00171699	0.567325	AI931714	v2lmm_110151
2	R00760	8672	0	0.00159105	0.296124	Brd3	v3lmm_478071	R00760	3851	0	0.000425265	0.127987	Brd3	v3lmm_478071	R00760	1627	0	0.00016371	0.0540927	Brd3	v3lmm_478071
2	R00798	24200	0	0.00443996	0.826362	Tdrkh	v3lmm_468858	R00798	555	0	6.12885e-05	0.0184453	Tdrkh	v3lmm_468858	R00798	13544	0	0.0013628	0.450296	Tdrkh	v3lmm_468858
2	R00824	43241	0	0.0079334	1.47656	Phf13	v2lmm_224520	R00824	56542	0	0.00624392	1.87916	Phf13	v2lmm_224520	R00824	16355	0	0.00164565	0.543753	Phf13	v2lmm_224520
2	R00828	35669	0	0.00654417	1.218	Chd5	v3lmm_504689	R00828	36376	0	0.00401699	1.20895	Chd5	v3lmm_504689	R00828	108346	0	0.0109018	3.60217	Chd5	v3lmm_504689
2	R00852	42113	0	0.00772645	1.43804	Brwd3	v3lmm_497841	R00852	28310	0	0.00312626	0.940875	Brwd3	v3lmm_497841	R00852	80609	0	0.00811092	2.68	Brwd3	v3lmm_497841
2	R00858	46415	0	0.00851573	1.58494	Cbx8	v2lmm_66688	R00858	61975	0	0.00684388	2.05972	Cbx8	v2lmm_66688	R00858	48406	0	0.00487064	1.60935	Cbx8	v2lmm_66688
2	R00865	51298	0	0.00941161	1.75168	Ints12	v2lmm_57666	R00865	141219	0	0.0155948	4.69338	Ints12	v2lmm_57666	R00865	265368	0	0.0267015	8.82266	Ints12	v2lmm_57666
2	R00869	36978	0	0.00678433	1.26269	Chd9	v3lmm_431159	R00869	30819	0	0.00340333	1.02426	Chd9	v3lmm_431159	R00869	34533	0	0.00347473	1.14811	Chd9	v3lmm_431159
2	R00926	18914	0	0.00347014	0.64586	Mbd5	v3lmm_458551	R00926	26381	0	0.00291325	0.876766	Mbd5	v3lmm_458551	R00926	31855	0	0.00320527	1.05908	Mbd5	v3lmm_458551
2	R00964	19491	0	0.003576	0.665563	Hdac1,LOC225805,LOC433759,LOC100048437	v2lmm_7452,v2mm_7452	R00964	57838	0	0.00638703	1.92223	Hdac1,LOC225805,LOC433759,LOC100048437	v2lmm_7452,v2mm_7452	R00964	30078	0	0.00302646	1	Hdac1,LOC225805,LOC433759,LOC100048437	v2lmm_7452,v2mm_7452
2	R00974	22688	0	0.00416255	0.774731	Pbrm1	v2lmm_18773	R00974	89323	0	0.00986391	2.96863	Pbrm1	v2lmm_18773	R00974	301617	0	0.0303489	10.0278	Pbrm1	v2lmm_18773
2	R00988	15957	0	0.00292762	0.544886	Fbxo10,EG385346,ENSMUSG00000074338,ENSMUSG00000055704	v2lmm_158962	R00988	26094	0	0.00288155	0.867227	Fbxo10,EG385346,ENSMUSG00000074338,ENSMUSG00000055704	v2lmm_158962	R00988	8291	0	0.000834245	0.27565	Fbxo10,EG385346,ENSMUSG00000074338,ENSMUSG00000055704	v2lmm_158962
2	R01043	94539	0	0.017345	3.22824	Sfmbt1	v2lmm_9222	R01043	200629	0	0.0221554	6.66785	Sfmbt1	v2lmm_9222	R01043	44570	0	0.00448466	1.48181	Sfmbt1	v2lmm_9222
2	R01049	40402	0	0.00741253	1.37961	Phf20	v2lmm_51392	R01049	21475	0	0.00237148	0.713716	Phf20	v2lmm_51392	R01049	55512	0	0.00558565	1.8456	Phf20	v2lmm_51392
2	R01055	17523	0	0.00321493	0.598361	Tdrd3	v3lmm_429923	R01055	21293	0	0.00235138	0.707667	Tdrd3	v3lmm_429923	R01055	41744	0	0.0042003	1.38786	Tdrd3	v3lmm_429923
2	R01059	27252	0	0.00499991	0.930579	Phf20l1	v2lmm_92481	R01059	16339	0	0.00180431	0.543022	Phf20l1	v2lmm_92481	R01059	81710	0	0.0082217	2.7166	Phf20l1	v2lmm_92481
2	R01074	28976	0	0.00531621	0.989449	Gtf3c4	v2lmm_65988	R01074	27661	0	0.0030546	0.919306	Gtf3c4	v2lmm_65988	R01074	52838	0	0.00531659	1.7567	Gtf3c4	v2lmm_65988
2	R01142	32405	0	0.00594533	1.10654	AI931714	v2lmm_93090	R01142	65680	0	0.00725302	2.18286	AI931714	v2lmm_93090	R01142	19771	0	0.00198937	0.657324	AI931714	v2lmm_93090
2	R01158	1840	0	0.000337584	0.0628308	Mbd5	v2lhs_10126,v2lhs_175046	R01158	30	0	3.31289e-06	0.000997042	Mbd5	v2lhs_10126,v2lhs_175046	R01158	2624	0	0.000264028	0.0872398	Mbd5	v2lhs_10126,v2lhs_175046
2	R01160	12893	0	0.00236547	0.44026	EG546387,Bmi1	v2hs_48580,v2lhs_48580	R01160	23206	0	0.00256263	0.771245	EG546387,Bmi1	v2hs_48580,v2lhs_48580	R01160	21455	0	0.00215881	0.713312	EG546387,Bmi1	v2hs_48580,v2lhs_48580
2	R01161	36583	0	0.00671186	1.24921	Chd1	v2lmm_3938	R01161	179922	0	0.0198687	5.97966	Chd1	v2lmm_3938	R01161	13783	0	0.00138685	0.458242	Chd1	v2lmm_3938
2	R01201	18532	0	0.00340006	0.632815	Wbp7	v3lmm_447864	R01201	464	0	5.12394e-05	0.0154209	Wbp7	v3lmm_447864	R01201	2	0	2.01241e-07	6.64938e-05	Wbp7	v3lmm_447864
2	R01223	11280	0	0.00206953	0.38518	Cxxc1	v2lmm_72884	R01223	38487	0	0.00425011	1.27911	Cxxc1	v2lmm_72884	R01223	34045	0	0.00342563	1.13189	Cxxc1	v2lmm_72884
2	R01233	65604	0	0.0120363	2.24019	Phf21b	v2lmm_151888	R01233	53013	0	0.00585421	1.76187	Phf21b	v2lmm_151888	R01233	20848	0	0.00209774	0.693131	Phf21b	v2lmm_151888
2	R01256	18250	0	0.00334832	0.623186	Rnf17	v2lhs_176377	R01256	10795	0	0.00119209	0.358769	Rnf17	v2lhs_176377	R01256	41273	0	0.00415291	1.3722	Rnf17	v2lhs_176377
2	R01345	25387	0	0.00465774	0.866894	Eed	v2lmm_68472	R01345	621	0	6.85768e-05	0.0206388	Eed	v2lmm_68472	R01345	8800	0	0.000885461	0.292573	Eed	v2lmm_68472
2	R01347	34629	0	0.00635336	1.18248	Chd3	v2lmm_40971	R01347	102589	0	0.0113289	3.40952	Chd3	v2lmm_40971	R01347	54088	0	0.00544236	1.79826	Chd3	v2lmm_40971
2	R01351	48549	0	0.00890726	1.65781	Asxl3	v2lhs_74193	R01351	21879	0	0.00241609	0.727143	Asxl3	v2lhs_74193	R01351	1737	0	0.000174778	0.0577499	Asxl3	v2lhs_74193
2	R01393	27023	0	0.00495789	0.922759	Tdrd6	v2lhs_102243	R01393	52937	0	0.00584582	1.75935	Tdrd6	v2lhs_102243	R01393	4529	0	0.00045571	0.150575	Tdrd6	v2lhs_102243
2	R01408	16273	0	0.0029856	0.555677	Chd1	v3lmm_424603	R01408	45003	0	0.00496967	1.49566	Chd1	v3lmm_424603	R01408	38791	0	0.00390317	1.28968	Chd1	v3lmm_424603
2	R01433	23212	0	0.00425869	0.792624	AI931714	v2lmm_93089	R01433	35617	0	0.00393317	1.18372	AI931714	v2lmm_93089	R01433	1061	0	0.000106758	0.035275	AI931714	v2lmm_93089
2	R01442	54131	0	0.00993138	1.84842	Mbd5	v2lmm_160991	R01442	155734	0	0.0171977	5.17578	Mbd5	v2lmm_160991	R01442	120344	0	0.0121091	4.00106	Mbd5	v2lmm_160991
2	R01444	34157	0	0.00626676	1.16637	Tdrd5	v2lmm_231169	R01444	1285	0	0.000141902	0.0427066	Tdrd5	v2lmm_231169	R01444	97436	0	0.00980406	3.23944	Tdrd5	v2lmm_231169
2	R01447	15190	0	0.0027869	0.518696	Baz2b	v2lhs_58157	R01447	92347	0	0.0101979	3.06913	Baz2b	v2lhs_58157	R01447	43516	0	0.0043786	1.44677	Baz2b	v2lhs_58157
2	R01450	17597	0	0.00322851	0.600888	Tdrd5	v3lmm_464588	R01450	75660	0	0.00835511	2.51454	Tdrd5	v3lmm_464588	R01450	35329	0	0.00355482	1.17458	Tdrd5	v3lmm_464588
2	R01453	49975	0	0.00916888	1.70651	Mllt6	v2lmm_59358	R01453	124512	0	0.0137498	4.13812	Mllt6	v2lmm_59358	R01453	102817	0	0.0103455	3.41835	Mllt6	v2lmm_59358
2	R01509	29234	0	0.00536354	0.998258	Trim28	v2lmm_13307	R01509	34557	0	0.00381612	1.14849	Trim28	v2lmm_13307	R01509	18076	0	0.00181882	0.600971	Trim28	v2lmm_13307
2	R01516	35548	0	0.00652197	1.21386	Dpf2	v2lmm_72444,v2mm_72444	R01516	3177	0	0.000350835	0.105587	Dpf2	v2lmm_72444,v2mm_72444	R01516	7022	0	0.000706557	0.23346	Dpf2	v2lmm_72444,v2mm_72444
2	R01532	14883	0	0.00273058	0.508212	Cdyl2	v3lmm_476207	R01532	19891	0	0.00219656	0.661072	Cdyl2	v3lmm_476207	R01532	35456	0	0.0035676	1.1788	Cdyl2	v3lmm_476207
2	R01534	46745	0	0.00857628	1.59621	Wbp7	v3lmm_447866	R01534	186311	0	0.0205743	6.192	Wbp7	v3lmm_447866	R01534	26145	0	0.00263072	0.86924	Wbp7	v3lmm_447866
2	R01540	2139	0	0.000392441	0.0730408	Brd4	v3lmm_466023	R01540	0	0	0	0	Brd4	v3lmm_466023	R01540	0	0	0	0	Brd4	v3lmm_466023
2	R01552	89663	0	0.0164504	3.06174	Mbd2	v2lmm_4267	R01552	53108	0	0.0058647	1.76503	Mbd2	v2lmm_4267	R01552	12607	0	0.00126852	0.419144	Mbd2	v2lmm_4267
2	R01557	63864	0	0.0117171	2.18078	Phip	v3lmm_493202	R01557	115929	0	0.012802	3.85287	Phip	v3lmm_493202	R01557	111965	0	0.011266	3.72249	Phip	v3lmm_493202
2	R01665	43894	0	0.00805321	1.49886	Cbx6,Npcd	v3lmm_461984	R01665	6487	0	0.000716357	0.215594	Cbx6,Npcd	v3lmm_461984	R01665	23736	0	0.00238833	0.789148	Cbx6,Npcd	v3lmm_461984
2	R01692	33726	0	0.00618769	1.15165	Sp100	v3lmm_452845	R01692	16598	0	0.00183291	0.55163	Sp100	v3lmm_452845	R01692	123914	0	0.0124683	4.11976	Sp100	v3lmm_452845
2	R01698	34192	0	0.00627319	1.16756	Prmt3	v3lmm_434633	R01698	48244	0	0.00532757	1.60338	Prmt3	v3lmm_434633	R01698	43247	0	0.00435154	1.43783	Prmt3	v3lmm_434633
2	R01726	58719	0	0.0107731	2.00509	Phf20l1	v2lmm_117563	R01726	20420	0	0.00225497	0.678653	Phf20l1	v2lmm_117563	R01726	18620	0	0.00187355	0.619057	Phf20l1	v2lmm_117563
2	R01752	8318	0	0.0015261	0.284036	LOC100041057,Sp140,A530032D15Rik,LOC100041708,LOC100046253,LOC100040956,C130026I21Rik	v2lmm_262260	R01752	24164	0	0.00266842	0.803084	LOC100041057,Sp140,A530032D15Rik,LOC100041708,LOC100046253,LOC100040956,C130026I21Rik	v2lmm_262260	R01752	5096	0	0.000512762	0.169426	LOC100041057,Sp140,A530032D15Rik,LOC100041708,LOC100046253,LOC100040956,C130026I21Rik	v2lmm_262260
2	R01756	8577	0	0.00157362	0.29288	Brd3	v3lmm_478068	R01756	3296	0	0.000363976	0.109542	Brd3	v3lmm_478068	R01756	435	0	4.37699e-05	0.0144624	Brd3	v3lmm_478068
2	R01763	50112	0	0.00919402	1.71118	Cdyl	v2lmm_72441	R01763	10032	0	0.00110783	0.333411	Cdyl	v2lmm_72441	R01763	15188	0	0.00152822	0.504954	Cdyl	v2lmm_72441
2	R01788	25663	0	0.00470838	0.876319	Phf23	v2lmm_64593	R01788	30873	0	0.0034093	1.02606	Phf23	v2lmm_64593	R01788	163111	0	0.0164123	5.42293	Phf23	v2lmm_64593
2	R01795	39080	0	0.00716998	1.33447	Baz2a	v2lmm_85154	R01795	23254	0	0.00256793	0.772841	Baz2a	v2lmm_85154	R01795	20716	0	0.00208446	0.688743	Baz2a	v2lmm_85154
2	R01803	24485	0	0.00449225	0.836094	Baz1b	v2lmm_4208	R01803	50575	0	0.00558498	1.68085	Baz1b	v2lmm_4208	R01803	51863	0	0.00521848	1.72428	Baz1b	v2lmm_4208
2	R01804	26727	0	0.00490359	0.912652	Prmt3	v2lmm_85233	R01804	4475	0	0.000494173	0.148725	Prmt3	v2lmm_85233	R01804	5068	0	0.000509945	0.168495	Prmt3	v2lmm_85233
2	R01808	32053	0	0.00588074	1.09452	Ing4	v2lmm_189356	R01808	2471	0	0.000272872	0.082123	Ing4	v2lmm_189356	R01808	335	0	3.37079e-05	0.0111377	Ing4	v2lmm_189356
2	R01823	18682	0	0.00342758	0.637938	Phf12	v2lmm_86930,v2lhs_34951	R01823	29055	0	0.00320853	0.965635	Phf12	v2lmm_86930,v2lhs_34951	R01823	54667	0	0.00550062	1.81751	Phf12	v2lmm_86930,v2lhs_34951
2	R01837	10	0	1.83469e-06	0.000341472	Prmt5	v2lmm_75946	R01837	29	0	3.20246e-06	0.000963807	Prmt5	v2lmm_75946	R01837	46	0	4.62855e-06	0.00152936	Prmt5	v2lmm_75946
2	R01841	37976	0	0.00696743	1.29677	Baz2a	v2lmm_85157	R01841	26606	0	0.00293809	0.884243	Baz2a	v2lmm_85157	R01841	4110	0	0.00041355	0.136645	Baz2a	v2lmm_85157
2	R01857	52122	0	0.00956279	1.77982	Ing5	v2lmm_69924	R01857	44937	0	0.00496238	1.49347	Ing5	v2lmm_69924	R01857	90619	0	0.00911813	3.0128	Ing5	v2lmm_69924
2	R01868	33770	0	0.00619576	1.15315	Prmt6	v3lmm_522667	R01868	67786	0	0.00748559	2.25285	Prmt6	v3lmm_522667	R01868	53452	0	0.00537837	1.77711	Prmt6	v3lmm_522667
2	R01890	11284	0	0.00207027	0.385317	Tdrd3,LOC100047849	v2lmm_49106	R01890	26011	0	0.00287239	0.864469	Tdrd3,LOC100047849	v2lmm_49106	R01890	7523	0	0.000756968	0.250116	Tdrd3,LOC100047849	v2lmm_49106
2	R01895	14636	0	0.00268526	0.499778	Hdac3	v2mm_71142,v2lmm_71142	R01895	1176	0	0.000129865	0.0390841	Hdac3	v2mm_71142,v2lmm_71142	R01895	4291	0	0.000431763	0.142662	Hdac3	v2mm_71142,v2lmm_71142
2	R01896	10944	0	0.00200789	0.373707	Hdac3	v2lmm_66076,v2mm_66076	R01896	5660	0	0.000625032	0.188109	Hdac3	v2lmm_66076,v2mm_66076	R01896	29219	0	0.00294003	0.971441	Hdac3	v2lmm_66076,v2mm_66076
2	R01900	21047	0	0.00386148	0.718696	Chd6	v2lmm_50653	R01900	35786	0	0.00395184	1.18934	Chd6	v2lmm_50653	R01900	20759	0	0.00208878	0.690172	Chd6	v2lmm_50653
2	R01915	45425	0	0.0083341	1.55114	Tdrkh	v3lmm_468856	R01915	78545	0	0.0086737	2.61042	Tdrkh	v3lmm_468856	R01915	164875	0	0.0165898	5.48158	Tdrkh	v3lmm_468856
2	R01930	27520	0	0.00504908	0.93973	Epc1	v2lhs_137414	R01930	19125	0	0.00211197	0.635614	Epc1	v2lhs_137414	R01930	88535	0	0.00890844	2.94351	Epc1	v2lhs_137414
2	R01951	13511	0	0.00247886	0.461362	Mbd4	v3lmm_458800	R01951	11279	0	0.00124554	0.374855	Mbd4	v3lmm_458800	R01951	15253	0	0.00153477	0.507115	Mbd4	v3lmm_458800
2	R01971	18441	0	0.00338336	0.629708	Dpf2	v2lmm_68359,v2mm_68359	R01971	35666	0	0.00393859	1.18535	Dpf2	v2lmm_68359,v2mm_68359	R01971	97944	0	0.00985518	3.25633	Dpf2	v2lmm_68359,v2mm_68359
2	R02001	30668	0	0.00562664	1.04723	Eed	v2lmm_73225	R02001	7	0	7.73008e-07	0.000232643	Eed	v2lmm_73225	R02001	2142	0	0.000215529	0.0712148	Eed	v2lmm_73225
2	R02026	13036	0	0.00239171	0.445143	AI931714	v3lmm_457076	R02026	1224	0	0.000135166	0.0406793	AI931714	v3lmm_457076	R02026	1947	0	0.000195908	0.0647317	AI931714	v3lmm_457076
2	R02051	9563	0	0.00175452	0.326549	Brd7,LOC634327	v2lmm_9560,v3lmm_501374	R02051	39588	0	0.00437169	1.3157	Brd7,LOC634327	v2lmm_9560,v3lmm_501374	R02051	11296	0	0.00113661	0.375557	Brd7,LOC634327	v2lmm_9560,v3lmm_501374
2	R02073	65494	0	0.0120161	2.23644	Brwd3	v3lmm_497844	R02073	24292	0	0.00268256	0.807338	Brwd3	v3lmm_497844	R02073	192095	0	0.0193287	6.38656	Brwd3	v3lmm_497844
2	R02129	21222	0	0.00389359	0.724671	Sp100	v3lmm_452844	R02129	6885	0	0.000760308	0.228821	Sp100	v3lmm_452844	R02129	1164	0	0.000117122	0.0386994	Sp100	v3lmm_452844
2	R02138	51673	0	0.00948041	1.76449	Scmh1	v2lmm_63179	R02138	34881	0	0.0038519	1.15926	Scmh1	v2lmm_63179	R02138	4676	0	0.000470502	0.155462	Scmh1	v2lmm_63179
2	R02197	20040	0	0.00367673	0.684309	Tdrd5	v3lmm_464587	R02197	21421	0	0.00236551	0.711921	Tdrd5	v3lmm_464587	R02197	27900	0	0.00280731	0.927588	Tdrd5	v3lmm_464587
2	R02221	40396	0	0.00741143	1.37941	Pygo1	v3lmm_466143	R02221	12332	0	0.00136182	0.409851	Pygo1	v3lmm_466143	R02221	82689	0	0.00832021	2.74915	Pygo1	v3lmm_466143
2	R02233	57924	0	0.0106273	1.97794	Asxl1	v2lmm_133438,v2lhs_74614	R02233	67577	0	0.00746251	2.2459	Asxl1	v2lmm_133438,v2lhs_74614	R02233	179465	0	0.0180579	5.96665	Asxl1	v2lmm_133438,v2lhs_74614
2	R02248	55	0	1.00908e-05	0.00187809	Ep300	v2mm_90586,v2lmm_90586	R02248	0	0	0	0	Ep300	v2mm_90586,v2lmm_90586	R02248	0	0	0	0	Ep300	v2mm_90586,v2lmm_90586
2	R02262	91882	0	0.0168575	3.13751	Chd9	v2lmm_162668	R02262	149830	0	0.0165457	4.97956	Chd9	v2lmm_162668	R02262	97771	0	0.00983777	3.25058	Chd9	v2lmm_162668
2	R02283	43222	0	0.00792991	1.47591	LOC100045040,Ing1	v2lmm_40829,v2mm_40829	R02283	19003	0	0.0020985	0.63156	LOC100045040,Ing1	v2lmm_40829,v2mm_40829	R02283	10573	0	0.00106386	0.351519	LOC100045040,Ing1	v2lmm_40829,v2mm_40829
2	R02289	0	0	0	0	Tdrd12	v2lmm_5203	R02289	0	0	0	0	Tdrd12	v2lmm_5203	R02289	0	0	0	0	Tdrd12	v2lmm_5203
2	R02292	42822	0	0.00785653	1.46225	Hdac9	v2lmm_159316	R02292	1800	0	0.000198773	0.0598225	Hdac9	v2lmm_159316	R02292	64804	0	0.00652061	2.15453	Hdac9	v2lmm_159316
2	R02319	34569	0	0.00634235	1.18043	Brpf3	v2lmm_153572	R02319	79554	0	0.00878512	2.64396	Brpf3	v2lmm_153572	R02319	29034	0	0.00292142	0.96529	Brpf3	v2lmm_153572
2	R02329	37809	0	0.00693679	1.29107	Uhrf2	v3lmm_466578	R02329	5076	0	0.000560541	0.1687	Uhrf2	v3lmm_466578	R02329	14691	0	0.00147822	0.48843	Uhrf2	v3lmm_466578
2	R02344	34496	0	0.00632896	1.17794	4933408B17Rik	v2lmm_90310	R02344	196144	0	0.0216601	6.51879	4933408B17Rik	v2lmm_90310	R02344	125930	0	0.0126711	4.18678	4933408B17Rik	v2lmm_90310
2	R02351	42070	0	0.00771856	1.43657	Ep300	v2lmm_226063	R02351	74746	0	0.00825418	2.48416	Ep300	v2lmm_226063	R02351	115828	0	0.0116547	3.85092	Ep300	v2lmm_226063
2	R02364	30957	0	0.00567966	1.05709	Bptf	v3lmm_470299	R02364	64388	0	0.00711035	2.13992	Bptf	v3lmm_470299	R02364	78444	0	0.00789308	2.60802	Bptf	v3lmm_470299
2	R02385	0	0	0	0	LOC100047964,Phf1	v2lmm_30885	R02385	0	0	0	0	LOC100047964,Phf1	v2lmm_30885	R02385	0	0	0	0	LOC100047964,Phf1	v2lmm_30885
2	R02390	19154	0	0.00351417	0.654055	Hdac8	v2lhs_219882	R02390	50148	0	0.00553783	1.66666	Hdac8	v2lhs_219882	R02390	72010	0	0.00724569	2.39411	Hdac8	v2lhs_219882
2	R02421	54411	0	0.00998275	1.85798	Trim24	v2lmm_85438	R02421	175716	0	0.0194043	5.83988	Trim24	v2lmm_85438	R02421	195139	0	0.019635	6.48777	Trim24	v2lmm_85438
2	R02457	39724	0	0.00728814	1.35646	Uhrf2	v2lmm_31857	R02457	32006	0	0.00353441	1.06371	Uhrf2	v2lmm_31857	R02457	84275	0	0.0084798	2.80188	Uhrf2	v2lmm_31857
2	R02490	23483	0	0.00430841	0.801878	Mbd5	v2lmm_105044	R02490	12392	0	0.00136844	0.411845	Mbd5	v2lmm_105044	R02490	38013	0	0.00382489	1.26381	Mbd5	v2lmm_105044
2	R02495	44021	0	0.00807651	1.50319	Tdrd1	v2lmm_31470	R02495	71167	0	0.00785895	2.36522	Tdrd1	v2lmm_31470	R02495	43239	0	0.00435073	1.43756	Tdrd1	v2lmm_31470
2	R02508	17621	0	0.00323291	0.601707	Prmt6	v3lmm_522666	R02508	357	0	3.94234e-05	0.0118648	Prmt6	v3lmm_522666	R02508	3144	0	0.000316351	0.104528	Prmt6	v3lmm_522666
2	R02509	15886	0	0.00291459	0.542462	Brd4	v3lmm_513344	R02509	17938	0	0.00198089	0.596165	Brd4	v3lmm_513344	R02509	1129	0	0.000113601	0.0375357	Brd4	v3lmm_513344
2	R02510	30870	0	0.0056637	1.05412	Mecp2	v2lmm_10472	R02510	106883	0	0.0118031	3.55223	Mecp2	v2lmm_10472	R02510	98300	0	0.009891	3.26817	Mecp2	v2lmm_10472
2	R02512	22914	0	0.00420402	0.782448	Ncoa2	v2mm_34384,v2lmm_34384	R02512	24104	0	0.0026618	0.80109	Ncoa2	v2mm_34384,v2lmm_34384	R02512	99669	0	0.0100287	3.31368	Ncoa2	v2mm_34384,v2lmm_34384
2	R02541	69665	0	0.0127814	2.37886	Tdrd3	v3lmm_429920	R02541	110905	0	0.0122472	3.6859	Tdrd3	v3lmm_429920	R02541	124638	0	0.0125411	4.14383	Tdrd3	v3lmm_429920
2	R02561	22077	0	0.00405045	0.753867	Mbd4	v3lmm_458799	R02561	34130	0	0.00376897	1.1343	Mbd4	v3lmm_458799	R02561	8844	0	0.000889888	0.294036	Mbd4	v3lmm_458799
2	R02563	15802	0	0.00289918	0.539594	Prmt6	v2lmm_93029	R02563	34577	0	0.00381833	1.14916	Prmt6	v2lmm_93029	R02563	41539	0	0.00417968	1.38104	Prmt6	v2lmm_93029
2	R02569	23257	0	0.00426695	0.794161	L3mbtl4	v2lmm_60570	R02569	8458	0	0.000934014	0.281099	L3mbtl4	v2lmm_60570	R02569	25187	0	0.00253433	0.837389	L3mbtl4	v2lmm_60570
2	R02576	3065	0	0.000562334	0.104661	Clock	v2lhs_67386,v2lmm_18790,v2lhs_4998	R02576	751	0	8.29327e-05	0.0249593	Clock	v2lhs_67386,v2lmm_18790,v2lhs_4998	R02576	2906	0	0.000292403	0.0966155	Clock	v2lhs_67386,v2lmm_18790,v2lhs_4998
2	R02600	40185	0	0.00737272	1.3722	Aire	v2lmm_52248	R02600	99598	0	0.0109986	3.31011	Aire	v2lmm_52248	R02600	284864	0	0.0286632	9.47084	Aire	v2lmm_52248
2	R02604	38543	0	0.00707146	1.31613	Cbx2	v3lmm_519882	R02604	95932	0	0.0105937	3.18827	Cbx2	v3lmm_519882	R02604	100917	0	0.0101543	3.35518	Cbx2	v3lmm_519882
2	R02621	50630	0	0.00928906	1.72887	AI931714	v3lmm_457081	R02621	122118	0	0.0134855	4.05856	AI931714	v3lmm_457081	R02621	106330	0	0.010699	3.53514	AI931714	v3lmm_457081
2	R02631	30279	0	0.00555527	1.03394	Chd9	v3lmm_431160	R02631	60372	0	0.00666686	2.00645	Chd9	v3lmm_431160	R02631	12107	0	0.00121821	0.40252	Chd9	v3lmm_431160
2	R02636	19790	0	0.00363086	0.675773	Ep300	v3lmm_489673	R02636	0	0	0	0	Ep300	v3lmm_489673	R02636	23	0	2.31427e-06	0.000764679	Ep300	v3lmm_489673
2	R02646	34773	0	0.00637978	1.1874	Tdrd6	v2lmm_210525	R02646	6447	0	0.00071194	0.214264	Tdrd6	v2lmm_210525	R02646	17822	0	0.00179326	0.592526	Tdrd6	v2lmm_210525
2	R02650	19464	0	0.00357105	0.664641	Tdrd5	v3lmm_464586	R02650	9377	0	0.0010355	0.311642	Tdrd5	v3lmm_464586	R02650	113733	0	0.0114439	3.78127	Tdrd5	v3lmm_464586
2	R02656	42394	0	0.007778	1.44764	Taf1	v2lmm_208902	R02656	63317	0	0.00699208	2.10432	Taf1	v2lmm_208902	R02656	65506	0	0.00659125	2.17787	Taf1	v2lmm_208902
2	R02664	78454	0	0.0143939	2.67898	Akap1	v2lmm_57523	R02664	7978	0	0.000881008	0.265147	Akap1	v2lmm_57523	R02664	24193	0	0.00243431	0.804342	Akap1	v2lmm_57523
2	R02686	52758	0	0.00967948	1.80154	Hdac6	v2lmm_79557	R02686	1931	0	0.00021324	0.0641763	Hdac6	v2lmm_79557	R02686	4909	0	0.000493946	0.163209	Hdac6	v2lmm_79557
2	R02695	44905	0	0.00823869	1.53338	Akap1	v2lmm_131398	R02695	76394	0	0.00843617	2.53893	Akap1	v2lmm_131398	R02695	134964	0	0.0135802	4.48713	Akap1	v2lmm_131398
2	R02743	21602	0	0.00396331	0.737647	Cdyl2	v2lmm_66880	R02743	55700	0	0.00615093	1.85117	Cdyl2	v2lmm_66880	R02743	34642	0	0.0034857	1.15174	Cdyl2	v2lmm_66880
2	R02751	43788	0	0.00803376	1.49524	Rnf17	v2lmm_71506	R02751	63271	0	0.006987	2.1028	Rnf17	v2lmm_71506	R02751	31470	0	0.00316653	1.04628	Rnf17	v2lmm_71506
2	R02752	40725	0	0.00747179	1.39064	Mbtd1	v2lmm_235100	R02752	12637	0	0.0013955	0.419987	Mbtd1	v2lmm_235100	R02752	66421	0	0.00668332	2.20829	Mbtd1	v2lmm_235100
2	R02765	39779	0	0.00729823	1.35834	Hdac6	v2lmm_61798	R02765	5408	0	0.000597204	0.179733	Hdac6	v2lmm_61798	R02765	59345	0	0.00597133	1.97304	Hdac6	v2lmm_61798
2	R02783	34884	0	0.00640015	1.19119	Cdyl2	v3lmm_517771	R02783	116639	0	0.0128804	3.87647	Cdyl2	v3lmm_517771	R02783	13314	0	0.00133966	0.442649	Cdyl2	v3lmm_517771
2	R02787	23556	0	0.00432181	0.804371	Phf7	v2lmm_58762	R02787	32661	0	0.00360674	1.08548	Phf7	v2lmm_58762	R02787	75812	0	0.00762824	2.52051	Phf7	v2lmm_58762
2	R02816	37773	0	0.00693019	1.28984	Sfmbt2	v2lmm_79070	R02816	35881	0	0.00396233	1.1925	Sfmbt2	v2lmm_79070	R02816	13454	0	0.00135375	0.447304	Sfmbt2	v2lmm_79070
2	R02829	35240	0	0.00646546	1.20335	Dpf3	v2lmm_33221	R02829	353	0	3.89817e-05	0.0117319	Dpf3	v2lmm_33221	R02829	1250	0	0.000125776	0.0415586	Dpf3	v2lmm_33221
2	R02895	18063	0	0.00331401	0.6168	Phf21b	v2lhs_70208	R02895	369	0	4.07486e-05	0.0122636	Phf21b	v2lhs_70208	R02895	611	0	6.14792e-05	0.0203139	Phf21b	v2lhs_70208
2	R02930	21747	0	0.00398991	0.742599	HAT1,Hat1	v2lhs_27537,v2hs_27537	R02930	99880	0	0.0110297	3.31949	HAT1,Hat1	v2lhs_27537,v2hs_27537	R02930	12839	0	0.00129187	0.426857	HAT1,Hat1	v2lhs_27537,v2hs_27537
2	R02952	29885	0	0.00548298	1.02049	Scml2,LOC100047360	v2lmm_63602	R02952	84869	0	0.00937206	2.8206	Scml2,LOC100047360	v2lmm_63602	R02952	30245	0	0.00304327	1.00555	Scml2,LOC100047360	v2lmm_63602
2	R02976	48420	0	0.00888359	1.65341	Phf13	v2lmm_86518	R02976	68794	0	0.0075969	2.28635	Phf13	v2lmm_86518	R02976	96651	0	0.00972508	3.21335	Phf13	v2lmm_86518
2	R03006	35955	0	0.00659664	1.22776	Pbrm1	v2lmm_205158	R03006	0	0	0	0	Pbrm1	v2lmm_205158	R03006	19	0	1.91179e-06	0.000631691	Pbrm1	v2lmm_205158
2	R03011	14355	0	0.0026337	0.490183	Pygo1	v3lmm_466140	R03011	153146	0	0.0169119	5.08977	Pygo1	v3lmm_466140	R03011	35265	0	0.00354838	1.17245	Pygo1	v3lmm_466140
2	R03018	35458	0	0.00650546	1.21079	Cdyl	v2lmm_79655,v2lhs_11904	R03018	62057	0	0.00685294	2.06245	Cdyl	v2lmm_79655,v2lhs_11904	R03018	89201	0	0.00897545	2.96566	Cdyl	v2lmm_79655,v2lhs_11904
2	R03065	62555	0	0.0114769	2.13608	Sp100	v2lmm_79558	R03065	64589	0	0.00713254	2.1466	Sp100	v2lmm_79558	R03065	70728	0	0.00711669	2.35149	Sp100	v2lmm_79558
2	R03068	72309	0	0.0132665	2.46915	Mbtd1	v2lmm_137212	R03068	20529	0	0.00226701	0.682276	Mbtd1	v2lmm_137212	R03068	80311	0	0.00808094	2.67009	Mbtd1	v2lmm_137212
2	R03069	31296	0	0.00574186	1.06867	Phf20l1	v2lmm_92484	R03069	18902	0	0.00208734	0.628203	Phf20l1	v2lmm_92484	R03069	121339	0	0.0122092	4.03414	Phf20l1	v2lmm_92484
2	R03074	36142	0	0.00663095	1.23415	Cbx6,Npcd	v3lmm_461980	R03074	39601	0	0.00437313	1.31613	Cbx6,Npcd	v3lmm_461980	R03074	20309	0	0.0020435	0.675211	Cbx6,Npcd	v3lmm_461980
2	R03085	20684	0	0.00379488	0.7063	Tdrd9	v2lmm_204879	R03085	1	0	1.1043e-07	3.32347e-05	Tdrd9	v2lmm_204879	R03085	0	0	0	0	Tdrd9	v2lmm_204879
3	R00015	10851	0	0.00195756	0.471947	LOC100044024,Brd2	v3lhs_643142	R00015	1352	0	0.000194302	0.0954398	LOC100044024,Brd2	v3lhs_643142	R00015	148	0	1.77497e-05	0.0099556	LOC100044024,Brd2	v3lhs_643142
3	R00023	76262	0	0.0137579	3.31689	Bmi1	v2mm_2034,v2lmm_2034	R00023	889	0	0.000127762	0.0627559	Bmi1	v2mm_2034,v2lmm_2034	R00023	3466	0	0.000415679	0.233149	Bmi1	v2mm_2034,v2lmm_2034
3	R00063	19441	0	0.00350723	0.845555	Mkrn1,Mkrn3	v3lhs_639507	R00063	15367	0	0.00220846	1.08478	Mkrn1,Mkrn3	v3lhs_639507	R00063	49468	0	0.00593271	3.32759	Mkrn1,Mkrn3	v3lhs_639507
3	R00070	27050	0	0.00487992	1.1765	Cdyl,EG665321	v2lmm_80899	R00070	5818	0	0.000836132	0.410702	Cdyl,EG665321	v2lmm_80899	R00070	61830	0	0.00741529	4.15916	Cdyl,EG665321	v2lmm_80899
3	R00081	70125	0	0.0126508	3.04997	Hdac9	v2lmm_159318	R00081	59010	0	0.0084806	4.16561	Hdac9	v2lmm_159318	R00081	55847	0	0.00669775	3.75669	Hdac9	v2lmm_159318
3	R00087	24643	0	0.00444569	1.07181	Zbtb37	v3lhs_637723	R00087	54970	0	0.00789999	3.88042	Zbtb37	v3lhs_637723	R00087	59440	0	0.00712866	3.99839	Zbtb37	v3lhs_637723
3	R00090	0	0	0	0	Zfp292	v2lmm_62290	R00090	0	0	0	0	Zfp292	v2lmm_62290	R00090	0	0	0	0	Zfp292	v2lmm_62290
3	R00105	108926	0	0.0196506	4.73756	Baz1b	v2lmm_17087	R00105	182082	0	0.0261679	12.8535	Baz1b	v2lmm_17087	R00105	66426	0	0.00796649	4.46832	Baz1b	v2lmm_17087
3	R00129	22930	0	0.00413666	0.997303	Mbd2	v2lhs_201495	R00129	24246	0	0.00348451	1.71156	Mbd2	v2lhs_201495	R00129	111284	0	0.0133463	7.48581	Mbd2	v2lhs_201495
3	R00147	66442	0	0.0119864	2.88979	Hdac10	v2lmm_102285	R00147	158326	0	0.0227538	11.1765	Hdac10	v2lmm_102285	R00147	81961	0	0.00982961	5.51332	Hdac10	v2lmm_102285
3	R00156	13863	0	0.00250094	0.602949	Phf21a	v2lhs_135306	R00156	11444	0	0.00164467	0.80785	Phf21a	v2lhs_135306	R00156	7200	0	0.000863499	0.484327	Phf21a	v2lhs_135306
3	R00161	35993	0	0.00649327	1.56546	HAT1,Hat1	v2hs_27465,v2lhs_27465	R00161	37678	0	0.00541488	2.65975	HAT1,Hat1	v2hs_27465,v2lhs_27465	R00161	29800	0	0.00357392	2.00457	HAT1,Hat1	v2hs_27465,v2lhs_27465
3	R00163	58236	0	0.010506	2.53288	Phf13	v2lmm_86519	R00163	22483	0	0.00323114	1.58711	Phf13	v2lmm_86519	R00163	28237	0	0.00338647	1.89943	Phf13	v2lmm_86519
3	R00168	156	0	2.8143e-05	0.00678497	Nsd1	v2lhs_239008	R00168	1	0	1.43715e-07	7.05916e-05	Nsd1	v2lhs_239008	R00168	170	0	2.03882e-05	0.0114355	Nsd1	v2lhs_239008
3	R00174	3	0	5.41211e-07	0.00013048	MLL4	v2lmm_171777	R00174	5	0	7.18573e-07	0.000352958	MLL4	v2lmm_171777	R00174	690	0	8.27519e-05	0.0464146	MLL4	v2lmm_171777
3	R00228	43882	0	0.00791647	1.90858	Trim28	v2lmm_8341	R00228	3030	0	0.000435455	0.213892	Trim28	v2lmm_8341	R00228	16155	0	0.00193747	1.08671	Trim28	v2lmm_8341
3	R00250	22828	0	0.00411825	0.992867	SETD7	v3lmm_426242	R00250	19387	0	0.0027862	1.36856	SETD7	v3lmm_426242	R00250	13498	0	0.00161882	0.907978	SETD7	v3lmm_426242
3	R00263	4	0	7.21615e-07	0.000173974	Dot1L	j	R00263	37	0	5.31744e-06	0.00261189	Dot1L	j	R00263	12	0	1.43916e-06	0.000807211	Dot1L	j
3	R00290	28472	0	0.00513645	1.23834	Tdrd1	v2lmm_32506	R00290	46885	0	0.00673806	3.30969	Tdrd1	v2lmm_32506	R00290	33810	0	0.00405485	2.27432	Tdrd1	v2lmm_32506
3	R00306	49040	0	0.008847	2.13292	Tdrd9	v2lmm_100810	R00306	8048	0	0.00115662	0.568121	Tdrd9	v2lmm_100810	R00306	11367	0	0.00136325	0.764631	Tdrd9	v2lmm_100810
3	R00314	10	2	1.80404e-06	0.000434934	100043764,0610010B08Rik,2810021G02Rik,ZNF570|ZNF490|FLJ46419|LOC433512|BC003267|LOC401511|Zfp119|ZNF30|BC029127|LOC434642|AI449175|LOC434179|2310001H12Rik|B230312I18Rik|2610008E11Rik|MGC67181|ZNF25|Zfp90|ZNF37A|LOC222701|BC018101|C330019L16Rik|ZNF146|ZNF20|LOC240027|GIOT-1|LOC435970|LOC434382,2010315B03Rik,2210418O10Rik,100043126,100039000,2610008E11Rik,100039109,1200003I07Rik,100038953,3100002L2…	v2mm_109891,v2lhs_141496	R00314	4	0	5.74859e-07	0.000282366	100043764,0610010B08Rik,2810021G02Rik,ZNF570|ZNF490|FLJ46419|LOC433512|BC003267|LOC401511|Zfp119|ZNF30|BC029127|LOC434642|AI449175|LOC434179|2310001H12Rik|B230312I18Rik|2610008E11Rik|MGC67181|ZNF25|Zfp90|ZNF37A|LOC222701|BC018101|C330019L16Rik|ZNF146|ZNF20|LOC240027|GIOT-1|LOC435970|LOC434382,2010315B03Rik,2210418O10Rik,100043126,100039000,2610008E11Rik,100039109,1200003I07Rik,100038953,3100002L2…	v2mm_109891,v2lhs_141496	R00314	3	0.5	3.59791e-07	0.000201803	100043764,0610010B08Rik,2810021G02Rik,ZNF570|ZNF490|FLJ46419|LOC433512|BC003267|LOC401511|Zfp119|ZNF30|BC029127|LOC434642|AI449175|LOC434179|2310001H12Rik|B230312I18Rik|2610008E11Rik|MGC67181|ZNF25|Zfp90|ZNF37A|LOC222701|BC018101|C330019L16Rik|ZNF146|ZNF20|LOC240027|GIOT-1|LOC435970|LOC434382,2010315B03Rik,2210418O10Rik,100043126,100039000,2610008E11Rik,100039109,1200003I07Rik,100038953,3100002L2…	v2mm_109891,v2lhs_141496
3	R00336	41428	0	0.00747376	1.80184	Ncoa2	v2lhs_186064,v2hs_186064	R00336	156227	0	0.0224521	11.0283	Ncoa2	v2lhs_186064,v2hs_186064	R00336	89718	0	0.0107599	6.03511	Ncoa2	v2lhs_186064,v2hs_186064
3	R00356	88967	0	0.01605	3.86948	Dpf3	v2lmm_32612	R00356	24831	0	0.00356858	1.75286	Dpf3	v2lmm_32612	R00356	204293	0	0.0245009	13.7423	Dpf3	v2lmm_32612
3	R00365	24890	0	0.00449025	1.08255	SETD8	v3lmm_428031	R00365	14166	0	0.00203586	1	SETD8	v3lmm_428031	R00365	6155	0	0.000738171	0.414032	SETD8	v3lmm_428031
3	R00372	44160	0	0.00796663	1.92067	Asxl3	v2lhs_74263	R00372	303781	0	0.0436578	21.4444	Asxl3	v2lhs_74263	R00372	120983	0	0.0145095	8.13823	Asxl3	v2lhs_74263
3	R00409	43653	0	0.00787516	1.89862	Stk31	v2lmm_188818	R00409	87887	0	0.0126306	6.20408	Stk31	v2lmm_188818	R00409	69907	0	0.00838397	4.70248	Stk31	v2lmm_188818
3	R00411	34749	0	0.00626885	1.51135	Phf12	v2lmm_86931,v2lhs_34948	R00411	3987	0	0.00057299	0.281449	Phf12	v2lmm_86931,v2lhs_34948	R00411	8542	0	0.00102445	0.5746	Phf12	v2lmm_86931,v2lhs_34948
3	R00412	19568	0	0.00353014	0.851079	Setd5	v2lmm_84584,v2lhs_156193	R00412	44066	0	0.00633293	3.11069	Setd5	v2lmm_84584,v2lhs_156193	R00412	52701	0	0.00632045	3.54507	Setd5	v2lmm_84584,v2lhs_156193
3	R00438	12260	0	0.00221175	0.533229	Zbtb37	v3lhs_637725	R00438	7085	0	0.00101822	0.500141	Zbtb37	v3lhs_637725	R00438	3208	0	0.000384737	0.215794	Zbtb37	v3lhs_637725
3	R00474	44731	0	0.00806964	1.9455	Phf23	v2lmm_70582,v2lhs_191095	R00474	74198	0	0.0106633	5.23775	Phf23	v2lmm_70582,v2lhs_191095	R00474	95223	0	0.0114201	6.40542	Phf23	v2lmm_70582,v2lhs_191095
3	R00495	14	0	2.52565e-06	0.000608907	FBXL10	v3lhs_333082	R00495	2	0	2.87429e-07	0.000141183	FBXL10	v3lhs_333082	R00495	2873	0	0.00034456	0.19326	FBXL10	v3lhs_333082
3	R00513	0	0	0	0	Eed	v2lhs_23174	R00513	0	0	0	0	Eed	v2lhs_23174	R00513	0	0	0	0	Eed	v2lhs_23174
3	R00514	23154	0	0.00417707	1.00705	Hdac8	v2lhs_10211,v2lhs_175860	R00514	12872	0	0.00184989	0.908655	Hdac8	v2lhs_10211,v2lhs_175860	R00514	213744	0	0.0256344	14.378	Hdac8	v2lhs_10211,v2lhs_175860
3	R00527	0	0	0	0	Mllt10	v2lmm_133164	R00527	0	0	0	0	Mllt10	v2lmm_133164	R00527	0	0	0	0	Mllt10	v2lmm_133164
3	R00567	17536	0	0.00316356	0.7627	Zfp113	v3lmm_482089	R00567	42358	0	0.00608747	2.99012	Zfp113	v3lmm_482089	R00567	10301	0	0.0012354	0.692923	Zfp113	v3lmm_482089
3	R00600	34925	0	0.0063006	1.51901	Pcgf2	v2lhs_197060	R00600	66661	0	0.00958016	4.7057	Pcgf2	v2lhs_197060	R00600	57845	0	0.00693737	3.89109	Pcgf2	v2lhs_197060
3	R00605	31182	0	0.00562535	1.35621	Jakmip1,H2-Q9,1500004A13Rik,B4galnt2,A630049H14Rik,D10Ertd641e,H2-Q10,Tmem87b,Pde6h,Ptp4a3,Slc25a21,Krt7,Eps15l1,Ogt,Nsd1,Rapgef2,Myst2,Top3b,Ccbl1,P2rx4,Senp6	v2lmm_169873	R00605	95043	0	0.0136591	6.70923	Jakmip1,H2-Q9,1500004A13Rik,B4galnt2,A630049H14Rik,D10Ertd641e,H2-Q10,Tmem87b,Pde6h,Ptp4a3,Slc25a21,Krt7,Eps15l1,Ogt,Nsd1,Rapgef2,Myst2,Top3b,Ccbl1,P2rx4,Senp6	v2lmm_169873	R00605	121028	0	0.0145149	8.14126	Jakmip1,H2-Q9,1500004A13Rik,B4galnt2,A630049H14Rik,D10Ertd641e,H2-Q10,Tmem87b,Pde6h,Ptp4a3,Slc25a21,Krt7,Eps15l1,Ogt,Nsd1,Rapgef2,Myst2,Top3b,Ccbl1,P2rx4,Senp6	v2lmm_169873
3	R00623	0	0	0	0	Prdm4	g	R00623	846	0	0.000121583	0.0597205	Prdm4	g	R00623	39	0	4.67728e-06	0.00262344	Prdm4	g
3	R00627	89344	0	0.016118	3.88587	Fbxo11	v2lhs_111147	R00627	109732	0	0.0157701	7.74615	Fbxo11	v2lhs_111147	R00627	126821	0	0.0152097	8.53094	Fbxo11	v2lhs_111147
3	R00631	0	0	0	0	Hdac10	v2lmm_202647	R00631	0	0	0	0	Hdac10	v2lmm_202647	R00631	0	0	0	0	Hdac10	v2lmm_202647
3	R00655	71115	0	0.0128294	3.09303	HAT1,Hat1	v2mm_72071,v2lmm_72071	R00655	122415	0	0.0175928	8.64147	HAT1,Hat1	v2mm_72071,v2lmm_72071	R00655	107090	0	0.0128433	7.20369	HAT1,Hat1	v2mm_72071,v2lmm_72071
3	R00656	10341	0	0.00186555	0.449765	Phf21a	v2lmm_56301	R00656	50359	0	0.00723733	3.55492	Phf21a	v2lmm_56301	R00656	8122	0	0.000974074	0.546347	Phf21a	v2lmm_56301
3	R00711	62208	0	0.0112226	2.70564	L3mbtl4	v2lmm_50497	R00711	294708	0	0.0423539	20.8039	L3mbtl4	v2lmm_50497	R00711	462180	0	0.0554294	31.0897	L3mbtl4	v2lmm_50497
3	R00715	34576	0	0.00623764	1.50383	Taf1	v2lmm_151213	R00715	4292	0	0.000616823	0.302979	Taf1	v2lmm_151213	R00715	9686	0	0.00116165	0.651554	Taf1	v2lmm_151213
3	R00722	297	0	5.35799e-05	0.0129175	Phf20l1	v2lhs_137983	R00722	41	0	5.8923e-06	0.00289425	Phf20l1	v2lhs_137983	R00722	256	0	3.07022e-05	0.0172205	Phf20l1	v2lhs_137983
3	R00742	400	0	7.21615e-05	0.0173974	Mll2,MLL4	v2lmm_151544	R00742	1580	0	0.000227069	0.111535	Mll2,MLL4	v2lmm_151544	R00742	2877	0	0.00034504	0.193529	Mll2,MLL4	v2lmm_151544
3	R00748	53296	0	0.00961479	2.31802	L3mbtl3	v2lmm_61464	R00748	137309	0	0.0197333	9.69286	L3mbtl3	v2lmm_61464	R00748	181212	0	0.0217328	12.1897	L3mbtl3	v2lmm_61464
3	R00785	14920	0	0.00269162	0.648921	Tle4	v3lhs_307534	R00785	10212	0	0.00146761	0.720881	Tle4	v3lhs_307534	R00785	17784	0	0.00213284	1.19629	Tle4	v3lhs_307534
3	R00822	164	0	2.95862e-05	0.00713292	Jarid1d	v2lmm_83116	R00822	0	0	0	0	Jarid1d	v2lmm_83116	R00822	1	0	1.1993e-07	6.72676e-05	Jarid1d	v2lmm_83116
3	R00845	22442	0	0.00404862	0.976079	Ing5	v2lhs_138561,v2lmm_72996	R00845	71729	0	0.0103085	5.06346	Ing5	v2lhs_138561,v2lmm_72996	R00845	50110	0	0.00600971	3.37078	Ing5	v2lhs_138561,v2lmm_72996
3	R00846	0	0	0	0	Prmt6	v2lmm_205027	R00846	0	0	0	0	Prmt6	v2lmm_205027	R00846	0	0	0	0	Prmt6	v2lmm_205027
3	R00861	36049	0	0.00650337	1.56789	SUV4-20H2	v3lmm_414525	R00861	20729	0	0.00297906	1.46329	SUV4-20H2	v3lmm_414525	R00861	59216	0	0.0071018	3.98332	SUV4-20H2	v3lmm_414525
3	R00870	29248	0	0.00527645	1.27209	LOC100044566,Ncoa1	v2mm_14018,v2lmm_14018	R00870	37290	0	0.00535912	2.63236	LOC100044566,Ncoa1	v2mm_14018,v2lmm_14018	R00870	56064	0	0.00672378	3.77129	LOC100044566,Ncoa1	v2mm_14018,v2lmm_14018
3	R00878	17392	0	0.00313758	0.756437	Cecr2	v2lhs_117166,v2lmm_193661	R00878	37289	0	0.00535898	2.63229	Cecr2	v2lhs_117166,v2lmm_193661	R00878	9936	0	0.00119163	0.668371	Cecr2	v2lhs_117166,v2lmm_193661
3	R00897	14408	0	0.00259926	0.626653	Bptf	v2lmm_203045	R00897	46068	0	0.00662065	3.25201	Bptf	v2lmm_203045	R00897	10020	0	0.0012017	0.674021	Bptf	v2lmm_203045
3	R00907	60424	0	0.0109007	2.62804	Cxxc1	v2lmm_75494	R00907	68473	0	0.00984057	4.83362	Cxxc1	v2lmm_75494	R00907	20181	0	0.00242031	1.35753	Cxxc1	v2lmm_75494
3	R00915	0	0	0	0	Meis1	v2lhs_151688	R00915	0	0	0	0	Meis1	v2lhs_151688	R00915	0	0	0	0	Meis1	v2lhs_151688
3	R00996	21004	0	0.0037892	0.913535	Zfp113	v3lmm_482085	R00996	21559	0	0.00309834	1.52188	Zfp113	v3lmm_482085	R00996	17479	0	0.00209626	1.17577	Zfp113	v3lmm_482085
3	R01029	19575	0	0.0035314	0.851383	Cbx4	v2lhs_240843,v2lmm_14204	R01029	36687	0	0.00527246	2.58979	Cbx4	v2lhs_240843,v2lmm_14204	R01029	15864	0	0.00190258	1.06713	Cbx4	v2lhs_240843,v2lmm_14204
3	R01032	22992	0	0.00414784	1	Phf7	v2lhs_116034	R01032	63073	0	0.00906451	4.45242	Phf7	v2lhs_116034	R01032	80613	0	0.00966795	5.42264	Phf7	v2lhs_116034
3	R01066	22144	0	0.00399486	0.963118	Pbrm1	v2lhs_200596	R01066	51429	0	0.0073911	3.63045	Pbrm1	v2lhs_200596	R01066	184768	0	0.0221593	12.4289	Pbrm1	v2lhs_200596
3	R01071	56148	0	0.0101293	2.44207	Eed	v2lmm_65179	R01071	160705	0	0.0230957	11.3444	Eed	v2lmm_65179	R01071	63434	0	0.00760766	4.26705	Eed	v2lmm_65179
3	R01119	196	0	3.53591e-05	0.0085247	Ezh1	v2lhs_151495	R01119	311	0	4.46953e-05	0.021954	Ezh1	v2lhs_151495	R01119	599	0	7.18383e-05	0.0402933	Ezh1	v2lhs_151495
3	R01158	37009	0	0.00667656	1.60965	Mbd5	v2lhs_10126,v2lhs_175046	R01158	67979	0	0.00976958	4.79874	Mbd5	v2lhs_10126,v2lhs_175046	R01158	20988	0	0.0025171	1.41181	Mbd5	v2lhs_10126,v2lhs_175046
3	R01163	0	0	0	0	Baz2b	v2lmm_105275	R01163	0	0	0	0	Baz2b	v2lmm_105275	R01163	0	0	0	0	Baz2b	v2lmm_105275
3	R01214	21	0	3.78848e-06	0.000913361	Cbx4	v2lhs_240091	R01214	24	0	3.44915e-06	0.0016942	Cbx4	v2lhs_240091	R01214	39	0	4.67728e-06	0.00262344	Cbx4	v2lhs_240091
3	R01218	38763	0	0.00699299	1.68593	Mbd5	v2lmm_105046	R01218	14526	0	0.0020876	1.02541	Mbd5	v2lmm_105046	R01218	5158	0	0.000618601	0.346966	Mbd5	v2lmm_105046
3	R01239	0	0	0	0	FBXL10	v3lmm_419281	R01239	1	0	1.43715e-07	7.05916e-05	FBXL10	v3lmm_419281	R01239	0	0	0	0	FBXL10	v3lmm_419281
3	R01252	2	0	3.60807e-07	8.69868e-05	EZH1	v3lmm_506721	R01252	59	0	8.47916e-06	0.0041649	EZH1	v3lmm_506721	R01252	423	0	5.07305e-05	0.0284542	EZH1	v3lmm_506721
3	R01294	19	0	3.42767e-06	0.000826374	JMJD1C	v3lmm_455868	R01294	2504	0	0.000359861	0.176761	JMJD1C	v3lmm_455868	R01294	259	0	3.1062e-05	0.0174223	JMJD1C	v3lmm_455868
3	R01326	5880	0	0.00106077	0.255741	Suv39H2	d	R01326	2822	0	0.000405563	0.199209	Suv39H2	d	R01326	21470	0	0.0025749	1.44424	Suv39H2	d
3	R01329	11656	0	0.00210278	0.506959	SUV4-20H2	v3lmm_414524	R01329	362	0	5.20247e-05	0.0255541	SUV4-20H2	v3lmm_414524	R01329	15622	0	0.00187355	1.05085	SUV4-20H2	v3lmm_414524
3	R01379	341	0	6.15176e-05	0.0148312	Prdm5	v2lmm_29677	R01379	3255	0	0.000467791	0.229776	Prdm5	v2lmm_29677	R01379	1565	0	0.000187691	0.105274	Prdm5	v2lmm_29677
3	R01384	5641	0	0.00101766	0.245346	Phf15	v2lmm_190814,v2lhs_261411	R01384	1030	0	0.000148026	0.0727093	Phf15	v2lmm_190814,v2lhs_261411	R01384	2251	0	0.000269963	0.151419	Phf15	v2lmm_190814,v2lhs_261411
3	R01386	0	0	0	0	SETD4	v2lmm_223592	R01386	71	0	1.02037e-05	0.005012	SETD4	v2lmm_223592	R01386	348	0	4.17358e-05	0.0234091	SETD4	v2lmm_223592
3	R01394	105579	0	0.0190468	4.59199	Myst2	v2lmm_89558	R01394	18397	0	0.00264392	1.29867	Myst2	v2lmm_89558	R01394	7668	0	0.000919626	0.515808	Myst2	v2lmm_89558
3	R01416	50939	0	0.00918958	2.21551	Brd3	v3lmm_478067	R01416	34950	0	0.00502283	2.46717	Brd3	v3lmm_478067	R01416	35254	0	0.00422802	2.37145	Brd3	v3lmm_478067
3	R01437	117753	0	0.0212431	5.12148	Bptf	v2lmm_100261	R01437	247317	0	0.0355431	17.4585	Bptf	v2lmm_100261	R01437	385293	0	0.0462083	25.9177	Bptf	v2lmm_100261
3	R01439	99	0	1.786e-05	0.00430585	Whsc1l1	v2lmm_109708	R01439	797	0	0.000114541	0.0562615	Whsc1l1	v2lmm_109708	R01439	643	0	7.71152e-05	0.0432531	Whsc1l1	v2lmm_109708
3	R01440	0	0	0	0	Chd8	v2lhs_100726	R01440	0	0	0	0	Chd8	v2lhs_100726	R01440	0	0	0	0	Chd8	v2lhs_100726
3	R01458	24059	0	0.00434033	1.04641	SUV4-20H2	v3lmm_414523	R01458	9177	0	0.00131887	0.647819	SUV4-20H2	v3lmm_414523	R01458	9141	0	0.00109628	0.614893	SUV4-20H2	v3lmm_414523
3	R01459	15485	0	0.00279355	0.673495	SUV4-20H2	v3lmm_414526	R01459	2160	0	0.000310424	0.152478	SUV4-20H2	v3lmm_414526	R01459	7346	0	0.000881008	0.494148	SUV4-20H2	v3lmm_414526
3	R01464	61292	0	0.0110573	2.6658	EP300,Ep300	v2lmm_102131,v2mm_102131	R01464	6852	0	0.000984733	0.483693	EP300,Ep300	v2lmm_102131,v2mm_102131	R01464	112754	0	0.0135226	7.58469	EP300,Ep300	v2lmm_102131,v2mm_102131
3	R01536	33214	0	0.00599193	1.44459	LOC100045983,Brd1	v2lmm_102348	R01536	1783	0	0.000256243	0.125865	LOC100045983,Brd1	v2lmm_102348	R01536	7183	0	0.00086146	0.483183	LOC100045983,Brd1	v2lmm_102348
3	R01562	12228	0	0.00220598	0.531837	Prdm11	h	R01562	45011	0	0.00646874	3.1774	Prdm11	h	R01562	225933	0	0.0270962	15.198	Prdm11	h
3	R01578	23528	0	0.00424454	1.02331	ZNF263	v2lhs_253848	R01578	6521	0	0.000937163	0.460328	ZNF263	v2lhs_253848	R01578	11215	0	0.00134502	0.754406	ZNF263	v2lhs_253848
3	R01585	6	0	1.08242e-06	0.00026096	FBXL10	v3lmm_419283	R01585	1237	0	0.000177775	0.0873218	FBXL10	v3lmm_419283	R01585	1089	0	0.000130604	0.0732544	FBXL10	v3lmm_419283
3	R01587	56023	0	0.0101068	2.43663	Mbd5	v2lmm_160989	R01587	84941	0	0.0122073	5.99612	Mbd5	v2lmm_160989	R01587	80509	0	0.00965547	5.41565	Mbd5	v2lmm_160989
3	R01590	73756	0	0.0133059	3.2079	Phf10	v2lmm_29911	R01590	66951	0	0.00962184	4.72618	Phf10	v2lmm_29911	R01590	155952	0	0.0187034	10.4905	Phf10	v2lmm_29911
3	R01627	10972	0	0.00197939	0.477209	ZNF187	v3lmm_428457	R01627	15486	0	0.00222557	1.09318	ZNF187	v3lmm_428457	R01627	33556	0	0.00402438	2.25723	ZNF187	v3lmm_428457
3	R01656	112995	0	0.0203847	4.91454	Mbd5	v2lhs_175050	R01656	103854	0	0.0149253	7.33122	Mbd5	v2lhs_175050	R01656	82272	0	0.00986691	5.53424	Mbd5	v2lhs_175050
3	R01658	196383	0.5	0.0354282	8.54136	Brd8	v2lmm_63692	R01658	78381	0	0.0112645	5.53304	Brd8	v2lmm_63692	R01658	165763	0	0.01988	11.1505	Brd8	v2lmm_63692
3	R01685	104202	0	0.0187984	4.5321	Baz1a	v2lmm_151529	R01685	162691	0	0.0233811	11.4846	Baz1a	v2lmm_151529	R01685	230322	0	0.0276226	15.4932	Baz1a	v2lmm_151529
3	R01705	6893	0	0.00124352	0.2998	Zfp113	v3lmm_482087	R01705	6866	0	0.000986745	0.484682	Zfp113	v3lmm_482087	R01705	22	0	2.63847e-06	0.00147989	Zfp113	v3lmm_482087
3	R01715	72277	0	0.013039	3.14357	Atad2	v2lmm_84285	R01715	88611	0	0.0127347	6.25519	Atad2	v2lmm_84285	R01715	86198	0	0.0103378	5.79833	Atad2	v2lmm_84285
3	R01724	63508	0	0.0114571	2.76218	Atad2	v2lmm_20415	R01724	68604	0	0.0098594	4.84286	Atad2	v2lmm_20415	R01724	138659	0	0.0166294	9.32726	Atad2	v2lmm_20415
3	R01748	11826	0	0.00213345	0.514353	Zfp758	v2lmm_122732	R01748	1743	0	0.000250495	0.123041	Zfp758	v2lmm_122732	R01748	16748	0	0.00200859	1.1266	Zfp758	v2lmm_122732
3	R01761	0	0	0	0	Zfp90	v2lhs_209360	R01761	0	0	0	0	Zfp90	v2lhs_209360	R01761	0	0	0	0	Zfp90	v2lhs_209360
3	R01769	22070	0	0.00398151	0.959899	Cecr2	v2lhs_201020,v2lmm_96388	R01769	6346	0	0.000912013	0.447974	Cecr2	v2lhs_201020,v2lmm_96388	R01769	6386	0	0.000765875	0.429571	Cecr2	v2lhs_201020,v2lmm_96388
3	R01780	2603	0	0.000469591	0.113213	Prmt7	v2lmm_39312	R01780	1314	0	0.000188841	0.0927573	Prmt7	v2lmm_39312	R01780	405	0	4.85718e-05	0.0272434	Prmt7	v2lmm_39312
3	R01809	98609	0	0.0177894	4.28884	Dido1	v2lmm_161245	R01809	67873	0	0.00975434	4.79126	Dido1	v2lmm_161245	R01809	86560	0	0.0103812	5.82268	Dido1	v2lmm_161245
3	R01810	9	0	1.62363e-06	0.000391441	EZH1	v3lmm_506720	R01810	1	0	1.43715e-07	7.05916e-05	EZH1	v3lmm_506720	R01810	0	0	0	0	EZH1	v3lmm_506720
3	R01823	34270	0	0.00618243	1.49052	Phf12	v2lmm_86930,v2lhs_34951	R01823	30534	0	0.00438818	2.15544	Phf12	v2lmm_86930,v2lhs_34951	R01823	41405	0	0.00496572	2.78521	Phf12	v2lmm_86930,v2lhs_34951
3	R01838	29	0	5.23171e-06	0.00126131	MLL4	v2lmm_171780	R01838	4134	0	0.000594116	0.291825	MLL4	v2lmm_171780	R01838	212	0	2.54252e-05	0.0142607	MLL4	v2lmm_171780
3	R01883	8	0	1.44323e-06	0.000347947	JMJD1C	v3lhs_319900	R01883	2086	0	0.000299789	0.147254	JMJD1C	v3lhs_319900	R01883	6	0	7.19582e-07	0.000403606	JMJD1C	v3lhs_319900
3	R01906	39210	0	0.00707363	1.70538	Ncoa2	v2lhs_223215	R01906	50669	0	0.00728188	3.5768	Ncoa2	v2lhs_223215	R01906	101110	0	0.0121262	6.80143	Ncoa2	v2lhs_223215
3	R01911	58212	0	0.0105017	2.53184	Phf20	v2lmm_53171	R01911	37502	0	0.00538959	2.64732	Phf20	v2lmm_53171	R01911	59453	0	0.00713022	3.99926	Phf20	v2lmm_53171
3	R01927	51579	0	0.00930504	2.24335	Prmt5	v2lmm_80291	R01927	2844	0	0.000408724	0.200762	Prmt5	v2lmm_80291	R01927	40556	0	0.0048639	2.7281	Prmt5	v2lmm_80291
3	R01962	24961	0	0.00450306	1.08564	Mbd6	v2lmm_193300	R01962	6687	0	0.00096102	0.472046	Mbd6	v2lmm_193300	R01962	11154	0	0.0013377	0.750303	Mbd6	v2lmm_193300
3	R01966	11	0	1.98444e-06	0.000478427	Zc3h11a	v2lhs_95571	R01966	4348	0	0.000624871	0.306932	Zc3h11a	v2lhs_95571	R01966	16	0	1.91889e-06	0.00107628	Zc3h11a	v2lhs_95571
3	R02002	95868	0	0.0172949	4.16962	Hdac1,LOC100046039,LOC100048437,EG230765,EG545269	v2lmm_11542	R02002	149118	0	0.0214304	10.5265	Hdac1,LOC100046039,LOC100048437,EG230765,EG545269	v2lmm_11542	R02002	148974	0	0.0178665	10.0211	Hdac1,LOC100046039,LOC100048437,EG230765,EG545269	v2lmm_11542
3	R02017	25595	0	0.00461743	1.11321	Zbtb37	v2lhs_195273	R02017	12284	0	0.00176539	0.867147	Zbtb37	v2lhs_195273	R02017	14866	0	0.00178288	1	Zbtb37	v2lhs_195273
3	R02021	17529	0	0.0031623	0.762396	Tle4	v2lhs_208083	R02021	44076	0	0.00633437	3.11139	Tle4	v2lhs_208083	R02021	27311	0	0.00327542	1.83715	Tle4	v2lhs_208083
3	R02068	108848	0	0.0196366	4.73417	Phf17	v2lmm_40920	R02068	173708	0	0.0249644	12.2623	Phf17	v2lmm_40920	R02068	261927	0	0.031413	17.6192	Phf17	v2lmm_40920
3	R02071	36387	0	0.00656435	1.58259	Trim66	v2lhs_54330	R02071	79883	0	0.0114804	5.63907	Trim66	v2lhs_54330	R02071	45936	0	0.00550912	3.09	Trim66	v2lhs_54330
3	R02088	97079	0	0.0175134	4.22229	Hdac5	v2lmm_65208	R02088	105444	0	0.0151538	7.44346	Hdac5	v2lmm_65208	R02088	116500	0	0.0139719	7.83667	Hdac5	v2lmm_65208
3	R02092	38306	0	0.00691054	1.66606	Carm1	v2lhs_256535	R02092	113878	0	0.0163659	8.03883	Carm1	v2lhs_256535	R02092	55909	0	0.00670519	3.76086	Carm1	v2lhs_256535
3	R02105	30722	0	0.00554236	1.3362	Mll5	v2lhs_30179	R02105	91	0	1.3078e-05	0.00642383	Mll5	v2lhs_30179	R02105	6648	0	0.000797297	0.447195	Mll5	v2lhs_30179
3	R02122	0	0	0	0	Zfp566	v2lmm_29097	R02122	0	0	0	0	Zfp566	v2lmm_29097	R02122	0	0	0	0	Zfp566	v2lmm_29097
3	R02123	15187	0	0.00273979	0.660534	Brd4	v3lhs_636500	R02123	1953	0	0.000280675	0.137865	Brd4	v3lhs_636500	R02123	2844	0	0.000341082	0.191309	Brd4	v3lhs_636500
3	R02144	1	0	1.80404e-07	4.34934e-05	Chd4	v2lmm_189313	R02144	0	0	0	0	Chd4	v2lmm_189313	R02144	0	0	0	0	Chd4	v2lmm_189313
3	R02150	22	0	3.96888e-06	0.000956855	Zfp157	v2lmm_84443	R02150	36	0	5.17373e-06	0.0025413	Zfp157	v2lmm_84443	R02150	37	0	4.43742e-06	0.0024889	Zfp157	v2lmm_84443
3	R02161	423	0	7.63107e-05	0.0183977	Mllt10	v2lhs_41612	R02161	3815	0	0.000548271	0.269307	Mllt10	v2lhs_41612	R02161	4814	0	0.000577345	0.323826	Mllt10	v2lhs_41612
3	R02162	18074	0	0.00326062	0.7861	Zmynd11	v2lmm_761,v2lhs_91215	R02162	3235	0	0.000464917	0.228364	Zmynd11	v2lmm_761,v2lhs_91215	R02162	11741	0	0.0014081	0.789789	Zmynd11	v2lmm_761,v2lhs_91215
3	R02170	15	0	2.70605e-06	0.000652401	FBXL10	v3lmm_419280,v3lhs_333078	R02170	7566	0	0.00108735	0.534096	FBXL10	v3lmm_419280,v3lhs_333078	R02170	1541	0	0.000184813	0.103659	FBXL10	v3lmm_419280,v3lhs_333078
3	R02201	30481	0	0.00549888	1.32572	(Brwd1),Wdr9	v3lhs_380629	R02201	56251	0	0.00808409	3.97085	(Brwd1),Wdr9	v3lhs_380629	R02201	1765	0	0.000211677	0.118727	(Brwd1),Wdr9	v3lhs_380629
3	R02243	29669	0	0.0053524	1.29041	Snd1	v2lhs_208539	R02243	53553	0	0.00769635	3.78039	Snd1	v2lhs_208539	R02243	29272	0	0.0035106	1.96906	Snd1	v2lhs_208539
3	R02299	38609	0	0.0069652	1.67924	5031420N21Rik,A630049H14Rik,D10Ertd641e,Ptp4a3,Myst2,Ogt,H2-Q10,Mib2,P2rx4,1190005F20Rik,Nsd1,Tmem87b,E030022I16Rik,H2-Q9,Rapgef2,Pde6h,Ccbl1,Top3b,Jakmip1,B4galnt2,Senp6,Ipp,Slc25a21,1500004A13Rik	v2lmm_169871	R02299	116863	0	0.0167949	8.24954	5031420N21Rik,A630049H14Rik,D10Ertd641e,Ptp4a3,Myst2,Ogt,H2-Q10,Mib2,P2rx4,1190005F20Rik,Nsd1,Tmem87b,E030022I16Rik,H2-Q9,Rapgef2,Pde6h,Ccbl1,Top3b,Jakmip1,B4galnt2,Senp6,Ipp,Slc25a21,1500004A13Rik	v2lmm_169871	R02299	43413	0	0.00520654	2.92029	5031420N21Rik,A630049H14Rik,D10Ertd641e,Ptp4a3,Myst2,Ogt,H2-Q10,Mib2,P2rx4,1190005F20Rik,Nsd1,Tmem87b,E030022I16Rik,H2-Q9,Rapgef2,Pde6h,Ccbl1,Top3b,Jakmip1,B4galnt2,Senp6,Ipp,Slc25a21,1500004A13Rik	v2lmm_169871
3	R02313	0	0	0	0	JMJD1C	v3lmm_455867	R02313	18	0	2.58686e-06	0.00127065	JMJD1C	v3lmm_455867	R02313	1435	0	0.0001721	0.096529	JMJD1C	v3lmm_455867
3	R02323	10973	0	0.00197957	0.477253	Prmt6	v2lmm_106231	R02323	1758	0	0.00025265	0.1241	Prmt6	v2lmm_106231	R02323	6214	0	0.000745247	0.418001	Prmt6	v2lmm_106231
3	R02324	57865	0	0.0104391	2.51674	Myst4	v2lmm_43599,v2lhs_50271	R02324	74690	0	0.010734	5.27248	Myst4	v2lmm_43599,v2lhs_50271	R02324	91648	0	0.0109914	6.16494	Myst4	v2lmm_43599,v2lhs_50271
3	R02348	97079	0	0.0175134	4.22229	Taf1	v2lmm_151214	R02348	7735	0	0.00111163	0.546026	Taf1	v2lmm_151214	R02348	29784	0	0.00357201	2.0035	Taf1	v2lmm_151214
3	R02359	25219	0	0.0045496	1.09686	Setd5	v2lmm_84587,v2lhs_156190	R02359	4289	0	0.000616392	0.302767	Setd5	v2lmm_84587,v2lhs_156190	R02359	2707	0	0.000324651	0.182093	Setd5	v2lmm_84587,v2lhs_156190
3	R02369	0	0	0	0	Trim66	v2lmm_93828	R02369	0	0	0	0	Trim66	v2lmm_93828	R02369	0	0	0	0	Trim66	v2lmm_93828
3	R02403	41364	0	0.00746222	1.79906	Prmt5	v2lmm_66283	R02403	31016	0	0.00445745	2.18947	Prmt5	v2lmm_66283	R02403	6020	0	0.000721981	0.404951	Prmt5	v2lmm_66283
3	R02414	34394	0	0.0062048	1.49591	Mbtd1	v2lmm_11487	R02414	42675	0	0.00613302	3.01249	Mbtd1	v2lmm_11487	R02414	92575	0	0.0111026	6.2273	Mbtd1	v2lmm_11487
3	R02447	12	0	2.16484e-06	0.000521921	Eny2	v2lhs_50984	R02447	22	0	3.16172e-06	0.00155301	Eny2	v2lhs_50984	R02447	33	0	3.9577e-06	0.00221983	Eny2	v2lhs_50984
3	R02448	17318	0	0.00312423	0.753219	Chd1	v2lhs_226862	R02448	99568	0	0.0143094	7.02866	Chd1	v2lhs_226862	R02448	143106	0	0.0171628	9.6264	Chd1	v2lhs_226862
3	R02451	12	0	2.16484e-06	0.000521921	Zfa,Zfx,LOC100044547	v2lhs_172109	R02451	670	0	9.62888e-05	0.0472963	Zfa,Zfx,LOC100044547	v2lhs_172109	R02451	115	0	1.3792e-05	0.00773577	Zfa,Zfx,LOC100044547	v2lhs_172109
3	R02464	6755	0	0.00121863	0.293798	Chd1	v2lmm_10373,v2lhs_228400	R02464	33475	0	0.00481085	2.36305	Chd1	v2lmm_10373,v2lhs_228400	R02464	3367	0	0.000403805	0.22649	Chd1	v2lmm_10373,v2lhs_228400
3	R02465	104199	0	0.0187979	4.53197	Cdyl,EG665321	v2lmm_75953	R02465	42565	0	0.00611721	3.00473	Cdyl,EG665321	v2lmm_75953	R02465	73696	0	0.00883839	4.95735	Cdyl,EG665321	v2lmm_75953
3	R02479	19592	0	0.00353447	0.852122	Zbtb37	v3lhs_337672,v3lhs_637719	R02479	5711	0	0.000820754	0.403148	Zbtb37	v3lhs_337672,v3lhs_637719	R02479	4296	0	0.000515221	0.288982	Zbtb37	v3lhs_337672,v3lhs_637719
3	R02504	48779	0	0.00879991	2.12156	Zfp113	v3lmm_482088	R02504	19598	0	0.00281652	1.38345	Zfp113	v3lmm_482088	R02504	49106	0	0.0058893	3.30324	Zfp113	v3lmm_482088
3	R02518	76	0	1.37107e-05	0.0033055	Prdm6	v2lhs_237499	R02518	88	0	1.26469e-05	0.00621206	Prdm6	v2lhs_237499	R02518	19	0	2.27868e-06	0.00127808	Prdm6	v2lhs_237499
3	R02530	0	0	0	0	Phf2	v2lmm_67480	R02530	0	0	0	0	Phf2	v2lmm_67480	R02530	0	0	0	0	Phf2	v2lmm_67480
3	R02537	30574	0	0.00551566	1.32977	LOC100045983,Brd1	v2lmm_102347	R02537	87603	0	0.0125898	6.18403	LOC100045983,Brd1	v2lmm_102347	R02537	17792	0	0.0021338	1.19682	LOC100045983,Brd1	v2lmm_102347
3	R02552	57080	0	0.0102974	2.4826	Aire	v2lmm_52457	R02552	33272	0	0.00478167	2.34872	Aire	v2lmm_52457	R02552	73210	0	0.0087801	4.92466	Aire	v2lmm_52457
3	R02576	33558	0	0.00605399	1.45955	Clock	v2lhs_67386,v2lmm_18790,v2lhs_4998	R02576	19805	0	0.00284627	1.39807	Clock	v2lhs_67386,v2lmm_18790,v2lhs_4998	R02576	54929	0	0.00658765	3.69494	Clock	v2lhs_67386,v2lmm_18790,v2lhs_4998
3	R02577	54256	0	0.00978798	2.35978	Asxl1	v2lmm_133436	R02577	24138	0	0.00346898	1.70394	Asxl1	v2lmm_133436	R02577	55473	0	0.0066529	3.73154	Asxl1	v2lmm_133436
3	R02659	79881	0	0.0144108	3.4743	Ints12	v2lmm_44089	R02659	101754	0	0.0146235	7.18297	Ints12	v2lmm_44089	R02659	169259	0	0.0202993	11.3856	Ints12	v2lmm_44089
3	R02660	21	0	3.78848e-06	0.000913361	Nr2f2	v2lhs_35121	R02660	23	0	3.30544e-06	0.00162361	Nr2f2	v2lhs_35121	R02660	25	0	2.99826e-06	0.00168169	Nr2f2	v2lhs_35121
3	R02669	156	0	2.8143e-05	0.00678497	Prdm14	v2lmm_192611	R02669	247	0	3.54975e-05	0.0174361	Prdm14	v2lmm_192611	R02669	122	0	1.46315e-05	0.00820665	Prdm14	v2lmm_192611
3	R02688	18638	0	0.00336236	0.81063	SETD8	v3lmm_516092	R02688	20083	0	0.00288622	1.41769	SETD8	v3lmm_516092	R02688	18650	0	0.0022367	1.25454	SETD8	v3lmm_516092
3	R02707	7161	0	0.00129187	0.311456	Trim33	v2lhs_134257	R02707	37409	0	0.00537622	2.64076	Trim33	v2lhs_134257	R02707	27841	0	0.00333898	1.8728	Trim33	v2lhs_134257
3	R02708	48	0	8.65938e-06	0.00208768	Rnf38	v2lhs_233622	R02708	3321	0	0.000477276	0.234435	Rnf38	v2lhs_233622	R02708	20	0	2.39861e-06	0.00134535	Rnf38	v2lhs_233622
3	R02709	2	0	3.60807e-07	8.69868e-05	Jmjd2B	b	R02709	0	0	0	0	Jmjd2B	b	R02709	0	0	0	0	Jmjd2B	b
3	R02715	43994	0	0.00793668	1.91345	Clock	v2lhs_67391,v2lmm_18886	R02715	21771	0	0.00312881	1.53685	Clock	v2lhs_67391,v2lmm_18886	R02715	53838	0	0.00645681	3.62155	Clock	v2lhs_67391,v2lmm_18886
3	R02721	112	0.5	2.02052e-05	0.00487126	Brd8	v2lhs_90124	R02721	33	0	4.74258e-06	0.00232952	Brd8	v2lhs_90124	R02721	105	0	1.25927e-05	0.0070631	Brd8	v2lhs_90124
3	R02740	11	0	1.98444e-06	0.000478427	FBXL10	v3lmm_419282	R02740	0	0	0	0	FBXL10	v3lmm_419282	R02740	208	0	2.49455e-05	0.0139917	FBXL10	v3lmm_419282
3	R02747	45801	0	0.00826267	1.99204	Fbxo11	v2lhs_29955	R02747	152234	0	0.0218783	10.7464	Fbxo11	v2lhs_29955	R02747	98344	0	0.0117944	6.61536	Fbxo11	v2lhs_29955
3	R02754	29299	0	0.00528565	1.27431	Baz1b	v2lhs_83614	R02754	22645	0	0.00325442	1.59855	Baz1b	v2lhs_83614	R02754	14413	0	0.00172856	0.969528	Baz1b	v2lhs_83614
3	R02757	61982	0	0.0111818	2.69581	Elp3	v2lmm_226604	R02757	90960	0	0.0130723	6.42101	Elp3	v2lmm_226604	R02757	131176	0	0.015732	8.82389	Elp3	v2lmm_226604
3	R02830	118114	0	0.0213082	5.13718	Pcaf,Kat2b	v2lmm_190216,v2mm_190216	R02830	169589	0	0.0243724	11.9716	Pcaf,Kat2b	v2lmm_190216,v2mm_190216	R02830	255400	0	0.0306302	17.1801	Pcaf,Kat2b	v2lmm_190216,v2mm_190216
3	R02844	24943	0	0.00449981	1.08486	SETD7	v3lmm_426245	R02844	30841	0	0.0044323	2.17711	SETD7	v3lmm_426245	R02844	18328	0	0.00219808	1.23288	SETD7	v3lmm_426245
3	R02860	39464	0	0.00711945	1.71642	SETD8	v3lmm_516094	R02860	3675	0	0.000528151	0.259424	SETD8	v3lmm_516094	R02860	15440	0	0.00185172	1.03861	SETD8	v3lmm_516094
3	R02867	0	0	0	0	Prdm11	i	R02867	1	0	1.43715e-07	7.05916e-05	Prdm11	i	R02867	0	0	0	0	Prdm11	i
3	R02873	33796	0	0.00609692	1.4699	Nfix	v2lhs_152224,v2lmm_9964	R02873	3	0	4.31144e-07	0.000211775	Nfix	v2lhs_152224,v2lmm_9964	R02873	4220	0	0.000506106	0.283869	Nfix	v2lhs_152224,v2lmm_9964
3	R02911	34803	0	0.00627859	1.5137	Hnf4a	v2lhs_239606,v2lhs_93152	R02911	29472	0	0.00423556	2.08047	Hnf4a	v2lhs_239606,v2lhs_93152	R02911	31697	0	0.00380143	2.13218	Hnf4a	v2lhs_239606,v2lhs_93152
3	R02912	13412	0	0.00241957	0.583333	SETD7	v3lmm_426246	R02912	7188	0	0.00103302	0.507412	SETD7	v3lmm_426246	R02912	21	0	2.51854e-06	0.00141262	SETD7	v3lmm_426246
3	R02974	28396	2	0.00512274	1.23504	FLJ26175,LOC339324,FLJ46419,GIOT-1,MGC35232,LOC245202,ZNF77,LOC401915,DKFZp779O175,LOC436115,LOC210583,ZNF383,ZNF146,ZFP1,9330175B10Rik,ZNF570,ZNF571,ZNF266,ZNF573,LOC342892,100043764,5730507C01Rik,D330038O06,LOC434487,LOC435866,ZNF204,ZNF44,KIAA1559,2010315B03Rik,100043126,DKFZp434I1610,2810408P10Rik,LOC401898,LOC377064,Zfp119,ZNF440,ZNF442,LOC435226,A130081B01,100041430,LOC434179,ZNF569,ZNF568,…	v2lhs_190261,v2hs_190261,v2lhs_173422	R02974	15093	0	0.00216909	1.06544	FLJ26175,LOC339324,FLJ46419,GIOT-1,MGC35232,LOC245202,ZNF77,LOC401915,DKFZp779O175,LOC436115,LOC210583,ZNF383,ZNF146,ZFP1,9330175B10Rik,ZNF570,ZNF571,ZNF266,ZNF573,LOC342892,100043764,5730507C01Rik,D330038O06,LOC434487,LOC435866,ZNF204,ZNF44,KIAA1559,2010315B03Rik,100043126,DKFZp434I1610,2810408P10Rik,LOC401898,LOC377064,Zfp119,ZNF440,ZNF442,LOC435226,A130081B01,100041430,LOC434179,ZNF569,ZNF568,…	v2lhs_190261,v2hs_190261,v2lhs_173422	R02974	7131	0.5	0.000855223	0.479685	FLJ26175,LOC339324,FLJ46419,GIOT-1,MGC35232,LOC245202,ZNF77,LOC401915,DKFZp779O175,LOC436115,LOC210583,ZNF383,ZNF146,ZFP1,9330175B10Rik,ZNF570,ZNF571,ZNF266,ZNF573,LOC342892,100043764,5730507C01Rik,D330038O06,LOC434487,LOC435866,ZNF204,ZNF44,KIAA1559,2010315B03Rik,100043126,DKFZp434I1610,2810408P10Rik,LOC401898,LOC377064,Zfp119,ZNF440,ZNF442,LOC435226,A130081B01,100041430,LOC434179,ZNF569,ZNF568,…	v2lhs_190261,v2hs_190261,v2lhs_173422
3	R02979	75260	0	0.0135772	3.27331	AI931714	v2lmm_93091	R02979	36683	0	0.00527188	2.58951	AI931714	v2lmm_93091	R02979	205270	0	0.0246181	13.808	AI931714	v2lmm_93091
3	R02990	15600	0	0.0028143	0.678497	Tle4	v2lhs_184503	R02990	31	0	4.45515e-06	0.00218834	Tle4	v2lhs_184503	R02990	37138	0	0.00445397	2.49818	Tle4	v2lhs_184503
3	R02993	14	0	2.52565e-06	0.000608907	Rnf38	v2lhs_98512	R02993	558	0	8.01928e-05	0.0393901	Rnf38	v2lhs_98512	R02993	1455	0	0.000174499	0.0978743	Rnf38	v2lhs_98512
3	R02996	10	0	1.80404e-06	0.000434934	Klhdc3	v3lhs_392616	R02996	827	0	0.000118852	0.0583792	Klhdc3	v3lhs_392616	R02996	606	0	7.26778e-05	0.0407642	Klhdc3	v3lhs_392616
3	R03004	45839	0	0.00826952	1.99369	Prmt3	v2lmm_85236	R03004	21029	0	0.00302218	1.48447	Prmt3	v2lmm_85236	R03004	22835	0	0.00273861	1.53606	Prmt3	v2lmm_85236
3	R03018	90107	0	0.0162556	3.91906	Cdyl	v2lmm_79655,v2lhs_11904	R03018	62100	0	0.00892468	4.38374	Cdyl	v2lmm_79655,v2lhs_11904	R03018	97334	0	0.0116733	6.54742	Cdyl	v2lmm_79655,v2lhs_11904
3	R03025	66118	0	0.0119279	2.8757	Ing2	v2lmm_34374	R03025	38786	0	0.00557412	2.73796	Ing2	v2lmm_34374	R03025	19383	0	0.00232461	1.30385	Ing2	v2lmm_34374
3	R03027	33097	0	0.00597082	1.4395	Tle4	v2lhs_213497	R03027	312036	0	0.0448441	22.0271	Tle4	v2lhs_213497	R03027	197988	0	0.0237448	13.3182	Tle4	v2lhs_213497
3	R03040	32071	0	0.00578573	1.39488	Trim33	v2lhs_134259,v2lmm_188997	R03040	37761	0	0.00542681	2.66561	Trim33	v2lhs_134259,v2lmm_188997	R03040	48349	0	0.00579851	3.25232	Trim33	v2lhs_134259,v2lmm_188997
3	R03053	40	0	7.21615e-06	0.00173974	Mkrn1,Mkrn1-ps1	v2lmm_13586	R03053	172	0	2.47189e-05	0.0121417	Mkrn1,Mkrn1-ps1	v2lmm_13586	R03053	364	0	4.36546e-05	0.0244854	Mkrn1,Mkrn1-ps1	v2lmm_13586
3	R03075	38	0	6.85534e-06	0.00165275	Smarcad1	v2lmm_108080	R03075	1095	0	0.000157368	0.0772978	Smarcad1	v2lmm_108080	R03075	1599	0	0.000191769	0.107561	Smarcad1	v2lmm_108080
4	R00016	17207	0	0.00348973	0.202591	Jarid1d	v2lmm_83119	R00016	7771	0	0.000757516	0.0825885	Jarid1d	v2lmm_83119	R00016	588	0	5.91982e-05	0.00687743	Jarid1d	v2lmm_83119
4	R00100	70907	0	0.0143806	0.834843	Jmjd4	v2lmm_92156	R00100	163655	0	0.0159531	1.73929	Jmjd4	v2lmm_92156	R00100	235481	0	0.0237076	2.75426	Jmjd4	v2lmm_92156
4	R00111	94916	0	0.0192498	1.11752	Jhdm1d	v2lmm_127574	R00111	626952	0	0.0611152	6.66311	Jhdm1d	v2lmm_127574	R00111	263532	0	0.0265317	3.08235	Jhdm1d	v2lmm_127574
4	R00164	133231	0	0.0270204	1.56863	Uty	v2lmm_166757	R00164	145071	0	0.0141415	1.54178	Uty	v2lmm_166757	R00164	173124	0	0.0174296	2.02491	Uty	v2lmm_166757
4	R00193	53	0	1.07489e-05	0.00062401	Hif1an	v2lmm_79742	R00193	0	0	0	0	Hif1an	v2lmm_79742	R00193	0	0	0	0	Hif1an	v2lmm_79742
4	R00320	38693	0	0.00784727	0.455563	Jarid1d	v2lmm_83118	R00320	34239	0	0.00333761	0.363885	Jarid1d	v2lmm_83118	R00320	173306	0	0.017448	2.02704	Jarid1d	v2lmm_83118
4	R00348	5648	0	0.00114546	0.0664983	Jmjd2c	v2lmm_28545	R00348	4743	0	0.000462347	0.0504076	Jmjd2c	v2lmm_28545	R00348	90	0	9.06095e-06	0.00105267	Jmjd2c	v2lmm_28545
4	R00382	82540	0	0.0167398	0.971808	Jmjd1b	v2lmm_188821	R00382	127953	0	0.0124728	1.35986	Jmjd1b	v2lmm_188821	R00382	116239	0	0.0117026	1.35957	Jmjd1b	v2lmm_188821
4	R00395	85288	0	0.0172971	1.00416	Hspbap1	v2lmm_87225	R00395	109563	0	0.0106802	1.16441	Hspbap1	v2lmm_87225	R00395	168196	0	0.0169335	1.96727	Hspbap1	v2lmm_87225
4	R00462	114576	0	0.023237	1.34899	Jarid2	v2lmm_76758	R00462	89918	0	0.0087652	0.955629	Jarid2	v2lmm_76758	R00462	41595	0	0.00418767	0.486508	Jarid2	v2lmm_76758
4	R00507	2820	0	0.00057192	0.0332021	Jarid2	v2lmm_74688	R00507	7	0	6.82359e-07	7.43945e-05	Jarid2	v2lmm_74688	R00507	612	0	6.16144e-05	0.00715815	Jarid2	v2lmm_74688
4	R00647	3205	0	0.000650002	0.037735	Jmjd3	v2lmm_204127	R00647	3987	0	0.000388652	0.042373	Jmjd3	v2lmm_204127	R00647	5449	0	0.00054859	0.0637332	Jmjd3	v2lmm_204127
4	R00700	114742	0	0.0232707	1.35095	Jmjd1a	v2lmm_150874	R00700	321737	0	0.0313629	3.41935	Jmjd1a	v2lmm_150874	R00700	203661	0	0.020504	2.38208	Jmjd1a	v2lmm_150874
4	R00801	82188	0	0.0166684	0.967663	Uty	v2lmm_49926	R00801	47412	0	0.00462172	0.503884	Uty	v2lmm_49926	R00801	42187	0	0.00424727	0.493433	Uty	v2lmm_49926
4	R00822	74941	0	0.0151987	0.882339	Jarid1d	v2lmm_83116	R00822	16645	0	0.00162255	0.176899	Jarid1d	v2lmm_83116	R00822	10264	0	0.00103335	0.120051	Jarid1d	v2lmm_83116
4	R00848	99511	0	0.0201817	1.17162	Jmjd5	v2lmm_243174	R00848	101784	0	0.00992189	1.08174	Jmjd5	v2lmm_243174	R00848	136386	0	0.013731	1.59521	Jmjd5	v2lmm_243174
4	R00862	94006	0	0.0190652	1.10681	Jmjd1a	v2lmm_150877	R00862	59090	0	0.00576009	0.627996	Jmjd1a	v2lmm_150877	R00862	109797	0	0.0110541	1.28422	Jmjd1a	v2lmm_150877
4	R00902	122624	0	0.0248692	1.44375	Jmjd2c	v2lmm_37223	R00902	70476	0	0.00686999	0.749004	Jmjd2c	v2lmm_37223	R00902	138591	0	0.013953	1.621	Jmjd2c	v2lmm_37223
4	R00938	62734	0	0.012723	0.738616	Hspbap1	v2lmm_87228	R00938	5368	0	0.000523272	0.0570499	Hspbap1	v2lmm_87228	R00938	3676	0	0.000370089	0.0429957	Hspbap1	v2lmm_87228
4	R00963	82311	0	0.0166934	0.969111	Jmjd1a	v2lmm_150875	R00963	21715	0	0.00211678	0.230782	Jmjd1a	v2lmm_150875	R00963	13163	0	0.00132521	0.153959	Jmjd1a	v2lmm_150875
4	R01000	117447	0	0.0238193	1.38279	Hif1an	v2lmm_203333	R01000	41440	0	0.00403957	0.440415	Hif1an	v2lmm_203333	R01000	18368	0	0.00184924	0.214838	Hif1an	v2lmm_203333
4	R01007	147967	0	0.030009	1.74213	Jarid1c	v2lmm_66733,v2lhs_33784	R01007	3331755	0	0.324779	35.4092	Jarid1c	v2lmm_66733,v2lhs_33784	R01007	2837649	0	0.285686	33.19	Jarid1c	v2lmm_66733,v2lhs_33784
4	R01067	91840	0	0.0186259	1.0813	Jhdm1d	v2lmm_127572	R01067	127731	0	0.0124512	1.3575	Jhdm1d	v2lmm_127572	R01067	410158	0	0.0412935	4.79734	Jhdm1d	v2lmm_127572
4	R01140	0	0	0	0	Jarid1c	v2lhs_33786	R01140	0	0	0	0	Jarid1c	v2lhs_33786	R01140	0	0	0	0	Jarid1c	v2lhs_33786
4	R01143	19985	0	0.00405313	0.235299	Jmjd6	v2lmm_68440	R01143	9795	0	0.000954815	0.104099	Jmjd6	v2lmm_68440	R01143	7615	0	0.000766657	0.0890675	Jmjd6	v2lmm_68440
4	R01235	112888	0	0.0228947	1.32912	Pla2g4a	v2lmm_45258	R01235	58711	0	0.00572314	0.623968	Pla2g4a	v2lmm_45258	R01235	73700	0	0.00741991	0.862019	Pla2g4a	v2lmm_45258
4	R01307	69984	0	0.0141934	0.823976	Hif1an	v2lmm_80819	R01307	60726	0	0.00591956	0.645383	Hif1an	v2lmm_80819	R01307	42600	0	0.00428885	0.498263	Hif1an	v2lmm_80819
4	R01315	107476	0	0.0217971	1.2654	Jmjd1b	v2lmm_156487	R01315	261115	0	0.0254535	2.77507	Jmjd1b	v2lmm_156487	R01315	873311	0	0.0879225	10.2145	Jmjd1b	v2lmm_156487
4	R01348	112572	0	0.0228306	1.3254	Fbxl11	v2lmm_205144	R01348	47706	0	0.00465038	0.507009	Fbxl11	v2lmm_205144	R01348	25970	0	0.00261459	0.303753	Fbxl11	v2lmm_205144
4	R01452	126023	0	0.0255586	1.48377	Utx	v2lmm_196734	R01452	155427	0	0.015151	1.65184	Utx	v2lmm_196734	R01452	97294	0	0.00979529	1.13798	Utx	v2lmm_196734
4	R01472	54521	0	0.0110573	0.641918	Utx	v2lmm_82448	R01472	137551	0	0.0134085	1.46186	Utx	v2lmm_82448	R01472	99030	0	0.00997006	1.15829	Utx	v2lmm_82448
4	R01495	96827	7.5	0.0196373	1.14002	Jmjd1b	v2lmm_156489	R01495	230849	29.5	0.0225031	2.45341	Jmjd1b	v2lmm_156489	R01495	133839	5	0.0134745	1.56542	Jmjd1b	v2lmm_156489
4	R01561	71663	0	0.0145339	0.843744	Jarid1c	v2lmm_80946	R01561	39191	0	0.00382033	0.416513	Jarid1c	v2lmm_80946	R01561	162209	0	0.0163307	1.89725	Jarid1c	v2lmm_80946
4	R01604	80674	7.5	0.0163614	0.949838	Jmjd1b	v2lhs_135207	R01604	121365	29.5	0.0118306	1.28984	Jmjd1b	v2lhs_135207	R01604	137684	5	0.0138616	1.6104	Jmjd1b	v2lhs_135207
4	R01660	138837	0	0.0281573	1.63464	Jmjd2c	v2lmm_40537	R01660	98268	0	0.00957915	1.04437	Jmjd2c	v2lmm_40537	R01660	152951	0	0.0153987	1.78896	Jmjd2c	v2lmm_40537
4	R01717	88472	0	0.0179429	1.04165	Jarid1b	v2lmm_30042	R01717	280580	0	0.0273509	2.98194	Jarid1b	v2lmm_30042	R01717	174501	0	0.0175683	2.04102	Jarid1b	v2lmm_30042
4	R01793	40594	0	0.00823281	0.477945	Utx	v2lhs_66491	R01793	127836	0	0.0124614	1.35861	Utx	v2lhs_66491	R01793	59562	0	0.00599653	0.696656	Utx	v2lhs_66491
4	R01815	107125	0	0.0217259	1.26127	Jarid1d,LOC100040412	v2lmm_223449	R01815	66575	0	0.00648972	0.707545	Jarid1d,LOC100040412	v2lmm_223449	R01815	135668	0	0.0136587	1.58682	Jarid1d,LOC100040412	v2lmm_223449
4	R01822	94430	0	0.0191512	1.1118	Jmjd3	v2lmm_234326	R01822	28749	0	0.00280245	0.305538	Jmjd3	v2lmm_234326	R01822	18788	0	0.00189152	0.21975	Jmjd3	v2lmm_234326
4	R01885	84581	0	0.0171538	0.995838	Jmjd2d	v2lmm_72017	R01885	69183	0	0.00674395	0.735262	Jmjd2d	v2lmm_72017	R01885	47004	0	0.00473223	0.549774	Jmjd2d	v2lmm_72017
4	R01946	99066	0	0.0200914	1.16638	Jarid1d,LOC100040412	v2lmm_158721	R01946	225401	0	0.0219721	2.39551	Jarid1d,LOC100040412	v2lmm_158721	R01946	155180	0	0.0156231	1.81503	Jarid1d,LOC100040412	v2lmm_158721
4	R01957	71518	0	0.0145045	0.842037	Pla2g4a	v2lmm_50307	R01957	134901	0	0.0131501	1.4337	Pla2g4a	v2lmm_50307	R01957	62910	0	0.0063336	0.735815	Pla2g4a	v2lmm_50307
4	R02208	85789	0	0.0173987	1.01006	Utx	v2lmm_82450	R02208	14175	0	0.00138178	0.150649	Utx	v2lmm_82450	R02208	8328	0	0.00083844	0.0974069	Utx	v2lmm_82450
4	R02399	123378	0	0.0250221	1.45263	Jmjd5	v2lmm_3887	R02399	250908	0	0.0244585	2.6666	Jmjd5	v2lmm_3887	R02399	133467	0	0.0134371	1.56107	Jmjd5	v2lmm_3887
4	R02415	112670	0	0.0228504	1.32655	Jmjd1a	v2lmm_150878	R02415	139154	0	0.0135647	1.4789	Jmjd1a	v2lmm_150878	R02415	178096	0	0.0179302	2.08307	Jmjd1a	v2lmm_150878
4	R02427	81589	0	0.016547	0.960611	Jmjd5	v2lmm_20457	R02427	42196	0	0.00411326	0.44845	Jmjd5	v2lmm_20457	R02427	67450	0	0.00679068	0.788917	Jmjd5	v2lmm_20457
4	R02445	66819	0	0.0135515	0.786712	Jarid1d,LOC100040412	v2lmm_83115	R02445	64633	0	0.00630042	0.686906	Jarid1d,LOC100040412	v2lmm_83115	R02445	15631	0	0.00157368	0.182825	Jarid1d,LOC100040412	v2lmm_83115
4	R02461	51009	0	0.0103451	0.600569	Hif1an	v2lmm_103868	R02461	39113	0	0.00381273	0.415684	Hif1an	v2lmm_103868	R02461	33623	0	0.00338507	0.393265	Hif1an	v2lmm_103868
4	R02496	127069	0	0.0257707	1.49608	Jmjd2d	v2lmm_71153	R02496	125222	0	0.0122066	1.33083	Jmjd2d	v2lmm_71153	R02496	113413	0	0.0114181	1.32651	Jmjd2d	v2lmm_71153
4	R02498	116690	0	0.0236657	1.37388	Pla2g4a	v2lmm_52505	R02498	316916	0	0.0308929	3.36811	Pla2g4a	v2lmm_52505	R02498	200353	0	0.020171	2.34339	Pla2g4a	v2lmm_52505
4	R02550	58804	0	0.011926	0.692345	Hif1an	v2lmm_103836	R02550	136254	0	0.013282	1.44808	Hif1an	v2lmm_103836	R02550	253764	0	0.0255482	2.9681	Hif1an	v2lmm_103836
4	R02590	0	0	0	0	Jarid1a	v2lmm_200678	R02590	0	0	0	0	Jarid1a	v2lmm_200678	R02590	0	0	0	0	Jarid1a	v2lmm_200678
4	R02649	31659	0	0.00642072	0.372746	Jhdm1d	v2lmm_127575	R02649	1166	0	0.000113662	0.012392	Jhdm1d	v2lmm_127575	R02649	15555	0	0.00156603	0.181936	Jhdm1d	v2lmm_127575
4	R02685	41327	0	0.00838147	0.486575	Jarid1d,LOC100040412	v2lmm_222261	R02685	316482	0	0.0308506	3.3635	Jarid1d,LOC100040412	v2lmm_222261	R02685	56834	0	0.00572189	0.664748	Jarid1d,LOC100040412	v2lmm_222261
4	R02691	104379	0	0.021169	1.22894	Jmjd2d	v2lmm_72432	R02691	56001	0	0.00545897	0.595166	Jmjd2d	v2lmm_72432	R02691	44519	0	0.00448205	0.520708	Jmjd2d	v2lmm_72432
4	R02694	130570	0	0.0264807	1.5373	Hr	v2lmm_219786	R02694	104338	0	0.0101709	1.10888	Hr	v2lmm_219786	R02694	52813	0	0.00531706	0.617718	Hr	v2lmm_219786
4	R02702	88236	0	0.017895	1.03887	Pla2g4a	v2lmm_47255	R02702	164178	0	0.0160041	1.74485	Pla2g4a	v2lmm_47255	R02702	44983	0	0.00452876	0.526135	Pla2g4a	v2lmm_47255
4	R02712	46263	0	0.00938253	0.54469	Jarid1a	v2lmm_199333	R02712	26968	0	0.00262884	0.28661	Jarid1a	v2lmm_199333	R02712	41427	0	0.00417075	0.484543	Jarid1a	v2lmm_199333
4	R02865	65527	0	0.0132894	0.7715	Jarid1c	v2lmm_67036	R02865	239195	0	0.0233167	2.54211	Jarid1c	v2lmm_67036	R02865	503017	0	0.0506423	5.88345	Jarid1c	v2lmm_67036
4	R02973	105282	0	0.0213521	1.23957	Uty	v2lmm_50864	R02973	114036	0	0.0111162	1.21195	Uty	v2lmm_50864	R02973	319502	0	0.0321666	3.737	Uty	v2lmm_50864
4	R03015	80293	0	0.0162841	0.945352	Jarid1b	v2lmm_21446	R03015	227688	0	0.022195	2.41982	Jarid1b	v2lmm_21446	R03015	145996	0	0.0146985	1.70762	Jarid1b	v2lmm_21446
4	R03017	96773	0	0.0196264	1.13938	Jmjd2a	v2lmm_86448	R03017	266963	0	0.0260235	2.83722	Jmjd2a	v2lmm_86448	R03017	142039	0	0.0143001	1.66133	Jmjd2a	v2lmm_86448
5	R00022	44183	0	0.00969511	0.958593	Prdm1	v2lmm_4839	R00022	23215	0	0.00255758	0.478763	Prdm1	v2lmm_4839	R00022	10022	0	0.00118649	0.243332	Prdm1	v2lmm_4839
5	R00056	61869	0	0.013576	1.34231	Prdm6	v2lmm_103254	R00056	52990	0	0.00583787	1.09281	Prdm6	v2lmm_103254	R00056	34227	0	0.00405208	0.831025	Prdm6	v2lmm_103254
5	R00066	24129	0	0.00529465	0.523502	Setd5	v2lmm_84588	R00066	150399	0	0.0165693	3.10168	Setd5	v2lmm_84588	R00066	31541	0	0.00373409	0.765809	Setd5	v2lmm_84588
5	R00068	39694	0	0.00871009	0.8612	Whsc1l1	v2lhs_238819	R00068	39206	0	0.0043193	0.808546	Whsc1l1	v2lhs_238819	R00068	68140	0	0.00806699	1.65443	Whsc1l1	v2lhs_238819
5	R00153	60627	0	0.0133034	1.31536	Evi1	v2lmm_38426	R00153	735655	0	0.0810466	15.1714	Evi1	v2lmm_38426	R00153	582781	0	0.0689946	14.1498	Evi1	v2lmm_38426
5	R00168	35965	0	0.00789183	0.780296	Nsd1	v2lhs_239008	R00168	810	0	8.92371e-05	0.0167046	Nsd1	v2lhs_239008	R00168	2172	0	0.00025714	0.0527357	Nsd1	v2lhs_239008
5	R00224	26978	0	0.00591981	0.585314	Setd6	v2lmm_110021	R00224	10879	0	0.00119853	0.224358	Setd6	v2lmm_110021	R00224	1776	0	0.000210258	0.0431209	Setd6	v2lmm_110021
5	R00261	60155	0	0.0131999	1.30512	Whsc1	v2lhs_202566	R00261	8353	0	0.000920244	0.172264	Whsc1	v2lhs_202566	R00261	528	0	6.25091e-05	0.0128197	Whsc1	v2lhs_202566
5	R00279	26561	0	0.0058283	0.576267	Smyd4	v2lmm_60589	R00279	13981	0	0.00154028	0.28833	Smyd4	v2lmm_60589	R00279	12799	0	0.00151525	0.310757	Smyd4	v2lmm_60589
5	R00319	63786	0	0.0139966	1.3839	Smyd1	v2lmm_61704	R00319	295928	0	0.0326022	6.10293	Smyd1	v2lmm_61704	R00319	41818	0	0.00495077	1.01533	Smyd1	v2lmm_61704
5	R00328	54963	0	0.0120606	1.19248	Setdb2	v2lmm_206114	R00328	63845	0	0.00703376	1.31668	Setdb2	v2lmm_206114	R00328	159418	0	0.0188733	3.87064	Setdb2	v2lmm_206114
5	R00353	58014	0	0.0127301	1.25867	Setmar	v2lmm_91623	R00353	35372	0	0.00389691	0.729478	Setmar	v2lmm_91623	R00353	252810	0	0.0299298	6.13818	Setmar	v2lmm_91623
5	R00403	95097	0	0.0208672	2.06322	EG236451,EG628705,D14Ertd668e,Setdb2	v2lmm_101763	R00403	50072	0	0.0055164	1.03264	EG236451,EG628705,D14Ertd668e,Setdb2	v2lmm_101763	R00403	58190	0	0.00688903	1.41284	EG236451,EG628705,D14Ertd668e,Setdb2	v2lmm_101763
5	R00412	41405	0	0.00908554	0.898322	Setd5	v2lmm_84584,v2lhs_156193	R00412	31959	0	0.0035209	0.659091	Setd5	v2lmm_84584,v2lhs_156193	R00412	43096	0	0.00510207	1.04636	Setd5	v2lmm_84584,v2lhs_156193
5	R00415	85812	0	0.0188298	1.86177	Ezh2	v2lhs_17507	R00415	268401	0	0.0295695	5.53524	Ezh2	v2lhs_17507	R00415	181257	0	0.0214587	4.40088	Ezh2	v2lhs_17507
5	R00435	16020	0	0.00351528	0.34757	Whsc1l1	v2lmm_109710	R00435	30975	0	0.00341249	0.638798	Whsc1l1	v2lmm_109710	R00435	7176	0	0.000849556	0.174232	Whsc1l1	v2lmm_109710
5	R00470	28014	0	0.00614714	0.607791	Prdm13	v2lmm_106517	R00470	27653	0	0.00304651	0.570288	Prdm13	v2lmm_106517	R00470	9175	0	0.00108621	0.222767	Prdm13	v2lmm_106517
5	R00488	70494	0	0.0154686	1.52944	EG236451,EG628705,D14Ertd668e,Phf11,Setdb2	v2lmm_101762	R00488	30324	0	0.00334077	0.625373	EG236451,EG628705,D14Ertd668e,Phf11,Setdb2	v2lmm_101762	R00488	89172	0	0.0105569	2.16508	EG236451,EG628705,D14Ertd668e,Phf11,Setdb2	v2lmm_101762
5	R00538	16851	0	0.00369763	0.365599	Prdm16	v2lmm_201385	R00538	62963	0	0.00693659	1.29849	Prdm16	v2lmm_201385	R00538	38093	0	0.00450977	0.92489	Prdm16	v2lmm_201385
5	R00541	69468	0	0.0152434	1.50718	Mll3	v2lmm_107228	R00541	34082	0	0.00375479	0.702874	Mll3	v2lmm_107228	R00541	65319	0	0.00773302	1.58593	Mll3	v2lmm_107228
5	R00560	67099	0	0.0147236	1.45578	Smyd5	v2lmm_26725	R00560	113500	0	0.0125042	2.34071	Smyd5	v2lmm_26725	R00560	50114	0	0.00593292	1.21676	Smyd5	v2lmm_26725
5	R00610	78782	0	0.0172872	1.70925	Ezh2	v2lhs_63066	R00610	609401	0	0.0671373	12.5677	Ezh2	v2lhs_63066	R00610	387834	0	0.0459151	9.41653	Ezh2	v2lhs_63066
5	R00689	95679	0	0.0209949	2.07585	Prdm2	v2lmm_156616	R00689	167815	0	0.0184881	3.46085	Prdm2	v2lmm_156616	R00689	29467	0	0.00348855	0.715453	Prdm2	v2lmm_156616
5	R00742	85966	0	0.0188636	1.86512	Mll2,MLL4	v2lmm_151544	R00742	96756	0	0.0106595	1.9954	Mll2,MLL4	v2lmm_151544	R00742	40555	0	0.00480124	0.984667	Mll2,MLL4	v2lmm_151544
5	R00816	60762	0	0.0133331	1.31829	Prdm16	v2lmm_84306	R00816	46298	0	0.00510062	0.954805	Prdm16	v2lmm_84306	R00816	31	0	3.67004e-06	0.000752674	Prdm16	v2lmm_84306
5	R00843	60820	0	0.0133458	1.31955	Setd1b	v2lmm_89389	R00843	98678	0	0.0108713	2.03504	Setd1b	v2lmm_89389	R00843	70456	0	0.00834118	1.71066	Setd1b	v2lmm_89389
5	R00867	63919	0	0.0140258	1.38678	Ezh2	v2lmm_35988	R00867	449003	0	0.0494663	9.2598	Ezh2	v2lmm_35988	R00867	117419	0	0.0139011	2.85091	Ezh2	v2lmm_35988
5	R00874	72376	0	0.0158815	1.57027	Prdm1	v2lhs_94739	R00874	151720	0	0.0167149	3.12892	Prdm1	v2lhs_94739	R00874	101341	0	0.0119976	2.46054	Prdm1	v2lhs_94739
5	R00885	4143	0	0.000909102	0.0898864	Nsd1	v2lmm_236828	R00885	23	0	2.53389e-06	0.000474329	Nsd1	v2lmm_236828	R00885	7116	0	0.000842452	0.172775	Nsd1	v2lmm_236828
5	R00903	60181	0	0.0132056	1.30569	Prdm12	v2lmm_193877	R00903	139124	0	0.0153272	2.86916	Prdm12	v2lmm_193877	R00903	43324	0	0.00512906	1.0519	Prdm12	v2lmm_193877
5	R00909	18132	0	0.00397872	0.393391	Prdm1	v2lmm_11798	R00909	5276	0	0.000581253	0.108807	Prdm1	v2lmm_11798	R00909	7037	0	0.0008331	0.170857	Prdm1	v2lmm_11798
5	R00937	0	0	0	0	Smyd2	v2lmm_84050	R00937	0	0	0	0	Smyd2	v2lmm_84050	R00937	0	0	0	0	Smyd2	v2lmm_84050
5	R00944	27832	0	0.0061072	0.603842	Smyd5	v2lmm_28870	R00944	17187	0	0.00189348	0.354448	Smyd5	v2lmm_28870	R00944	506419	0	0.0599542	12.2958	Smyd5	v2lmm_28870
5	R01086	65397	0	0.0143501	1.41885	Whsc1l1	v2lhs_254982,v2lmm_109709	R01086	69062	0	0.00760851	1.42427	Whsc1l1	v2lhs_254982,v2lmm_109709	R01086	41821	0	0.00495112	1.01541	Whsc1l1	v2lhs_254982,v2lmm_109709
5	R01098	21099	0	0.00462977	0.457763	LOC100045224,A730035I17Rik	v2lmm_84960	R01098	43947	0	0.00484161	0.90632	LOC100045224,A730035I17Rik	v2lmm_84960	R01098	5794	0	0.000685943	0.140677	LOC100045224,A730035I17Rik	v2lmm_84960
5	R01114	37113	0	0.00814374	0.805203	Ehmt1	v2lmm_57665	R01114	10163	0	0.00111965	0.209592	Ehmt1	v2lmm_57665	R01114	11094	0	0.0013134	0.26936	Ehmt1	v2lmm_57665
5	R01116	50308	0	0.0110391	1.09148	Setd2	v2lmm_204330	R01116	168654	0	0.0185805	3.47816	Setd2	v2lmm_204330	R01116	112726	0	0.0133455	2.73696	Setd2	v2lmm_204330
5	R01119	48941	0	0.0107392	1.06182	Ezh1	v2lhs_151495	R01119	258903	0	0.0285232	5.33936	Ezh1	v2lhs_151495	R01119	76464	0	0.00905246	1.85653	Ezh1	v2lhs_151495
5	R01162	52779	0	0.0115813	1.14509	Prdm9	v2lmm_20681	R01162	16446	0	0.00181184	0.339166	Prdm9	v2lmm_20681	R01162	6796	0	0.000804568	0.165006	Prdm9	v2lmm_20681
5	R01169	50779	0	0.0111425	1.1017	Smyd3	v2lmm_16399	R01169	255133	0	0.0281078	5.26161	Smyd3	v2lmm_16399	R01169	27349	0	0.00323781	0.664028	Smyd3	v2lmm_16399
5	R01180	44743	0	0.009818	0.970743	Setd2	v2lmm_204334	R01180	28214	0	0.00310832	0.581858	Setd2	v2lmm_204334	R01180	163014	0	0.019299	3.95795	Setd2	v2lmm_204334
5	R01212	960	0	0.000210654	0.0208281	Mll1	v2lmm_96428	R01212	1001	0	0.000110279	0.0206436	Mll1	v2lmm_96428	R01212	1744	0	0.00020647	0.042344	Mll1	v2lmm_96428
5	R01225	29078	0	0.00638061	0.630876	LOC100045224,A730035I17Rik	v2lmm_84959	R01225	362663	0	0.0399543	7.47921	LOC100045224,A730035I17Rik	v2lmm_84959	R01225	605010	0	0.0716262	14.6895	LOC100045224,A730035I17Rik	v2lmm_84959
5	R01282	21348	0	0.00468441	0.463166	Suv420h1	v2lmm_34335	R01282	21090	0	0.00232347	0.43494	Suv420h1	v2lmm_34335	R01282	31423	0	0.00372012	0.762944	Suv420h1	v2lmm_34335
5	R01292	38851	0	0.00852511	0.84291	LOC100047819,Setd1a	v2lmm_91139	R01292	147824	0	0.0162857	3.04858	LOC100047819,Setd1a	v2lmm_91139	R01292	113949	0	0.0134902	2.76666	LOC100047819,Setd1a	v2lmm_91139
5	R01323	43260	0	0.00949258	0.938568	Whsc1l1	v2lmm_162542	R01323	149276	0	0.0164456	3.07852	Whsc1l1	v2lmm_162542	R01323	89220	0	0.0105626	2.16624	Whsc1l1	v2lmm_162542
5	R01327	52602	0	0.0115425	1.14125	Mll5	v2lmm_107211	R01327	4972	0	0.000547762	0.102538	Mll5	v2lmm_107211	R01327	3902	0	0.000461952	0.0947398	Mll5	v2lmm_107211
5	R01379	80815	0	0.0177333	1.75336	Prdm5	v2lmm_29677	R01379	117642	0	0.0129605	2.42613	Prdm5	v2lmm_29677	R01379	80359	0	0.00951358	1.9511	Prdm5	v2lmm_29677
5	R01439	21514	0	0.00472084	0.466767	Whsc1l1	v2lmm_109708	R01439	55968	0	0.00616595	1.15423	Whsc1l1	v2lmm_109708	R01439	14786	0	0.00175049	0.359001	Whsc1l1	v2lmm_109708
5	R01513	45287	0	0.00993737	0.982546	Setmar	v2lmm_91627	R01513	23425	0	0.00258071	0.483094	Setmar	v2lmm_91627	R01513	44146	0	0.00522638	1.07186	Setmar	v2lmm_91627
5	R01571	0	0	0	0	Prdm16	v2lmm_175288	R01571	0	0	0	0	Prdm16	v2lmm_175288	R01571	0	0	0	0	Prdm16	v2lmm_175288
5	R01582	0	0	0	0	Whsc1	v2lmm_205497	R01582	0	0	0	0	Whsc1	v2lmm_205497	R01582	0	0	0	0	Whsc1	v2lmm_205497
5	R01650	46	0	1.00938e-05	0.000998015	Smyd3	v2lmm_227	R01650	0	0	0	0	Smyd3	v2lmm_227	R01650	4	0	4.73554e-07	9.71192e-05	Smyd3	v2lmm_227
5	R01654	34279	0	0.00752187	0.743716	Prdm16	v2lmm_84307	R01654	43950	0	0.00484194	0.906382	Prdm16	v2lmm_84307	R01654	52584	0	0.00622534	1.27673	Prdm16	v2lmm_84307
5	R01735	1454	0	0.000319052	0.0315459	Phf8	v2lmm_55942	R01735	0	0	0	0	Phf8	v2lmm_55942	R01735	1	0	1.18388e-07	2.42798e-05	Phf8	v2lmm_55942
5	R01757	63913	0	0.0140245	1.38665	Smyd2	v2lmm_241688	R01757	16321	0	0.00179807	0.336588	Smyd2	v2lmm_241688	R01757	22536	0	0.002668	0.54717	Smyd2	v2lmm_241688
5	R01759	32719	0	0.00717956	0.709871	Evi1	v2lmm_24403	R01759	19591	0	0.00215833	0.404026	Evi1	v2lmm_24403	R01759	20018	0	0.0023699	0.486033	Evi1	v2lmm_24403
5	R01786	67222	0	0.0147506	1.45845	Setdb2	v2lmm_116779	R01786	57348	0	0.00631799	1.18269	Setdb2	v2lmm_116779	R01786	14688	0	0.00173889	0.356622	Setdb2	v2lmm_116779
5	R01837	42469	0	0.00931901	0.921406	Prmt5	v2lmm_75946	R01837	53770	0	0.0059238	1.1089	Prmt5	v2lmm_75946	R01837	76102	0	0.0090096	1.84774	Prmt5	v2lmm_75946
5	R01927	25624	0	0.0056227	0.555938	Prmt5	v2lmm_80291	R01927	18291	0	0.00201511	0.377216	Prmt5	v2lmm_80291	R01927	10810	0	0.00127978	0.262465	Prmt5	v2lmm_80291
5	R01944	109965	0	0.0241297	2.3858	Prdm13	v2lmm_233010	R01944	137299	0	0.0151261	2.83152	Prdm13	v2lmm_233010	R01944	264252	0	0.0312844	6.41599	Prdm13	v2lmm_233010
5	R01988	83722	0	0.0183712	1.81643	Prdm5	v2lmm_34470	R01988	22809	0	0.00251285	0.47039	Prdm5	v2lmm_34470	R01988	71324	0	0.00844394	1.73173	Prdm5	v2lmm_34470
5	R02000	14093	0	0.00309244	0.305761	Prdm15	v2lmm_160133	R02000	11518	0	0.00126893	0.237536	Prdm15	v2lmm_160133	R02000	31323	0	0.00370828	0.760516	Prdm15	v2lmm_160133
5	R02008	47616	0	0.0104484	1.03308	Setd2	v2lmm_110951	R02008	23047	0	0.00253907	0.475299	Setd2	v2lmm_110951	R02008	63720	0	0.00754371	1.54711	Setd2	v2lmm_110951
5	R02037	0	0	0	0	Smyd1	v2lmm_74820	R02037	0	0	0	0	Smyd1	v2lmm_74820	R02037	0	0	0	0	Smyd1	v2lmm_74820
5	R02072	34509	0	0.00757234	0.748706	Setd6	v2lmm_110016	R02072	135473	0	0.014925	2.79386	Setd6	v2lmm_110016	R02072	173146	0	0.0204985	4.20395	Setd6	v2lmm_110016
5	R02107	52578	0	0.0115372	1.14073	Mll2	v2lmm_193085	R02107	66284	0	0.00730246	1.36698	Mll2	v2lmm_193085	R02107	39246	0	0.00464627	0.952885	Mll2	v2lmm_193085
5	R02139	18018	0	0.00395371	0.390918	Phf8	v2lmm_59086	R02139	49663	0	0.00547134	1.0242	Phf8	v2lmm_59086	R02139	39725	0	0.00470298	0.964515	Phf8	v2lmm_59086
5	R02176	65949	0	0.0144712	1.43083	Suv420h1	v2lhs_154934	R02176	139787	0	0.0154002	2.88283	Suv420h1	v2lhs_154934	R02176	89319	0	0.0105743	2.16865	Suv420h1	v2lhs_154934
5	R02258	5889	0	0.00129223	0.127768	Smyd2	v2lmm_196275	R02258	20068	0	0.00221088	0.413863	Smyd2	v2lmm_196275	R02258	24709	0	0.00292526	0.59993	Smyd2	v2lmm_196275
5	R02267	62382	0	0.0136885	1.35344	Prdm2	v2lmm_156612	R02267	51195	0	0.00564012	1.0558	Prdm2	v2lmm_156612	R02267	149472	0	0.0176958	3.62915	Prdm2	v2lmm_156612
5	R02339	56191	0	0.01233	1.21912	Prdm2	v2lmm_156617	R02339	239377	0	0.026372	4.93668	Prdm2	v2lmm_156617	R02339	110158	0	0.0130414	2.67461	Prdm2	v2lmm_156617
5	R02359	60732	0	0.0133265	1.31764	Setd5	v2lmm_84587,v2lhs_156190	R02359	58431	0	0.0064373	1.20502	Setd5	v2lmm_84587,v2lhs_156190	R02359	38081	0	0.00450835	0.924599	Setd5	v2lmm_84587,v2lhs_156190
5	R02373	58950	0	0.0129354	1.27898	Setmar	v2lmm_91625	R02373	69515	0	0.00765842	1.43361	Setmar	v2lmm_91625	R02373	321454	0	0.0380564	7.80484	Setmar	v2lmm_91625
5	R02403	56223	0	0.0123371	1.21981	Prmt5	v2lmm_66283	R02403	23073	0	0.00254194	0.475835	Prmt5	v2lmm_66283	R02403	458	0	5.42219e-05	0.0111201	Prmt5	v2lmm_66283
5	R02406	45756	0	0.0100403	0.992721	Smyd3	v2lmm_18452	R02406	63019	0	0.00694276	1.29964	Smyd3	v2lmm_18452	R02406	31603	0	0.00374143	0.767315	Smyd3	v2lmm_18452
5	R02425	69834	0	0.0153237	1.51512	Phf8	v2lmm_53605	R02425	11808	0	0.00130088	0.243517	Phf8	v2lmm_53605	R02425	17403	0	0.00206031	0.422541	Phf8	v2lmm_53605
5	R02442	23644	0	0.00518822	0.51298	Whsc1l1	v2lmm_162543	R02442	55096	0	0.00606989	1.13625	Whsc1l1	v2lmm_162543	R02442	11901	0	0.00140894	0.288954	Whsc1l1	v2lmm_162543
5	R02469	22088	0	0.00484679	0.479221	Mll3	v2lmm_54612	R02469	47316	0	0.00521277	0.975799	Mll3	v2lmm_54612	R02469	72061	0	0.00853119	1.74963	Mll3	v2lmm_54612
5	R02497	46427	0	0.0101875	1.00728	Setdb2	v2lmm_204130	R02497	71374	0	0.00786322	1.47195	Setdb2	v2lmm_204130	R02497	194584	0	0.0230365	4.72446	Setdb2	v2lmm_204130
5	R02505	52241	0	0.0114633	1.13342	Prdm6	v2lhs_139686	R02505	14933	0	0.00164516	0.307964	Prdm6	v2lhs_139686	R02505	17059	0	0.00201959	0.414189	Prdm6	v2lhs_139686
5	R02530	0	0	0	0	Phf2	v2lmm_67480	R02530	0	0	0	0	Phf2	v2lmm_67480	R02530	0	0	0	0	Phf2	v2lmm_67480
5	R02575	44732	0	0.00981558	0.970504	Setd8,EG667353	v2lhs_38694	R02575	125271	0	0.013801	2.58347	Setd8,EG667353	v2lhs_38694	R02575	32887	0	0.00389344	0.79849	Setd8,EG667353	v2lhs_38694
5	R02588	56254	0	0.0123439	1.22049	Setd3,OTTMUSG00000015419,LOC671440	v2lmm_25814	R02588	105720	0	0.0116471	2.18027	Setd3,OTTMUSG00000015419,LOC671440	v2lmm_25814	R02588	97565	0	0.0115506	2.36886	Setd3,OTTMUSG00000015419,LOC671440	v2lmm_25814
5	R02626	8097	0	0.00177673	0.175672	D14Ertd668e,Setdb2	v2lmm_232596	R02626	3786	0	0.000417101	0.0780788	D14Ertd668e,Setdb2	v2lmm_232596	R02626	5508	0	0.000652084	0.133733	D14Ertd668e,Setdb2	v2lmm_232596
5	R02669	39207	0	0.00860323	0.850634	Prdm14	v2lmm_192611	R02669	167373	0	0.0184394	3.45174	Prdm14	v2lmm_192611	R02669	110695	0	0.013105	2.68765	Prdm14	v2lmm_192611
5	R02697	0	0	0	0	Mll1	v2lmm_96426	R02697	0	0	0	0	Mll1	v2lmm_96426	R02697	0	0	0	0	Mll1	v2lmm_96426
5	R02701	79868	0	0.0175255	1.73281	Suv420h1	v2lhs_97193	R02701	160482	0	0.0176802	3.30962	Suv420h1	v2lhs_97193	R02701	40536	0	0.004799	0.984206	Suv420h1	v2lhs_97193
5	R02746	43858	0	0.0096238	0.951542	Ash1l	v2lmm_42458	R02746	35928	0	0.00395816	0.740944	Ash1l	v2lmm_42458	R02746	61358	0	0.00726408	1.48976	Ash1l	v2lmm_42458
5	R02800	112229	0	0.0246265	2.43492	Suv39h1	v2lhs_153686,v2lmm_17223	R02800	6190	0	0.000681948	0.127657	Suv39h1	v2lhs_153686,v2lmm_17223	R02800	106505	0	0.012609	2.58592	Suv39h1	v2lhs_153686,v2lmm_17223
5	R02805	32508	0	0.00713326	0.705293	Setd2	v2lmm_110955	R02805	43973	0	0.00484447	0.906856	Setd2	v2lmm_110955	R02805	23896	0	0.00282901	0.58019	Setd2	v2lmm_110955
5	R02819	67375	0	0.0147842	1.46177	Setmar	v2lmm_91626	R02819	91759	0	0.010109	1.89235	Setmar	v2lmm_91626	R02819	77895	0	0.00922187	1.89128	Setmar	v2lmm_91626
5	R02856	65793	0	0.014437	1.42744	Smyd4	v2lmm_57460	R02856	178375	0	0.0196514	3.67863	Smyd4	v2lmm_57460	R02856	44014	0	0.00521075	1.06865	Smyd4	v2lmm_57460
5	R02871	20079	0	0.00440595	0.435633	Ezh2	v2lmm_25325	R02871	100245	0	0.0110439	2.06735	Ezh2	v2lmm_25325	R02871	539126	0	0.0638263	13.0899	Ezh2	v2lmm_25325
5	R02906	87186	0	0.0191313	1.89159	Ezh2	v2lmm_29411,v2lhs_63067	R02906	311854	0	0.0343567	6.43137	Ezh2	v2lmm_29411,v2lhs_63067	R02906	134198	0	0.0158875	3.2583	Ezh2	v2lmm_29411,v2lhs_63067
5	R02918	181284	0	0.0397793	3.93313	Mll3	v2lmm_107225,v2lhs_248916	R02918	507762	0	0.0559398	10.4716	Mll3	v2lmm_107225,v2lhs_248916	R02918	560150	0	0.0663153	13.6003	Mll3	v2lmm_107225,v2lhs_248916
5	R03067	54462	0	0.0119506	1.18161	Ezh2	v2lmm_30422	R03067	78788	0	0.00868002	1.62485	Ezh2	v2lmm_30422	R03067	125684	0	0.0148795	3.05158	Ezh2	v2lmm_30422
5	R03082	29129	0	0.0063918	0.631982	Whsc1l1	v2lmm_203852	R03082	42854	0	0.00472119	0.883779	Whsc1l1	v2lmm_203852	R03082	48790	0	0.00577617	1.18461	Whsc1l1	v2lmm_203852
6	R00009	12341	0	0.00289173	0.789496	Nr2f2	v2lmm_94805	R00009	2881	0	0.000290605	0.280294	Nr2f2	v2lmm_94805	R00009	29092	0	0.00439947	2.61619	Nr2f2	v2lmm_94805
6	R00010	3817	0	0.000894394	0.244186	Zfp712,Zfp708,Zfp72,Zfp748,Zfp85-rs1	v2lmm_115932	R00010	0	0	0	0	Zfp712,Zfp708,Zfp72,Zfp748,Zfp85-rs1	v2lmm_115932	R00010	0	0	0	0	Zfp712,Zfp708,Zfp72,Zfp748,Zfp85-rs1	v2lmm_115932
6	R00029	6943	0	0.00162687	0.444167	Zbtb38	v2lmm_88986	R00029	1059	0	0.000106821	0.103031	Zbtb38	v2lmm_88986	R00029	39	0	5.89782e-06	0.00350719	Zbtb38	v2lmm_88986
6	R00035	19373	0	0.00453945	1.23936	Eny2	v2lmm_224526	R00035	110295	0	0.0111254	10.7307	Eny2	v2lmm_224526	R00035	67658	0	0.0102317	6.08435	Eny2	v2lmm_224526
6	R00038	15564	0	0.00364693	0.995682	Nr1i3	v2mm_76766,v2lmm_76766	R00038	23786	0	0.00239928	2.31415	Nr1i3	v2mm_76766,v2lmm_76766	R00038	96926	0	0.0146577	8.71637	Nr1i3	v2mm_76766,v2lmm_76766
6	R00076	8350	0	0.00195656	0.534178	Cic	v2lmm_198228	R00076	0	0	0	0	Cic	v2lmm_198228	R00076	12	0	1.81471e-06	0.00107914	Cic	v2lmm_198228
6	R00090	0	0	0	0	Zfp292	v2lmm_62290	R00090	0	0	0	0	Zfp292	v2lmm_62290	R00090	0	0	0	0	Zfp292	v2lmm_62290
6	R00102	0	0	0	0	Arid1a,LOC675933	v2lmm_64877	R00102	0	0	0	0	Arid1a,LOC675933	v2lmm_64877	R00102	0	0	0	0	Arid1a,LOC675933	v2lmm_64877
6	R00106	481	0	0.000112707	0.0307712	2310051E17Rik,Klf9	v2lmm_75471	R00106	0	0	0	0	2310051E17Rik,Klf9	v2lmm_75471	R00106	1175	0	0.000177691	0.105665	2310051E17Rik,Klf9	v2lmm_75471
6	R00130	0	0	0	0	Chchd4	v2lmm_31284	R00130	0	0	0	0	Chchd4	v2lmm_31284	R00130	0	0	0	0	Chchd4	v2lmm_31284
6	R00134	21646	0	0.00507206	1.38477	Shprh	v2lmm_197804	R00134	9923	0	0.00100093	0.965413	Shprh	v2lmm_197804	R00134	11022	0	0.00166681	0.991187	Shprh	v2lmm_197804
6	R00135	29456	0	0.00690209	1.8844	Chd7	v2lhs_184404	R00135	163548	0	0.016497	15.9117	Chd7	v2lhs_184404	R00135	127809	0	0.0193281	11.4936	Chd7	v2lhs_184404
6	R00154	17504	0	0.00410151	1.11979	Pcgf5,LOC100048247	v2lmm_73059	R00154	21435	0	0.00216214	2.08542	Pcgf5,LOC100048247	v2lmm_73059	R00154	77866	0	0.0117754	7.00234	Pcgf5,LOC100048247	v2lmm_73059
6	R00180	4305	0	0.00100874	0.275405	Smarcd2	v2lmm_52849	R00180	0	0	0	0	Smarcd2	v2lmm_52849	R00180	14620	0	0.00221093	1.31475	Smarcd2	v2lmm_52849
6	R00182	4623	0	0.00108325	0.295749	Zbtb41	v2lmm_53649	R00182	0	0	0	0	Zbtb41	v2lmm_53649	R00182	1857	0	0.000280827	0.166996	Zbtb41	v2lmm_53649
6	R00225	1141	0	0.000267358	0.0729936	Zfp647	v2lmm_78092	R00225	5881	0	0.000593214	0.572165	Zfp647	v2lmm_78092	R00225	0	0	0	0	Zfp647	v2lmm_78092
6	R00237	12500	0	0.00292898	0.799667	Shprh	v2lmm_74224	R00237	9732	0	0.000981663	0.946831	Shprh	v2lmm_74224	R00237	29307	0	0.00443199	2.63552	Shprh	v2lmm_74224
6	R00243	28114	0	0.00658763	1.79855	LOC100045081,EG215208,D330038O06Rik,EG245305,Zfp40,LOC100041734,4930522L14Rik,LOC100044193	v2lmm_123337	R00243	29583	0	0.00298402	2.87814	LOC100045081,EG215208,D330038O06Rik,EG245305,Zfp40,LOC100041734,4930522L14Rik,LOC100044193	v2lmm_123337	R00243	10894	0	0.00164746	0.979676	LOC100045081,EG215208,D330038O06Rik,EG245305,Zfp40,LOC100041734,4930522L14Rik,LOC100044193	v2lmm_123337
6	R00253	36890	0	0.00864401	2.35998	Zfp513	v2lmm_88055	R00253	32605	0	0.00328885	3.17216	Zfp513	v2lmm_88055	R00253	26982	0	0.00408038	2.42644	Zfp513	v2lmm_88055
6	R00269	32304	0	0.00756943	2.0666	Brpf1	v2lmm_197863	R00269	1	0	1.0087e-07	9.72905e-05	Brpf1	v2lmm_197863	R00269	8722	0	0.00131899	0.784353	Brpf1	v2lmm_197863
6	R00281	14538	0	0.00340652	0.930045	2310051E17Rik,Klf9	v2lmm_74227	R00281	101559	0	0.0102442	9.88072	2310051E17Rik,Klf9	v2lmm_74227	R00281	155	0	2.34401e-05	0.0139388	2310051E17Rik,Klf9	v2lmm_74227
6	R00307	35349	0	0.00828293	2.2614	Trerf1	v2lmm_52781	R00307	18799	0	0.00189625	1.82896	Trerf1	v2lmm_52781	R00307	30410	0	0.00459879	2.73471	Trerf1	v2lmm_52781
6	R00323	171	0	4.00685e-05	0.0109394	Brd4	v2lmm_194100	R00323	16	0	1.61391e-06	0.00155665	Brd4	v2lmm_194100	R00323	1119	0	0.000169222	0.100629	Brd4	v2lmm_194100
6	R00331	9770	0	0.00228929	0.62502	Zfp84	v2lmm_83698	R00331	23754	0	0.00239606	2.31104	Zfp84	v2lmm_83698	R00331	11163	0	0.00168814	1.00387	Zfp84	v2lmm_83698
6	R00332	20150	0	0.00472152	1.28906	Zfp583	v2lmm_210660	R00332	513144	0	0.0517606	49.924	Zfp583	v2lmm_210660	R00332	50041	0	0.00756751	4.50009	Zfp583	v2lmm_210660
6	R00338	7974	0	0.00186846	0.510124	Pcgf6	v2lmm_29764	R00338	13930	0	0.00140511	1.35526	Pcgf6	v2lmm_29764	R00338	10926	0	0.0016523	0.982554	Pcgf6	v2lmm_29764
6	R00346	22305	0	0.00522648	1.42693	Arid2	v2lhs_48100	R00346	32167	0	0.00324467	3.12954	Arid2	v2lhs_48100	R00346	140414	0	0.0212343	12.6272	Arid2	v2lhs_48100
6	R00359	10567	0	0.00247604	0.676007	Thap11,2810036E22Rik	v2lmm_68695	R00359	2843	0	0.000286772	0.276597	Thap11,2810036E22Rik	v2lmm_68695	R00359	21631	0	0.00327117	1.94523	Thap11,2810036E22Rik	v2lmm_68695
6	R00369	25449	0	0.00596317	1.62806	Pcgf5,LOC100048247	v2lmm_77131	R00369	57746	0	0.00582481	5.61813	Pcgf5,LOC100048247	v2lmm_77131	R00369	42960	0	0.00649668	3.86331	Pcgf5,LOC100048247	v2lmm_77131
6	R00375	17395	0	0.00407597	1.11282	Rpgrip1	v2lmm_41804	R00375	21238	0	0.00214227	2.06625	Rpgrip1	v2lmm_41804	R00375	6119	0	0.000925353	0.55027	Rpgrip1	v2lmm_41804
6	R00385	9070	0	0.00212527	0.580239	1300003B13Rik,EG434179,C330019L16Rik,Zfp583,LOC100045488,BC003267,EU599041,100039706,LOC100044281,EG435970,Ckap4	v2lmm_212123	R00385	245658	0	0.0247794	23.9002	1300003B13Rik,EG434179,C330019L16Rik,Zfp583,LOC100045488,BC003267,EU599041,100039706,LOC100044281,EG435970,Ckap4	v2lmm_212123	R00385	4977	0	0.000752653	0.447572	1300003B13Rik,EG434179,C330019L16Rik,Zfp583,LOC100045488,BC003267,EU599041,100039706,LOC100044281,EG435970,Ckap4	v2lmm_212123
6	R00399	15128	0	0.00354477	0.967789	Shprh	v2lmm_196656	R00399	0	0	0	0	Shprh	v2lmm_196656	R00399	207	0	3.13038e-05	0.0186151	Shprh	v2lmm_196656
6	R00400	21533	0	0.00504558	1.37754	Mkrn1	v2lmm_11397	R00400	10065	0	0.00101525	0.979228	Mkrn1	v2lmm_11397	R00400	43785	0	0.00662144	3.9375	Mkrn1	v2lmm_11397
6	R00408	11120	0	0.00260562	0.711384	Ttc28	v2lmm_107656	R00408	790	0	7.9687e-05	0.0768595	Ttc28	v2lmm_107656	R00408	40974	0	0.00619634	3.68471	Ttc28	v2lmm_107656
6	R00419	9979	0	0.00233827	0.63839	Zfp566,Zfp26	v2lhs_139403	R00419	1	0	1.0087e-07	9.72905e-05	Zfp566,Zfp26	v2lhs_139403	R00419	14022	0	0.00212049	1.26097	Zfp566,Zfp26	v2lhs_139403
6	R00423	17338	0	0.00406262	1.10917	Supt16h	v2lmm_8397	R00423	5321	0	0.000536727	0.517683	Supt16h	v2lmm_8397	R00423	8584	0	0.00129813	0.771942	Supt16h	v2lmm_8397
6	R00425	10377	0	0.00243152	0.663852	Thap11,2810036E22Rik	v2lmm_62908	R00425	1204	0	0.000121447	0.117138	Thap11,2810036E22Rik	v2lmm_62908	R00425	13536	0	0.002047	1.21727	Thap11,2810036E22Rik	v2lmm_62908
6	R00432	9834	0	0.00230429	0.629114	1700124K17Rik	v2lhs_74399	R00432	37084	0	0.00374065	3.60792	1700124K17Rik	v2lhs_74399	R00432	7469	0	0.00112951	0.671673	1700124K17Rik	v2lhs_74399
6	R00478	13897	0	0.00325633	0.889038	Zfp568	v2lmm_176484	R00478	9715	0	0.000979948	0.945177	Zfp568	v2lmm_176484	R00478	52555	0	0.00794769	4.72617	Zfp568	v2lmm_176484
6	R00479	10547	0	0.00247136	0.674727	Supt16h	v2lmm_485	R00479	55751	0	0.00562358	5.42404	Supt16h	v2lmm_485	R00479	16828	0	0.00254483	1.51331	Supt16h	v2lmm_485
6	R00490	20899	0	0.00489702	1.33698	Mtf2	v2lhs_86003	R00490	15190	0	0.00153221	1.47784	Mtf2	v2lhs_86003	R00490	69900	0	0.0105707	6.28597	Mtf2	v2lhs_86003
6	R00497	24396	0	0.00571644	1.56069	Phc3	v2lmm_161288	R00497	205373	0	0.0207159	19.9808	Phc3	v2lmm_161288	R00497	14374	0	0.00217372	1.29263	Phc3	v2lmm_161288
6	R00550	13004	0	0.00304708	0.83191	Ing3	v2lmm_31012	R00550	23607	0	0.00238123	2.29674	Ing3	v2lmm_31012	R00550	1842	0	0.000278559	0.165647	Ing3	v2lmm_31012
6	R00553	23055	0	0.00540221	1.47491	Zfp597	v2lmm_212376	R00553	31943	0	0.00322208	3.10775	Zfp597	v2lmm_212376	R00553	2468	0	0.000373226	0.221942	Zfp597	v2lmm_212376
6	R00558	27219	0	0.00637792	1.74129	Zfp84	v2lmm_83700	R00558	81397	0	0.00821048	7.91915	Zfp84	v2lmm_83700	R00558	91434	0	0.0138272	8.22248	Zfp84	v2lmm_83700
6	R00569	10632	0	0.00249128	0.680165	Arid1a,LOC675933	v2lmm_80915	R00569	4914	0	0.000495673	0.478085	Arid1a,LOC675933	v2lmm_80915	R00569	24860	0	0.00375948	2.23561	Arid1a,LOC675933	v2lmm_80915
6	R00577	4888	0	0.00114535	0.312702	Nr1i3	v2mm_70871,v2lmm_70871	R00577	2	0	2.01739e-07	0.000194581	Nr1i3	v2mm_70871,v2lmm_70871	R00577	186	0	2.81281e-05	0.0167266	Nr1i3	v2mm_70871,v2lmm_70871
6	R00579	35447	0	0.00830589	2.26766	Arid2	v2lmm_9821	R00579	18724	0	0.00188868	1.82167	Arid2	v2lmm_9821	R00579	121544	0	0.0183806	10.9302	Arid2	v2lmm_9821
6	R00585	6968	0	0.00163273	0.445767	OTTMUSG00000010965,Zfp820,EG634762,LOC436100,2610305D13Rik,OTTMUSG00000010673,OTTMUSG00000010681,Zfp40,LOC100044276,EG625648,EG668033,OTTMUSG00000010679,OTTMUSG00000010173	v2lmm_111369	R00585	0	0	0	0	OTTMUSG00000010965,Zfp820,EG634762,LOC436100,2610305D13Rik,OTTMUSG00000010673,OTTMUSG00000010681,Zfp40,LOC100044276,EG625648,EG668033,OTTMUSG00000010679,OTTMUSG00000010173	v2lmm_111369	R00585	920	0	0.000139128	0.0827338	OTTMUSG00000010965,Zfp820,EG634762,LOC436100,2610305D13Rik,OTTMUSG00000010673,OTTMUSG00000010681,Zfp40,LOC100044276,EG625648,EG668033,OTTMUSG00000010679,OTTMUSG00000010173	v2lmm_111369
6	R00588	20182	0	0.00472902	1.29111	1700124K17Rik	v2lmm_102029	R00588	5857	0	0.000590793	0.56983	1700124K17Rik	v2lmm_102029	R00588	28557	0	0.00431857	2.56808	1700124K17Rik	v2lmm_102029
6	R00590	9335	0	0.00218736	0.597192	Bbx	v2lmm_32810	R00590	2770	0	0.000279409	0.269495	Bbx	v2lmm_32810	R00590	26536	0	0.00401294	2.38633	Bbx	v2lmm_32810
6	R00604	20470	0	0.0047965	1.30954	Zfp111	v2lmm_41732	R00604	3096	0	0.000312292	0.301211	Zfp111	v2lmm_41732	R00604	4493	0	0.000679459	0.404047	Zfp111	v2lmm_41732
6	R00608	21603	0	0.00506198	1.38202	Mtf2	v2lmm_75062	R00608	122546	0	0.0123612	11.9226	Mtf2	v2lmm_75062	R00608	5178	0	0.000783049	0.465647	Mtf2	v2lmm_75062
6	R00609	4023	0	0.000942664	0.257365	Ttc28	v2lmm_157721	R00609	758	0	7.64591e-05	0.0737462	Ttc28	v2lmm_157721	R00609	6262	0	0.000946978	0.563129	Ttc28	v2lmm_157721
6	R00624	13823	0	0.00323899	0.884304	Klf12	v2lmm_66932	R00624	0	0	0	0	Klf12	v2lmm_66932	R00624	886	0	0.000133986	0.0796763	Klf12	v2lmm_66932
6	R00643	27393	0	0.00641869	1.75242	Fubp1	v2lmm_10679	R00643	179692	0	0.0181255	17.4823	Fubp1	v2lmm_10679	R00643	102372	0	0.0154813	9.20612	Fubp1	v2lmm_10679
6	R00646	27638	0	0.0064761	1.7681	Epc1	v2lmm_32365	R00646	7120	0	0.000718191	0.692708	Epc1	v2lmm_32365	R00646	8179	0	0.00123688	0.735522	Epc1	v2lmm_32365
6	R00649	34215	0	0.00801721	2.18885	Smarcad1	v2lmm_108082	R00649	45110	0	0.00455023	4.38877	Smarcad1	v2lmm_108082	R00649	130850	0	0.0197879	11.7671	Smarcad1	v2lmm_108082
6	R00665	35382	0	0.00829066	2.26351	Arid2	v2lmm_234840	R00665	42194	0	0.00425609	4.10507	Arid2	v2lmm_234840	R00665	173349	0	0.0262149	15.5889	Arid2	v2lmm_234840
6	R00670	5820	0	0.00136373	0.372325	Pou3f3	v2lmm_46558	R00670	4803	0	0.000484477	0.467286	Pou3f3	v2lmm_46558	R00670	4575	0	0.00069186	0.411421	Pou3f3	v2lmm_46558
6	R00691	7856	0	0.00184081	0.502575	Ttc28	v2lmm_157723	R00691	2806	0	0.00028304	0.272997	Ttc28	v2lmm_157723	R00691	2645	0	0.000399993	0.23786	Ttc28	v2lmm_157723
6	R00692	16094	0	0.00377112	1.02959	Trip11	v2lmm_205804	R00692	9176	0	0.000925579	0.892737	Trip11	v2lmm_205804	R00692	8955	0	0.00135423	0.805306	Trip11	v2lmm_205804
6	R00693	5961	0	0.00139677	0.381345	Zfp518b	v2lmm_125961	R00693	0	0	0	0	Zfp518b	v2lmm_125961	R00693	1601	0	0.000242113	0.143975	Zfp518b	v2lmm_125961
6	R00695	21883	0	0.00512759	1.39993	EG623006	v2lmm_191457	R00695	35699	0	0.00360094	3.47317	EG623006	v2lmm_191457	R00695	8220	0	0.00124308	0.739209	EG623006	v2lmm_191457
6	R00709	33869	0	0.00793614	2.16671	Shprh	v2lmm_99030	R00709	26198	0	0.00264258	2.54882	Shprh	v2lmm_99030	R00709	32827	0	0.0049643	2.95207	Shprh	v2lmm_99030
6	R00712	10794	0	0.00252923	0.690529	Smarcad1	v2lmm_108083	R00712	956	0	9.64313e-05	0.0930097	Smarcad1	v2lmm_108083	R00712	3831	0	0.000579347	0.344514	Smarcad1	v2lmm_108083
6	R00719	21025	0	0.00492655	1.34504	Zfp568	v2lmm_128035	R00719	15140	0	0.00152717	1.47298	Zfp568	v2lmm_128035	R00719	4654	0	0.000703807	0.418525	Zfp568	v2lmm_128035
6	R00727	10112	0	0.00236943	0.646899	Zfp239	v2lmm_251086	R00727	0	0	0	0	Zfp239	v2lmm_251086	R00727	0	0	0	0	Zfp239	v2lmm_251086
6	R00740	17689	0	0.00414486	1.13163	Zfp518b	v2lmm_125965	R00740	2675	0	0.000269826	0.260252	Zfp518b	v2lmm_125965	R00740	86598	0	0.0130959	7.78759	Zfp518b	v2lmm_125965
6	R00750	4211	0	0.000986716	0.269392	Rwdd3	v2lhs_96706	R00750	1	0	1.0087e-07	9.72905e-05	Rwdd3	v2lhs_96706	R00750	10394	0	0.00157184	0.934712	Rwdd3	v2lhs_96706
6	R00757	10189	0	0.00238747	0.651825	Rnf38	v2lmm_87591	R00757	0	0	0	0	Rnf38	v2lmm_87591	R00757	10852	0	0.00164111	0.975899	Rnf38	v2lmm_87591
6	R00765	23667	0	0.00554562	1.51406	Shprh	v2lmm_194544	R00765	80	0	8.06957e-06	0.00778324	Shprh	v2lmm_194544	R00765	0	0	0	0	Shprh	v2lmm_194544
6	R00781	10734	0	0.00251518	0.68669	Ankrd17	v2lmm_95469	R00781	236	0	2.38052e-05	0.0229605	Ankrd17	v2lmm_95469	R00781	1007	0	0.000152285	0.0905576	Ankrd17	v2lmm_95469
6	R00786	14153	0	0.00331631	0.905415	EG623006	v2lmm_192293	R00786	4114	0	0.000414977	0.400253	EG623006	v2lmm_192293	R00786	8511	0	0.00128709	0.765378	EG623006	v2lmm_192293
6	R00799	13043	0	0.00305622	0.834405	Zfp239	v2lmm_24109	R00799	10768	0	0.00108616	1.04762	Zfp239	v2lmm_24109	R00799	26384	0	0.00398995	2.37266	Zfp239	v2lmm_24109
6	R00814	19131	0	0.00448275	1.22387	Smarcd2	v2lmm_45808	R00814	25990	0	0.0026216	2.52858	Smarcd2	v2lmm_45808	R00814	8597	0	0.00130009	0.773112	Smarcd2	v2lmm_45808
6	R00863	15016	0	0.00351853	0.960624	Smarcd2	v2lmm_48431	R00863	6689	0	0.000674717	0.650776	Smarcd2	v2lmm_48431	R00863	20148	0	0.0030469	1.81187	Smarcd2	v2lmm_48431
6	R00873	4401	0	0.00103124	0.281547	Rbbp7	v2lhs_171281	R00873	0	0	0	0	Rbbp7	v2lhs_171281	R00873	2	0	3.02452e-07	0.000179856	Rbbp7	v2lhs_171281
6	R00900	38146	0	0.00893832	2.44033	Zc3h11a,EG330907	v2lmm_580	R00900	12628	0	0.00127378	1.22858	Zc3h11a,EG330907	v2lmm_580	R00900	26125	0	0.00395078	2.34937	Zc3h11a,EG330907	v2lmm_580
6	R00932	7883	0	0.00184713	0.504302	Tapbp	v2lmm_34840	R00932	5357	0	0.000540358	0.521185	Tapbp	v2lmm_34840	R00932	16615	0	0.00251262	1.49415	Tapbp	v2lmm_34840
6	R00939	28630	0	0.00670854	1.83156	Bbx	v2lhs_45301	R00939	27465	0	0.00277038	2.67208	Bbx	v2lhs_45301	R00939	3	0	4.53679e-07	0.000269784	Bbx	v2lhs_45301
6	R00942	5013	0	0.00117464	0.320699	Nap1l4	v2lmm_218116	R00942	330	0	3.3287e-05	0.0321059	Nap1l4	v2lmm_218116	R00942	4221	0	0.000638326	0.379586	Nap1l4	v2lmm_218116
6	R00965	0	0	0	0	Hira	v2lmm_63986	R00965	0	0	0	0	Hira	v2lmm_63986	R00965	0	0	0	0	Hira	v2lmm_63986
6	R00983	15007	0	0.00351642	0.960049	Smarce1	v2lmm_54434	R00983	14998	0	0.00151284	1.45916	Smarce1	v2lmm_54434	R00983	9838	0	0.00148776	0.884712	Smarce1	v2lmm_54434
6	R01002	28271	0	0.00662442	1.80859	Spopl	v2lmm_104972	R01002	114339	0	0.0115333	11.1241	Spopl	v2lmm_104972	R01002	79625	0	0.0120414	7.16052	Spopl	v2lmm_104972
6	R01017	25518	0	0.00597934	1.63247	2510027J23Rik,Rwdd3	v2lmm_70555	R01017	51477	0	0.00519246	5.00822	2510027J23Rik,Rwdd3	v2lmm_70555	R01017	8228	0	0.00124429	0.739928	2510027J23Rik,Rwdd3	v2lmm_70555
6	R01022	6501	0	0.00152331	0.415891	Zfa,Zfx,LOC100044547	v2lmm_59561	R01022	27403	0	0.00276413	2.66605	Zfa,Zfx,LOC100044547	v2lmm_59561	R01022	10168	0	0.00153767	0.914388	Zfa,Zfx,LOC100044547	v2lmm_59561
6	R01029	11935	0	0.00279659	0.763522	Cbx4	v2lhs_240843,v2lmm_14204	R01029	29486	0	0.00297424	2.86871	Cbx4	v2lhs_240843,v2lmm_14204	R01029	15123	0	0.00228699	1.35998	Cbx4	v2lhs_240843,v2lmm_14204
6	R01035	46839	0	0.0109752	2.99645	Mtf2	v2lhs_85999	R01035	93680	0	0.00944946	9.11417	Mtf2	v2lhs_85999	R01035	122889	0	0.018584	11.0512	Mtf2	v2lhs_85999
6	R01039	10053	0	0.0023556	0.643124	Zfp157	v2lmm_84442	R01039	16658	0	0.00168029	1.62066	Zfp157	v2lmm_84442	R01039	22692	0	0.00343162	2.04065	Zfp157	v2lmm_84442
6	R01046	12006	0	0.00281323	0.768064	Lrrc59	v2lmm_25155	R01046	1455	0	0.000146765	0.141558	Lrrc59	v2lmm_25155	R01046	8464	0	0.00127998	0.761151	Lrrc59	v2lmm_25155
6	R01048	21222	0	0.00497271	1.35764	Ankrd17	v2lmm_95468	R01048	0	0	0	0	Ankrd17	v2lmm_95468	R01048	26645	0	0.00402942	2.39613	Ankrd17	v2lmm_95468
6	R01073	10189	0	0.00238747	0.651825	Nr1i3	v2mm_67801,v2lmm_67801	R01073	6660	0	0.000671791	0.647954	Nr1i3	v2mm_67801,v2lmm_67801	R01073	12697	0	0.00192012	1.14182	Nr1i3	v2mm_67801,v2lmm_67801
6	R01092	7629	0	0.00178762	0.488053	Rwdd3	v2lhs_96705	R01092	6191	0	0.000624484	0.602325	Rwdd3	v2lhs_96705	R01092	3002	0	0.000453981	0.269964	Rwdd3	v2lhs_96705
6	R01101	18248	0	0.00427585	1.16739	Nr2f2	v2lmm_55270	R01101	117639	0	0.0118662	11.4452	Nr2f2	v2lmm_55270	R01101	16320	0	0.00246801	1.46763	Nr2f2	v2lmm_55270
6	R01113	35062	0	0.00821568	2.24303	Zfp597	v2lmm_132323	R01113	20402	0	0.00205794	1.98492	Zfp597	v2lmm_132323	R01113	5341	0	0.000807699	0.480306	Zfp597	v2lmm_132323
6	R01128	15116	0	0.00354196	0.967022	Trip11	v2lmm_100761	R01128	48640	0	0.0049063	4.73221	Trip11	v2lmm_100761	R01128	16199	0	0.00244971	1.45674	Trip11	v2lmm_100761
6	R01155	15808	0	0.00370411	1.01129	Brd4	v2lmm_192781	R01155	19637	0	0.00198078	1.91049	Brd4	v2lmm_192781	R01155	6357	0	0.000961345	0.571673	Brd4	v2lmm_192781
6	R01188	4559	0	0.00106826	0.291655	Trerf1	v2lmm_55974	R01188	4671	0	0.000471162	0.454444	Trerf1	v2lmm_55974	R01188	2448	0	0.000370202	0.220144	Trerf1	v2lmm_55974
6	R01190	17695	0	0.00414627	1.13201	Cbx4	v2lmm_20348	R01190	21820	0	0.00220097	2.12288	Cbx4	v2lmm_20348	R01190	6540	0	0.000989019	0.588129	Cbx4	v2lmm_20348
6	R01192	21329	0	0.00499778	1.36449	EG623006	v2lmm_191629	R01192	1037	0	0.000104602	0.10089	EG623006	v2lmm_191629	R01192	81879	0	0.0123822	7.36322	EG623006	v2lmm_191629
6	R01211	17674	0	0.00414135	1.13067	Smarca1	v2lmm_74075	R01211	13256	0	0.00133713	1.28968	Smarca1	v2lmm_74075	R01211	18298	0	0.00276714	1.6455	Smarca1	v2lmm_74075
6	R01213	30772	0	0.00721045	1.96859	Hnf4a	v2lmm_3301	R01213	43025	0	0.00433991	4.18592	Hnf4a	v2lmm_3301	R01213	15874	0	0.00240056	1.42752	Hnf4a	v2lmm_3301
6	R01214	38087	0	0.00892449	2.43655	Cbx4	v2lhs_240091	R01214	110945	0	0.011191	10.7939	Cbx4	v2lhs_240091	R01214	54720	0	0.0082751	4.92086	Cbx4	v2lhs_240091
6	R01249	16990	0	0.00398107	1.08691	Rnf111	v2lmm_5012	R01249	119649	0	0.0120689	11.6407	Rnf111	v2lmm_5012	R01249	97325	0	0.0147181	8.75225	Rnf111	v2lmm_5012
6	R01253	25692	0	0.00602011	1.6436	Arid2	v2lhs_48028	R01253	51000	0	0.00514435	4.96181	Arid2	v2lhs_48028	R01253	56451	0	0.00853687	5.07653	Arid2	v2lhs_48028
6	R01260	11590	0	0.00271575	0.741452	Smarce1	v2lmm_43058	R01260	9479	0	0.000956143	0.922216	Smarce1	v2lmm_43058	R01260	33398	0	0.00505065	3.00342	Smarce1	v2lmm_43058
6	R01275	12537	0	0.00293765	0.802034	Mtf2	v2lmm_63129	R01275	10492	0	0.00105832	1.02077	Mtf2	v2lmm_63129	R01275	45107	0	0.00682136	4.05638	Mtf2	v2lmm_63129
6	R01280	39675	0	0.00929659	2.53814	Trim45	v2lmm_106204	R01280	11123	0	0.00112197	1.08216	Trim45	v2lmm_106204	R01280	92697	0	0.0140182	8.33606	Trim45	v2lmm_106204
6	R01283	9650	0	0.00226117	0.617343	Cbx4	v2lmm_4616	R01283	2204	0	0.000222317	0.214428	Cbx4	v2lmm_4616	R01283	21699	0	0.00328146	1.95135	Cbx4	v2lmm_4616
6	R01324	25347	0	0.00593927	1.62153	Ttc28	v2lmm_31758	R01324	210811	0	0.0212644	20.5099	Ttc28	v2lmm_31758	R01324	117386	0	0.0177518	10.5563	Ttc28	v2lmm_31758
6	R01343	4743	0	0.00111137	0.303426	Mtf2	v2lmm_76180	R01343	40402	0	0.00407533	3.93073	Mtf2	v2lmm_76180	R01343	30029	0	0.00454117	2.70045	Mtf2	v2lmm_76180
6	R01358	20261	0	0.00474753	1.29616	Zbtb22	v2lmm_42826	R01358	0	0	0	0	Zbtb22	v2lmm_42826	R01358	0	0	0	0	Zbtb22	v2lmm_42826
6	R01370	11378	0	0.00266608	0.727889	Zmynd11	v2lhs_91214	R01370	14624	0	0.00147512	1.42278	Zmynd11	v2lhs_91214	R01370	28506	0	0.00431085	2.56349	Zmynd11	v2lhs_91214
6	R01377	9784	0	0.00229257	0.625916	Spopl	v2lmm_104974	R01377	2113	0	0.000213137	0.205575	Spopl	v2lmm_104974	R01377	13710	0	0.00207331	1.23291	Spopl	v2lmm_104974
6	R01383	22900	0	0.0053659	1.46499	Rnf141	v2lmm_1305	R01383	4396	0	0.000443423	0.427689	Rnf141	v2lmm_1305	R01383	27123	0	0.00410171	2.43912	Rnf141	v2lmm_1305
6	R01385	7188	0	0.00168428	0.459841	Zkscan5	v2lmm_261527	R01385	0	0	0	0	Zkscan5	v2lmm_261527	R01385	527	0	7.96962e-05	0.0473921	Zkscan5	v2lmm_261527
6	R01388	6595	0	0.00154533	0.421904	Brwd2	v2lmm_25150	R01388	0	0	0	0	Brwd2	v2lmm_25150	R01388	3218	0	0.000486646	0.289388	Brwd2	v2lmm_25150
6	R01398	18897	0	0.00442792	1.20891	Klf12	v2lmm_63160	R01398	5023	0	0.000506668	0.48869	Klf12	v2lmm_63160	R01398	52321	0	0.0079123	4.70513	Klf12	v2lmm_63160
6	R01430	22912	0	0.00536871	1.46576	100041208,Zfp28	v2lmm_87790	R01430	48194	0	0.00486131	4.68882	100041208,Zfp28	v2lmm_87790	R01430	15741	0	0.00238045	1.41556	100041208,Zfp28	v2lmm_87790
6	R01445	23704	0	0.00555429	1.51643	Ankrd17	v2lmm_95472	R01445	2384	0	0.000240473	0.23194	Ankrd17	v2lmm_95472	R01445	3081	0	0.000465928	0.277068	Ankrd17	v2lmm_95472
6	R01457	9030	0	0.0021159	0.57768	Spopl	v2lmm_104969	R01457	5130	0	0.000517461	0.4991	Spopl	v2lmm_104969	R01457	10948	0	0.00165562	0.984532	Spopl	v2lmm_104969
6	R01478	23580	0	0.00552523	1.50849	Zfp748	v2lmm_204762	R01478	5133	0	0.000517764	0.499392	Zfp748	v2lmm_204762	R01478	11077	0	0.00167513	0.996133	Zfp748	v2lmm_204762
6	R01482	0	0	0	0	Eny2	v2lmm_194397	R01482	0	0	0	0	Eny2	v2lmm_194397	R01482	0	0	0	0	Eny2	v2lmm_194397
6	R01484	34055	0	0.00797972	2.17861	Zfa,Zfx,Zfy2,Zfy1	v2lhs_172111	R01484	38891	0	0.00392292	3.78372	Zfa,Zfx,Zfy2,Zfy1	v2lhs_172111	R01484	1504	0	0.000227444	0.135252	Zfa,Zfx,Zfy2,Zfy1	v2lhs_172111
6	R01500	23298	0	0.00545915	1.49045	Zfp748	v2lmm_202592	R01500	10656	0	0.00107487	1.03673	Zfp748	v2lmm_202592	R01500	12717	0	0.00192314	1.14362	Zfp748	v2lmm_202592
6	R01535	5674	0	0.00132952	0.362985	Brd7,LOC634327	v2lmm_14553	R01535	36378	0	0.00366943	3.53923	Brd7,LOC634327	v2lmm_14553	R01535	0	0	0	0	Brd7,LOC634327	v2lmm_14553
6	R01537	9195	0	0.00215456	0.588235	Shprh	v2lmm_197028	R01537	40844	0	0.00411992	3.97373	Shprh	v2lmm_197028	R01537	138122	0	0.0208877	12.421	Shprh	v2lmm_197028
6	R01575	13591	0	0.00318462	0.869462	Pcgf3	v2lmm_57219	R01575	1174072	0	0.118428	114.226	Pcgf3	v2lmm_57219	R01575	22535	0	0.00340788	2.02653	Pcgf3	v2lmm_57219
6	R01579	39048	0	0.00914967	2.49803	Zfp64	v2lmm_49955	R01579	32520	0	0.00328028	3.16389	Zfp64	v2lmm_49955	R01579	110797	0	0.0167554	9.96376	Zfp64	v2lmm_49955
6	R01583	26371	0	0.00617922	1.68704	Zfp558	v2lmm_110466	R01583	53242	0	0.0053705	5.17994	Zfp558	v2lmm_110466	R01583	111556	0	0.0168702	10.032	Zfp558	v2lmm_110466
6	R01599	21606	0	0.00506269	1.38221	Hcfc1	v2lmm_13748	R01599	31043	0	0.00313129	3.02019	Hcfc1	v2lmm_13748	R01599	0	0	0	0	Hcfc1	v2lmm_13748
6	R01608	15291	0	0.00358297	0.978217	Trim45	v2lmm_189499	R01608	4181	0	0.000421736	0.406771	Trim45	v2lmm_189499	R01608	24050	0	0.00363699	2.16277	Trim45	v2lmm_189499
6	R01615	12828	0	0.00300584	0.820651	Zik1	v2lmm_54926	R01615	34771	0	0.00350734	3.38289	Zik1	v2lmm_54926	R01615	28108	0	0.00425067	2.5277	Zik1	v2lmm_54926
6	R01616	24985	0	0.00585445	1.59838	2310051E17Rik,Klf9	v2lmm_81587	R01616	118649	0	0.0119681	11.5434	2310051E17Rik,Klf9	v2lmm_81587	R01616	6134	0	0.000927621	0.551619	2310051E17Rik,Klf9	v2lmm_81587
6	R01618	26047	0	0.0061033	1.66631	Ttc28	v2lmm_107659	R01618	44899	0	0.00452894	4.36824	Ttc28	v2lmm_107659	R01618	44046	0	0.00666091	3.96097	Ttc28	v2lmm_107659
6	R01646	18849	0	0.00441667	1.20583	LOC100048060,Trim12	v2lmm_41451	R01646	31833	0	0.00321098	3.09705	LOC100048060,Trim12	v2lmm_41451	R01646	18318	0	0.00277016	1.6473	LOC100048060,Trim12	v2lmm_41451
6	R01674	18912	0	0.00443143	1.20986	EG434127,EG665363,OTTMUSG00000015127,Tapbp,ENSMUSG00000062611,Rps3a,EG668071,OTTMUSG00000011943	v2lmm_42044	R01674	0	0	0	0	EG434127,EG665363,OTTMUSG00000015127,Tapbp,ENSMUSG00000062611,Rps3a,EG668071,OTTMUSG00000011943	v2lmm_42044	R01674	14729	0	0.00222741	1.32455	EG434127,EG665363,OTTMUSG00000015127,Tapbp,ENSMUSG00000062611,Rps3a,EG668071,OTTMUSG00000011943	v2lmm_42044
6	R01677	4089	0	0.000958129	0.261587	Ankzf1	v2lmm_71058	R01677	0	0	0	0	Ankzf1	v2lmm_71058	R01677	3621	0	0.00054759	0.325629	Ankzf1	v2lmm_71058
6	R01689	28873	0	0.00676548	1.8471	Zfp28	v2lmm_87793	R01689	17147	0	0.00172961	1.66824	Zfp28	v2lmm_87793	R01689	5723	0	0.000865467	0.514658	Zfp28	v2lmm_87793
6	R01702	21923	0	0.00513697	1.40249	Smarcd2	v2lmm_44830	R01702	13304	0	0.00134197	1.29435	Smarcd2	v2lmm_44830	R01702	235	0	3.55382e-05	0.0211331	Smarcd2	v2lmm_44830
6	R01704	21315	0	0.0049945	1.36359	Pcgf3	v2lhs_44835	R01704	3869	0	0.000390264	0.376417	Pcgf3	v2lhs_44835	R01704	24874	0	0.0037616	2.23687	Pcgf3	v2lhs_44835
6	R01710	9511	0	0.0022286	0.608451	Zfp84	v2lmm_196235	R01710	7935	0	0.0008004	0.772	Zfp84	v2lmm_196235	R01710	4873	0	0.000736925	0.438219	Zfp84	v2lmm_196235
6	R01716	6710	0	0.00157228	0.429261	Zbtb38	v2lmm_88984	R01716	0	0	0	0	Zbtb38	v2lmm_88984	R01716	0	0	0	0	Zbtb38	v2lmm_88984
6	R01758	11619	0	0.00272255	0.743307	EG434127,EG668233,EG665363,LOC547024,OTTMUSG00000015127,Tapbp,ENSMUSG00000062611,Rps3a,EG668071,OTTMUSG00000011943	v2lmm_169219	R01758	0	0	0	0	EG434127,EG668233,EG665363,LOC547024,OTTMUSG00000015127,Tapbp,ENSMUSG00000062611,Rps3a,EG668071,OTTMUSG00000011943	v2lmm_169219	R01758	4	0	6.04905e-07	0.000359712	EG434127,EG668233,EG665363,LOC547024,OTTMUSG00000015127,Tapbp,ENSMUSG00000062611,Rps3a,EG668071,OTTMUSG00000011943	v2lmm_169219
6	R01761	0	0	0	0	Zfp90	v2lhs_209360	R01761	0	0	0	0	Zfp90	v2lhs_209360	R01761	0	0	0	0	Zfp90	v2lhs_209360
6	R01770	43229	0	0.0101294	2.76551	Chchd4	v2lmm_34006	R01770	35148	0	0.00354536	3.41957	Chchd4	v2lmm_34006	R01770	212806	0	0.0321818	19.1372	Chchd4	v2lmm_34006
6	R01777	4084	0	0.000956957	0.261267	Zfp597	v2lmm_132325	R01777	3026	0	0.000305231	0.294401	Zfp597	v2lmm_132325	R01777	3013	0	0.000455644	0.270953	Zfp597	v2lmm_132325
6	R01783	11980	0	0.00280714	0.766401	Ankzf1	v2lmm_68161	R01783	174889	0	0.017641	17.015	Ankzf1	v2lmm_68161	R01783	20412	0	0.00308683	1.83561	Ankzf1	v2lmm_68161
6	R01794	7473	0	0.00175106	0.478073	Brd4	v2lmm_55976	R01794	733	0	7.39374e-05	0.0713139	Brd4	v2lmm_55976	R01794	1741	0	0.000263285	0.156565	Brd4	v2lmm_55976
6	R01802	21229	0	0.00497435	1.35809	Phc3	v2lhs_176972	R01802	8430	0	0.000850331	0.820159	Phc3	v2lhs_176972	R01802	2561	0	0.00038729	0.230306	Phc3	v2lhs_176972
6	R01821	12185	0	0.00285517	0.779516	Zfp157	v2lmm_84444	R01821	0	0	0	0	Zfp157	v2lmm_84444	R01821	1105	0	0.000167105	0.0993705	Zfp157	v2lmm_84444
6	R01835	0	0	0	0	Ttc28	v2lmm_107658	R01835	0	0	0	0	Ttc28	v2lmm_107658	R01835	0	0	0	0	Ttc28	v2lmm_107658
6	R01846	9009	0	0.00211098	0.576336	Arid1a,LOC675933	v2lhs_71862	R01846	29271	0	0.00295255	2.84779	Arid1a,LOC675933	v2lhs_71862	R01846	0	0	0	0	Arid1a,LOC675933	v2lhs_71862
6	R01849	15930	0	0.00373269	1.0191	Arid2	v2lmm_204184	R01849	67776	0	0.00683654	6.59396	Arid2	v2lmm_204184	R01849	9664	0	0.00146145	0.869065	Arid2	v2lmm_204184
6	R01853	14896	0	0.00349041	0.952948	Nr2f2	v2lmm_50581	R01853	12940	0	0.00130525	1.25894	Nr2f2	v2lmm_50581	R01853	57904	0	0.0087566	5.20719	Nr2f2	v2lmm_50581
6	R01858	1016	0	0.000238068	0.064997	Chaf1a	v2lmm_69102	R01858	0	0	0	0	Chaf1a	v2lmm_69102	R01858	671	0	0.000101473	0.0603417	Chaf1a	v2lmm_69102
6	R01861	18695	0	0.00438059	1.19598	Shprh	v2lmm_79120	R01861	0	0	0	0	Shprh	v2lmm_79120	R01861	0	0	0	0	Shprh	v2lmm_79120
6	R01867	8232	0	0.00192891	0.526629	Trerf1	v2lmm_57981	R01867	39826	0	0.00401723	3.87469	Trerf1	v2lmm_57981	R01867	3816	0	0.000577079	0.343165	Trerf1	v2lmm_57981
6	R01869	14448	0	0.00338543	0.924287	2510027J23Rik,Rwdd3	v2lmm_75043	R01869	11	0	1.10957e-06	0.0010702	2510027J23Rik,Rwdd3	v2lmm_75043	R01869	0	0	0	0	2510027J23Rik,Rwdd3	v2lmm_75043
6	R01870	18479	0	0.00432997	1.18216	Nr2f2	v2lhs_239251,v2lmm_48343	R01870	2	0	2.01739e-07	0.000194581	Nr2f2	v2lhs_239251,v2lmm_48343	R01870	350	0	5.29292e-05	0.0314748	Nr2f2	v2lhs_239251,v2lmm_48343
6	R01882	5889	0	0.0013799	0.376739	Brd4,Bst2	v2lmm_109975	R01882	41130	0	0.00414877	4.00156	Brd4,Bst2	v2lmm_109975	R01882	43427	0	0.0065673	3.90531	Brd4,Bst2	v2lmm_109975
6	R01902	20652	0	0.00483915	1.32118	Zfp647	v2lmm_72818	R01902	4126	0	0.000416188	0.40142	Zfp647	v2lmm_72818	R01902	14908	0	0.00225448	1.34065	Zfp647	v2lmm_72818
6	R01909	13308	0	0.00311831	0.851358	Ankrd17	v2lmm_95470	R01909	17695	0	0.00178489	1.72155	Ankrd17	v2lmm_95470	R01909	1313	0	0.00019856	0.118076	Ankrd17	v2lmm_95470
6	R01921	0	0	0	0	Trerf1	v2lhs_175498	R01921	0	0	0	0	Trerf1	v2lhs_175498	R01921	0	0	0	0	Trerf1	v2lhs_175498
6	R01930	9660	0	0.00226352	0.617983	Epc1	v2lhs_137414	R01930	11	0	1.10957e-06	0.0010702	Epc1	v2lhs_137414	R01930	5326	0	0.000805431	0.478957	Epc1	v2lhs_137414
6	R01933	11534	0	0.00270263	0.737869	Zfp64	v2lmm_47238	R01933	64340	0	0.00648995	6.25967	Zfp64	v2lmm_47238	R01933	14259	0	0.00215633	1.28228	Zfp64	v2lmm_47238
6	R01941	22399	0	0.0052485	1.43294	Epc1	v2lmm_20596	R01941	15982	0	0.0016121	1.5549	Epc1	v2lmm_20596	R01941	18863	0	0.00285258	1.69631	Epc1	v2lmm_20596
6	R01953	13149	0	0.00308106	0.841186	Chaf1a	v2lmm_69022	R01953	18420	0	0.00185802	1.79209	Chaf1a	v2lmm_69022	R01953	23108	0	0.00349453	2.07806	Chaf1a	v2lmm_69022
6	R01966	16730	0	0.00392015	1.07027	Zc3h11a	v2lhs_95571	R01966	0	0	0	0	Zc3h11a	v2lhs_95571	R01966	2537	0	0.000383661	0.228147	Zc3h11a	v2lhs_95571
6	R01973	32328	0	0.00757505	2.06813	Zscan22	v2lmm_108676	R01973	124606	0	0.012569	12.123	Zscan22	v2lmm_108676	R01973	36868	0	0.00557541	3.31547	Zscan22	v2lmm_108676
6	R01976	27491	0	0.00644165	1.75869	Hnf4a	v2lmm_3277	R01976	22886	0	0.0023085	2.22659	Hnf4a	v2lmm_3277	R01976	24752	0	0.00374315	2.2259	Hnf4a	v2lmm_3277
6	R01981	22787	0	0.00533942	1.45776	Cic	v2lmm_49846	R01981	9936	0	0.00100224	0.966678	Cic	v2lmm_49846	R01981	10670	0	0.00161358	0.959532	Cic	v2lmm_49846
6	R01984	9407	0	0.00220423	0.601798	Smarcd3	v2lmm_10434	R01984	0	0	0	0	Smarcd3	v2lmm_10434	R01984	0	0	0	0	Smarcd3	v2lmm_10434
6	R02006	3877	0	0.000908453	0.248025	Pcgf5,LOC100048247	v2lmm_66200	R02006	1555	0	0.000156852	0.151287	Pcgf5,LOC100048247	v2lmm_66200	R02006	18791	0	0.00284169	1.68984	Pcgf5,LOC100048247	v2lmm_66200
6	R02017	26508	0	0.00621132	1.69581	Zbtb37	v2lhs_195273	R02017	93838	0	0.0094654	9.12954	Zbtb37	v2lhs_195273	R02017	23658	0	0.00357771	2.12752	Zbtb37	v2lhs_195273
6	R02025	12913	0	0.00302576	0.826088	Zmynd11	v2lhs_91212	R02025	11068	0	0.00111642	1.07681	Zmynd11	v2lhs_91212	R02025	27292	0	0.00412726	2.45432	Zmynd11	v2lhs_91212
6	R02030	19451	0	0.00455773	1.24435	Zfa,Zfx,LOC100044547	v2lmm_51678	R02030	226197	0	0.0228164	22.0068	Zfa,Zfx,LOC100044547	v2lmm_51678	R02030	60665	0	0.00917414	5.45549	Zfa,Zfx,LOC100044547	v2lmm_51678
6	R02035	24713	0	0.00579072	1.58097	Sap18	v2lmm_171403	R02035	29723	0	0.00299815	2.89176	Sap18	v2lmm_171403	R02035	14635	0	0.0022132	1.3161	Sap18	v2lmm_171403
6	R02051	9328	0	0.00218572	0.596744	Brd7,LOC634327	v2lmm_9560,v3lmm_501374	R02051	6500	0	0.000655652	0.632388	Brd7,LOC634327	v2lmm_9560,v3lmm_501374	R02051	41	0	6.20027e-06	0.00368705	Brd7,LOC634327	v2lmm_9560,v3lmm_501374
6	R02122	0	0	0	0	Zfp566	v2lmm_29097	R02122	0	0	0	0	Zfp566	v2lmm_29097	R02122	0	0	0	0	Zfp566	v2lmm_29097
6	R02124	4929	0	0.00115496	0.315325	Nap1l3	v2lmm_60229	R02124	98894	0	0.0099754	9.62144	Nap1l3	v2lmm_60229	R02124	814	0	0.000123098	0.0732014	Nap1l3	v2lmm_60229
6	R02141	5430	0	0.00127235	0.347375	Ccdc9	v2lmm_29474	R02141	17472	0	0.00176239	1.69986	Ccdc9	v2lmm_29474	R02141	2622	0	0.000396515	0.235791	Ccdc9	v2lmm_29474
6	R02150	28871	0	0.00676501	1.84698	Zfp157	v2lmm_84443	R02150	23144	0	0.00233453	2.25169	Zfp157	v2lmm_84443	R02150	61079	0	0.00923674	5.49272	Zfp157	v2lmm_84443
6	R02162	24576	0	0.00575861	1.57221	Zmynd11	v2lmm_761,v2lhs_91215	R02162	51401	0	0.0051848	5.00083	Zmynd11	v2lmm_761,v2lhs_91215	R02162	27487	0	0.00415675	2.47185	Zmynd11	v2lmm_761,v2lhs_91215
6	R02179	22335	0	0.00523351	1.42885	Zkscan14	v2lmm_10461	R02179	5849	0	0.000589986	0.569052	Zkscan14	v2lmm_10461	R02179	22779	0	0.00344478	2.04847	Zkscan14	v2lmm_10461
6	R02187	41786	0	0.00979124	2.67319	Pcgf3	v2lmm_50341	R02187	737329	0	0.0743741	71.7351	Pcgf3	v2lmm_50341	R02187	185042	0	0.0279832	16.6405	Pcgf3	v2lmm_50341
6	R02195	4536	0	0.00106287	0.290183	Zbtb41	v2lmm_56102	R02195	129	0	1.30122e-05	0.0125505	Zbtb41	v2lmm_56102	R02195	2082	0	0.000314853	0.18723	Zbtb41	v2lmm_56102
6	R02202	8098	0	0.00189751	0.518056	Zfp64	v2lmm_56626	R02202	2187	0	0.000220602	0.212774	Zfp64	v2lmm_56626	R02202	207	0	3.13038e-05	0.0186151	Zfp64	v2lmm_56626
6	R02220	19282	0	0.00451813	1.23353	Zfp40	v2lmm_223773	R02220	9405	0	0.000948678	0.915017	Zfp40	v2lmm_223773	R02220	9989	0	0.0015106	0.898291	Zfp40	v2lmm_223773
6	R02227	23288	0	0.00545681	1.48981	Nap1l4	v2lmm_21581	R02227	2068	0	0.000208598	0.201197	Nap1l4	v2lmm_21581	R02227	11588	0	0.00175241	1.04209	Nap1l4	v2lmm_21581
6	R02235	18915	0	0.00443214	1.21006	Rnf4	v2lmm_83061	R02235	14544	0	0.00146705	1.41499	Rnf4	v2lmm_83061	R02235	5527	0	0.000835827	0.497032	Rnf4	v2lmm_83061
6	R02239	23000	0	0.00538933	1.47139	Rnf4	v2lmm_83062	R02239	152592	0	0.0153919	14.8457	Rnf4	v2lmm_83062	R02239	7510	0	0.00113571	0.67536	Rnf4	v2lmm_83062
6	R02241	4302	0	0.00100804	0.275214	Rnf38	v2lmm_87592	R02241	37	0	3.73217e-06	0.00359975	Rnf38	v2lmm_87592	R02241	6682	0	0.00101049	0.600899	Rnf38	v2lmm_87592
6	R02252	40660	0	0.00952739	2.60116	Pcgf6	v2lmm_31237	R02252	3052	0	0.000307854	0.29693	Pcgf6	v2lmm_31237	R02252	10950	0	0.00165593	0.984712	Pcgf6	v2lmm_31237
6	R02265	15000	0	0.00351478	0.959601	Zfp84	v2lmm_197293	R02265	32969	0	0.00332557	3.20757	Zfp84	v2lmm_197293	R02265	13988	0	0.00211535	1.25791	Zfp84	v2lmm_197293
6	R02288	2394	0	0.000560959	0.153152	Zbtb38	v2lmm_88983	R02288	1533	0	0.000154633	0.149146	Zbtb38	v2lmm_88983	R02288	1299	0	0.000196443	0.116817	Zbtb38	v2lmm_88983
6	R02291	15731	0	0.00368607	1.00637	Vps72	v2lmm_187577	R02291	45996	0	0.0046396	4.47497	Vps72	v2lmm_187577	R02291	22721	0	0.00343601	2.04326	Vps72	v2lmm_187577
6	R02303	14451	0	0.00338614	0.924479	Rbbp7	v2lmm_2261	R02303	31789	0	0.00320654	3.09277	Rbbp7	v2lmm_2261	R02303	28928	0	0.00437467	2.60144	Rbbp7	v2lmm_2261
6	R02305	13995	0	0.00327929	0.895308	Zfp111	v2lmm_44627	R02305	24002	0	0.00242107	2.33517	Zfp111	v2lmm_44627	R02305	11533	0	0.00174409	1.03714	Zfp111	v2lmm_44627
6	R02381	16379	0	0.0038379	1.04782	Mtf2	v2lmm_117310	R02381	270	0	2.72348e-05	0.0262684	Mtf2	v2lmm_117310	R02381	0	0	0	0	Mtf2	v2lmm_117310
6	R02386	38831	0	0.00909882	2.48415	Smarcad1	v2lmm_108084	R02386	431779	0	0.0435534	42.008	Smarcad1	v2lmm_108084	R02386	151252	0	0.0228733	13.6018	Smarcad1	v2lmm_108084
6	R02400	6386	0	0.00149636	0.408534	Smarca1	v2lmm_77248	R02400	0	0	0	0	Smarca1	v2lmm_77248	R02400	14439	0	0.00218355	1.29847	Smarca1	v2lmm_77248
6	R02447	24515	0	0.00574432	1.56831	Eny2	v2lhs_50984	R02447	1305	0	0.000131635	0.126964	Eny2	v2lhs_50984	R02447	14421	0	0.00218083	1.29685	Eny2	v2lhs_50984
6	R02451	12683	0	0.00297186	0.811374	Zfa,Zfx,LOC100044547	v2lhs_172109	R02451	4497	0	0.00045361	0.437515	Zfa,Zfx,LOC100044547	v2lhs_172109	R02451	5399	0	0.00081647	0.485522	Zfa,Zfx,LOC100044547	v2lhs_172109
6	R02474	12663	0	0.00296718	0.810095	Chd7	v2lmm_106487	R02474	0	0	0	0	Chd7	v2lmm_106487	R02474	0	0	0	0	Chd7	v2lmm_106487
6	R02483	15699	0	0.00367857	1.00432	Arid1a,LOC675933	v2lmm_71618	R02483	6250	0	0.000630435	0.608065	Arid1a,LOC675933	v2lmm_71618	R02483	9991	0	0.0015109	0.898471	Arid1a,LOC675933	v2lmm_71618
6	R02489	25821	0	0.00605034	1.65186	Hira	v2lmm_79148	R02489	10011	0	0.00100981	0.973975	Hira	v2lmm_79148	R02489	47688	0	0.00721167	4.28849	Hira	v2lmm_79148
6	R02492	12438	0	0.00291445	0.795701	Lrrc59	v2lmm_36484	R02492	3772	0	0.00038048	0.36698	Lrrc59	v2lmm_36484	R02492	105276	0	0.0159205	9.46727	Lrrc59	v2lmm_36484
6	R02535	25126	0	0.00588749	1.6074	Zscan22	v2lmm_108674	R02535	203290	0	0.0205058	19.7782	Zscan22	v2lmm_108674	R02535	86614	0	0.0130983	7.78903	Zscan22	v2lmm_108674
6	R02581	17104	0	0.00400779	1.0942	Hira	v2lmm_64057	R02581	101	0	1.01878e-05	0.00982634	Hira	v2lmm_64057	R02581	7094	0	0.0010728	0.63795	Hira	v2lmm_64057
6	R02584	21294	0	0.00498958	1.36225	Zfp566	v2lmm_38675	R02584	80770	0	0.00814724	7.85815	Zfp566	v2lmm_38675	R02584	31605	0	0.0047795	2.84218	Zfp566	v2lmm_38675
6	R02591	22667	0	0.0053113	1.45008	Kbtbd4	v2lmm_7049	R02591	20240	0	0.0020416	1.96916	Kbtbd4	v2lmm_7049	R02591	26741	0	0.00404394	2.40477	Kbtbd4	v2lmm_7049
6	R02602	16979	0	0.0039785	1.0862	Shprh	v2lmm_99034	R02602	49314	0	0.00497428	4.79778	Shprh	v2lmm_99034	R02602	3856	0	0.000583128	0.346763	Shprh	v2lmm_99034
6	R02619	33024	0	0.00773814	2.11266	Chd7	v2lmm_190623,v2lhs_68534	R02619	31525	0	0.00317991	3.06708	Chd7	v2lmm_190623,v2lhs_68534	R02619	16995	0	0.00257009	1.52833	Chd7	v2lmm_190623,v2lhs_68534
6	R02620	25398	0	0.00595122	1.6248	Rnf38	v2lhs_98509	R02620	69642	0	0.00702476	6.7755	Rnf38	v2lhs_98509	R02620	9014	0	0.00136315	0.810612	Rnf38	v2lhs_98509
6	R02622	34558	0	0.00809758	2.21079	Klf12	v2lmm_72601	R02622	81673	0	0.00823832	7.946	Klf12	v2lmm_72601	R02622	56125	0	0.00848757	5.04721	Klf12	v2lmm_72601
6	R02629	35484	0	0.00831456	2.27003	Ttc28	v2lmm_107661	R02629	12607	0	0.00127166	1.22654	Ttc28	v2lmm_107661	R02629	52540	0	0.00794542	4.72482	Ttc28	v2lmm_107661
6	R02635	1592	0	0.000373035	0.101846	EG620570,LOC632805,Rnf111	v2lmm_4582	R02635	534	0	5.38644e-05	0.0519531	EG620570,LOC632805,Rnf111	v2lmm_4582	R02635	221	0	3.3421e-05	0.0198741	EG620570,LOC632805,Rnf111	v2lmm_4582
6	R02637	2629	0	0.000616024	0.168186	Shprh	v2lmm_197548	R02637	0	0	0	0	Shprh	v2lmm_197548	R02637	0	0	0	0	Shprh	v2lmm_197548
6	R02642	38149	0	0.00893902	2.44052	Nr2f2	v2lmm_53335	R02642	9365	0	0.000944644	0.911125	Nr2f2	v2lmm_53335	R02642	72054	0	0.0108965	6.47968	Nr2f2	v2lmm_53335
6	R02660	35511	0	0.00832089	2.27176	Nr2f2	v2lhs_35121	R02660	67602	0	0.00681899	6.57703	Nr2f2	v2lhs_35121	R02660	31746	0	0.00480083	2.85486	Nr2f2	v2lhs_35121
6	R02668	25529	0	0.00598192	1.63318	Chchd4	v2lmm_36077	R02668	54417	0	0.00548902	5.29425	Chchd4	v2lmm_36077	R02668	2568	0	0.000388349	0.230935	Chchd4	v2lmm_36077
6	R02680	31223	0	0.00731613	1.99744	Spopl	v2lmm_233782	R02680	109062	0	0.011001	10.6107	Spopl	v2lmm_233782	R02680	63567	0	0.00961299	5.71646	Spopl	v2lmm_233782
6	R02690	0	0	0	0	Rnf38	v2lmm_87590	R02690	0	0	0	0	Rnf38	v2lmm_87590	R02690	0	0	0	0	Rnf38	v2lmm_87590
6	R02708	28959	0	0.00678563	1.85261	Rnf38	v2lhs_233622	R02708	25988	0	0.0026214	2.52838	Rnf38	v2lhs_233622	R02708	24975	0	0.00377687	2.24595	Rnf38	v2lhs_233622
6	R02735	9892	0	0.00231788	0.632825	Zkscan5	v2lmm_261569	R02735	1648	0	0.000166233	0.160335	Zkscan5	v2lmm_261569	R02735	15854	0	0.00239754	1.42572	Zkscan5	v2lmm_261569
6	R02762	12595	0	0.00295124	0.805745	Zfp568	v2lmm_128039	R02762	7480	0	0.000754504	0.727733	Zfp568	v2lmm_128039	R02762	6134	0	0.000927621	0.551619	Zfp568	v2lmm_128039
6	R02767	15517	0	0.00363592	0.992675	Sap18	v2lmm_25686	R02767	52569	0	0.00530261	5.11446	Sap18	v2lmm_25686	R02767	14251	0	0.00215512	1.28156	Sap18	v2lmm_25686
6	R02776	32918	0	0.0077133	2.10588	Rnf111	v2lmm_10090	R02776	46789	0	0.00471959	4.55212	Rnf111	v2lmm_10090	R02776	89149	0	0.0134817	8.017	Rnf111	v2lmm_10090
6	R02791	10103	0	0.00236732	0.646323	Zfp748	v2lmm_232003	R02791	0	0	0	0	Zfp748	v2lmm_232003	R02791	0	0	0	0	Zfp748	v2lmm_232003
6	R02853	20588	0	0.00482415	1.31708	Zfp647	v2lmm_71778	R02853	8821	0	0.000889771	0.858199	Zfp647	v2lmm_71778	R02853	92	0	1.39128e-05	0.00827338	Zfp647	v2lmm_71778
6	R02873	32530	0	0.00762238	2.08105	Nfix	v2lhs_152224,v2lmm_9964	R02873	0	0	0	0	Nfix	v2lhs_152224,v2lmm_9964	R02873	5338	0	0.000807245	0.480036	Nfix	v2lhs_152224,v2lmm_9964
6	R02874	29661	0	0.00695012	1.89751	Chd7	v2lhs_184402	R02874	16886	0	0.00170328	1.64285	Chd7	v2lhs_184402	R02874	42176	0	0.00637812	3.79281	Chd7	v2lhs_184402
6	R02901	34392	0	0.00805868	2.20017	Nr2f2	v2lmm_58771,v2lhs_239254	R02901	10627	0	0.00107194	1.03391	Nr2f2	v2lmm_58771,v2lhs_239254	R02901	14241	0	0.00215361	1.28067	Nr2f2	v2lmm_58771,v2lhs_239254
6	R02911	31506	0	0.00738244	2.01555	Hnf4a	v2lhs_239606,v2lhs_93152	R02911	37371	0	0.0037696	3.63584	Hnf4a	v2lhs_239606,v2lhs_93152	R02911	42928	0	0.00649184	3.86043	Hnf4a	v2lhs_239606,v2lhs_93152
6	R02934	7106	0	0.00166507	0.454595	Zkscan14	v2lmm_3279	R02934	7506	0	0.000757127	0.730262	Zkscan14	v2lmm_3279	R02934	5891	0	0.000890873	0.529766	Zkscan14	v2lmm_3279
6	R02951	16272	0	0.00381283	1.04097	Smarcad1	v2lhs_51715	R02951	37245	0	0.00375689	3.62358	Smarcad1	v2lhs_51715	R02951	34758	0	0.00525632	3.12572	Smarcad1	v2lhs_51715
6	R02965	21736	0	0.00509315	1.39053	Nr1i3	v2lmm_71230,v2mm_71230	R02965	0	0	0	0	Nr1i3	v2lmm_71230,v2mm_71230	R02965	8045	0	0.00121661	0.723471	Nr1i3	v2lmm_71230,v2mm_71230
6	R02986	13943	0	0.0032671	0.891981	Smarca1	v2lhs_153135	R02986	38621	0	0.00389568	3.75745	Smarca1	v2lhs_153135	R02986	11704	0	0.00176995	1.05252	Smarca1	v2lhs_153135
6	R02990	15171	0	0.00355485	0.97054	Tle4	v2lhs_184503	R02990	8752	0	0.000882811	0.851486	Tle4	v2lhs_184503	R02990	146	0	2.2079e-05	0.0131295	Tle4	v2lhs_184503
6	R02993	19625	0	0.0045985	1.25548	Rnf38	v2lhs_98512	R02993	1	0	1.0087e-07	9.72905e-05	Rnf38	v2lhs_98512	R02993	6	0	9.07357e-07	0.000539568	Rnf38	v2lhs_98512
6	R03027	63110	0	0.0147878	4.03736	Tle4	v2lhs_213497	R03027	374785	0	0.0378044	36.463	Tle4	v2lhs_213497	R03027	381979	0	0.0577652	34.3506	Tle4	v2lhs_213497
6	R03030	14425	0	0.00338005	0.922816	Zfa	v2lmm_59993	R03030	36654	0	0.00369727	3.56608	Zfa	v2lmm_59993	R03030	27422	0	0.00414692	2.46601	Zfa	v2lmm_59993
6	R03053	10938	0	0.00256298	0.699741	Mkrn1,Mkrn1-ps1	v2lmm_13586	R03053	14337	0	0.00144617	1.39485	Mkrn1,Mkrn1-ps1	v2lmm_13586	R03053	11204	0	0.00169434	1.00755	Mkrn1,Mkrn1-ps1	v2lmm_13586
6	R03055	16137	0	0.0037812	1.03234	Shprh	v2lmm_73880	R03055	48841	0	0.00492657	4.75176	Shprh	v2lmm_73880	R03055	17799	0	0.00269167	1.60063	Shprh	v2lmm_73880
6	R03075	32347	0	0.0075795	2.06935	Smarcad1	v2lmm_108080	R03075	8	0	8.06957e-07	0.000778324	Smarcad1	v2lmm_108080	R03075	3027	0	0.000457762	0.272212	Smarcad1	v2lmm_108080
6	R03076	12455	0	0.00291844	0.796789	Smarca1	v2lmm_68784	R03076	33652	0	0.00339446	3.27402	Smarca1	v2lmm_68784	R03076	59856	0	0.00905179	5.38273	Smarca1	v2lmm_68784

## Sheet: Supplementary Table 7
				Ref	Mouse A	Mouse B	Ref	Mouse A	Mouse B		Ref	Mouse A	Mouse B		Mouse A	Mouse B	Average
Pool	OligoID	library_ids	genes	counts	counts	counts	freq	freq	freq		log2 (freq)	log2 (freq)	log2 (freq)	Rank (raw)	log2 (foldchg)	log2 (foldchg)	log2 (foldchg)
Pool 3	R02161	v2lhs_41612	Mllt10	423	3815	4814	7.63107e-05	0.000548271	0.000577345		-13.6778	-10.8328	-10.7583	6	2.84493	2.91947	2.8822
Pool 3	R01562	h	Prdm11	12228	45011	225933	0.00220598	0.00646874	0.0270962		-8.82437	-7.2723	-5.20576	9	1.55207	3.6186	2.58534
Pool 3	R03027	v2lhs_213497	Tle4	33097	312036	197988	0.00597082	0.0448441	0.0237448		-7.38786	-4.47894	-5.39625	11	2.90892	1.99161	2.45026
Pool 3	R02448	v2lhs_226862	Chd1	17318	99568	143106	0.00312423	0.0143094	0.0171628		-8.32228	-6.1269	-5.86458	12	2.19539	2.45771	2.32655
Pool 3	R01379	v2lmm_29677	Prdm5	341	3255	1565	6.15176e-05	0.000467791	0.000187691		-13.9886	-11.0618	-12.3794	13	2.92679	1.60929	2.26804
Pool 3	R00711	v2lmm_50497	L3mbtl4	62208	294708	462180	0.0112226	0.0423539	0.0554294		-6.47746	-4.56136	-4.1732	15	1.91609	2.30425	2.11017
Pool 3	R00742	v2lmm_151544	Mll2,MLL4	400	1580	2877	7.21615e-05	0.000227069	0.00034504		-13.7584	-12.1046	-11.501	19	1.65383	2.25746	1.95565
Pool 3	R02707	v2lhs_134257	Trim33	7161	37409	27841	0.00129187	0.00537622	0.00333898		-9.59632	-7.53919	-8.22638	26	2.05713	1.36995	1.71354
Pool 3	R01066	v2lhs_200596	Pbrm1	22144	51429	184768	0.00399486	0.0073911	0.0221593		-7.96764	-7.08	-5.49594	30	0.887645	2.4717	1.67967
Pool 3	R00372	v2lhs_74263	Asxl3	44160	303781	120983	0.00796663	0.0436578	0.0145095		-6.97182	-4.51762	-6.10686	33	2.4542	0.86496	1.65958
Pool 3	R00605	v2lmm_169873	Jakmip1,H2-Q9,1500004A13Rik,B4galnt2,A630049H14Rik,D10Ertd641e,H2-Q10,Tmem87b,Pde6h,Ptp4a3,Slc25a21,Krt7,Eps15l1,Ogt,Nsd1,Rapgef2,Myst2,Top3b,Ccbl1,P2rx4,Senp6	31182	95043	121028	0.00562535	0.0136591	0.0145149		-7.47384	-6.194	-6.10632	44	1.27985	1.36752	1.32368
Pool 3	R01032	v2lhs_116034	Phf7	22992	63073	80613	0.00414784	0.00906451	0.00966795		-7.91342	-6.78555	-6.69257	53	1.12787	1.22085	1.17436
Pool 3	R00748	v2lmm_61464	L3mbtl3	53296	137309	181212	0.00961479	0.0197333	0.0217328		-6.70053	-5.66322	-5.52398	58	1.03731	1.17655	1.10693
Pool 3	R00336	v2lhs_186064,v2hs_186064	Ncoa2	41428	156227	89718	0.00747376	0.0224521	0.0107599		-7.06395	-5.47701	-6.53819	61	1.58694	0.52576	1.05635
Pool 3	R02747	v2lhs_29955	Fbxo11	45801	152234	98344	0.00826267	0.0218783	0.0117944		-6.91918	-5.51436	-6.40575	68	1.40482	0.513426	0.959122
Pool 3	R00845	v2lhs_138561,v2lmm_72996	Ing5	22442	71729	50110	0.00404862	0.0103085	0.00600971		-7.94835	-6.60002	-7.37849	69	1.34833	0.569866	0.9591
Pool 3	R01437	v2lmm_100261	Bptf	117753	247317	385293	0.0212431	0.0355431	0.0462083		-5.55686	-4.81429	-4.4357	70	0.742576	1.12116	0.931868
Pool 3	R00412	v2lmm_84584,v2lhs_156193	Setd5	19568	44066	52701	0.00353014	0.00633293	0.00632045		-8.14606	-7.30291	-7.30576	80	0.843148	0.840302	0.841725
Pool 3	R00087	v3lhs_637723	Zbtb37	24643	54970	59440	0.00444569	0.00789999	0.00712866		-7.81338	-6.98393	-7.13215	86	0.829445	0.681224	0.755335
Pool 3	R00514	v2lhs_10211,v2lhs_175860	Hdac8	23154	12872	213744	0.00417707	0.00184989	0.0256344		-7.90329	-9.07834	-5.28578	88	-1.17505	2.61752	0.721236
Pool 3	R00129	v2lhs_201495	Mbd2	22930	24246	111284	0.00413666	0.00348451	0.0133463		-7.91732	-8.16483	-6.22741	89	-0.247511	1.68991	0.721198
Pool 3	R01119	v2lhs_151495	Ezh1	196	311	599	3.53591e-05	4.46953e-05	7.18383e-05		-14.7876	-14.4495	-13.7649	92	0.338039	1.02267	0.680355
Pool 3	R02092	v2lhs_256535	Carm1	38306	113878	55909	0.00691054	0.0163659	0.00670519		-7.17699	-5.93316	-7.22051	104	1.24383	-0.0435216	0.600152
Pool 3	R01627	v3lmm_428457	ZNF187	10972	15486	33556	0.00197939	0.00222557	0.00402438		-8.98073	-8.81161	-7.95702	106	0.169117	1.02371	0.596415
Pool 3	R02021	v2lhs_208083	Tle4	17529	44076	27311	0.0031623	0.00633437	0.00327542		-8.30481	-7.30258	-8.25411	114	1.00223	0.0507067	0.526467
Pool 3	R02068	v2lmm_40920	Phf17	108848	173708	261927	0.0196366	0.0249644	0.031413		-5.67031	-5.32398	-4.99249	117	0.346328	0.677818	0.512073
Pool 3	R00656	v2lmm_56301	Phf21a	10341	50359	8122	0.00186555	0.00723733	0.000974074		-9.06618	-7.11033	-10.0037	118	1.95585	-0.937501	0.509176
Pool 3	R00474	v2lmm_70582,v2lhs_191095	Phf23	44731	74198	95223	0.00806964	0.0106633	0.0114201		-6.95328	-6.5512	-6.45228	124	0.402084	0.501003	0.451544
Pool 3	R01685	v2lmm_151529	Baz1a	104202	162691	230322	0.0187984	0.0233811	0.0276226		-5.73324	-5.41851	-5.17801	127	0.31473	0.555237	0.434984
Pool 3	R02299	v2lmm_169871	5031420N21Rik,A630049H14Rik,D10Ertd641e,Ptp4a3,Myst2,Ogt,H2-Q10,Mib2,P2rx4,1190005F20Rik,Nsd1,Tmem87b,E030022I16Rik,H2-Q9,Rapgef2,Pde6h,Ccbl1,Top3b,Jakmip1,B4galnt2,Senp6,Ipp,Slc25a21,1500004A13Rik	38609	116863	43413	0.0069652	0.0167949	0.00520654		-7.16562	-5.89583	-7.58546	128	1.26979	-0.419842	0.424973
Pool 3	R02414	v2lmm_11487	Mbtd1	34394	42675	92575	0.0062048	0.00613302	0.0111026		-7.3324	-7.34919	-6.49296	130	-0.0167872	0.839434	0.411323
Pool 3	R01906	v2lhs_223215	Ncoa2	39210	50669	101110	0.00707363	0.00728188	0.0121262		-7.14333	-7.10147	-6.36573	131	0.0418603	0.7776	0.40973
Pool 3	R01071	v2lmm_65179	Eed	56148	160705	63434	0.0101293	0.0230957	0.00760766		-6.62532	-5.43623	-7.03833	136	1.18909	-0.41301	0.388038
Pool 3	R00409	v2lmm_188818	Stk31	43653	87887	69907	0.00787516	0.0126306	0.00838397		-6.98847	-6.30693	-6.89815	137	0.681548	0.0903244	0.385936
Pool 3	R00600	v2lhs_197060	Pcgf2	34925	66661	57845	0.0063006	0.00958016	0.00693737		-7.3103	-6.70573	-7.1714	140	0.604561	0.1389	0.371731
Pool 3	R02757	v2lmm_226604	Elp3	61982	90960	131176	0.0111818	0.0130723	0.015732		-6.48271	-6.25734	-5.99016	144	0.225361	0.492551	0.358956
Pool 3	R02830	v2lmm_190216,v2mm_190216	Pcaf,Kat2b	118114	169589	255400	0.0213082	0.0243724	0.0306302		-5.55245	-5.35861	-5.0289	145	0.193841	0.523547	0.358694
Pool 3	R00147	v2lmm_102285	Hdac10	66442	158326	81961	0.0119864	0.0227538	0.00982961		-6.38246	-5.45775	-6.66865	152	0.924709	-0.28619	0.31926
Pool 3	R02071	v2lhs_54330	Trim66	36387	79883	45936	0.00656435	0.0114804	0.00550912		-7.25113	-6.44469	-7.50396	164	0.806444	-0.25283	0.276807
Pool 3	R02659	v2lmm_44089	Ints12	79881	101754	169259	0.0144108	0.0146235	0.0202993		-6.1167	-6.09556	-5.62243	170	0.0211398	0.494276	0.257708
Pool 3	R00655	v2mm_72071,v2lmm_72071	HAT1,Hat1	71115	122415	107090	0.0128294	0.0175928	0.0128433		-6.2844	-5.82887	-6.28284	174	0.455533	0.00156621	0.22855
Pool 3	R02464	v2lmm_10373,v2lhs_228400	Chd1	6755	33475	3367	0.00121863	0.00481085	0.000403805		-9.68053	-7.69949	-11.2741	179	1.98103	-1.59352	0.193756
Pool 3	R00870	v2mm_14018,v2lmm_14018	LOC100044566,Ncoa1	29248	37290	56064	0.00527645	0.00535912	0.00672378		-7.56622	-7.54379	-7.21651	180	0.0224294	0.349705	0.186067
Pool 3	R02002	v2lmm_11542	Hdac1,LOC100046039,LOC100048437,EG230765,EG545269	95868	149118	148974	0.0172949	0.0214304	0.0178665		-5.85351	-5.54419	-5.8066	181	0.309312	0.0469076	0.17811
Pool 3	R01724	v2lmm_20415	Atad2	63508	68604	138659	0.0114571	0.0098594	0.0166294		-6.44762	-6.66428	-5.91012	183	-0.216667	0.537499	0.160416
Pool 3	R00897	v2lmm_203045	Bptf	14408	46068	10020	0.00259926	0.00662065	0.0012017		-8.58769	-7.23881	-9.7007	191	1.34887	-1.11302	0.117927
Pool 3	R01587	v2lmm_160989	Mbd5	56023	84941	80509	0.0101068	0.0122073	0.00965547		-6.62854	-6.35612	-6.69444	194	0.27242	-0.0659009	0.10326
Pool 3	R02324	v2lmm_43599,v2lhs_50271	Myst4	57865	74690	91648	0.0104391	0.010734	0.0109914		-6.58186	-6.54166	-6.50748	200	0.0402027	0.0743806	0.0572917
Pool 3	R00063	v3lhs_639507	Mkrn1,Mkrn3	19441	15367	49468	0.00350723	0.00220846	0.00593271		-8.15545	-8.82274	-7.39709	204	-0.667288	0.758361	0.0455365
Pool 3	R00290	v2lmm_32506	Tdrd1	28472	46885	33810	0.00513645	0.00673806	0.00405485		-7.60501	-7.21345	-7.94614	211	0.391561	-0.341126	0.0252178
Pool 3	R01590	v2lmm_29911	Phf10	73756	66951	155952	0.0133059	0.00962184	0.0187034		-6.2318	-6.69947	-5.74056	213	-0.467676	0.491238	0.0117809
Pool 3	R02243	v2lhs_208539	Snd1	29669	53553	29272	0.0053524	0.00769635	0.0035106		-7.5456	-7.02161	-8.15407	221	0.52399	-0.608467	-0.0422385
Pool 3	R03040	v2lhs_134259,v2lmm_188997	Trim33	32071	37761	48349	0.00578573	0.00542681	0.00579851		-7.43329	-7.52568	-7.4301	223	-0.0923938	0.00318495	-0.0446044
Pool 3	R01326	d	Suv39H2	5880	2822	21470	0.00106077	0.000405563	0.0025749		-9.88067	-11.2678	-8.60127	230	-1.38712	1.2794	-0.0538586
Pool 3	R00627	v2lhs_111147	Fbxo11	89344	109732	126821	0.016118	0.0157701	0.0152097		-5.95518	-5.98666	-6.03887	232	-0.0314799	-0.0836809	-0.0575804
Pool 3	R02537	v2lmm_102347	LOC100045983,Brd1	30574	87603	17792	0.00551566	0.0125898	0.0021338		-7.50225	-6.3116	-8.87236	239	1.19065	-1.37011	-0.0897274
Pool 3	R01029	v2lhs_240843,v2lmm_14204	Cbx4	19575	36687	15864	0.0035314	0.00527246	0.00190258		-8.14554	-7.56731	-9.03783	249	0.578235	-0.892287	-0.157026
Pool 3	R01715	v2lmm_84285	Atad2	72277	88611	86198	0.013039	0.0127347	0.0103378		-6.26102	-6.29509	-6.59593	258	-0.0340723	-0.334914	-0.184493
Pool 3	R00567	v3lmm_482089	Zfp113	17536	42358	10301	0.00316356	0.00608747	0.0012354		-8.30424	-7.35994	-9.6608	263	0.944293	-1.35657	-0.206137
Pool 3	R02979	v2lmm_93091	AI931714	75260	36683	205270	0.0135772	0.00527188	0.0246181		-6.20267	-7.56747	-5.34414	274	-1.36479	0.858536	-0.253129
Pool 3	R02088	v2lmm_65208	Hdac5	97079	105444	116500	0.0175134	0.0151538	0.0139719		-5.8354	-6.04417	-6.16133	276	-0.208776	-0.325933	-0.267354
Pool 3	R02669	v2lmm_192611	Prdm14	156	247	122	2.8143e-05	3.54975e-05	1.46315e-05		-15.1169	-14.7819	-16.0606	282	0.334944	-0.943697	-0.304377
Pool 3	R00878	v2lhs_117166,v2lmm_193661	Cecr2	17392	37289	9936	0.00313758	0.00535898	0.00119163		-8.31613	-7.54383	-9.71285	285	0.772305	-1.39672	-0.312207
Pool 3	R02688	v3lmm_516092	SETD8	18638	20083	18650	0.00336236	0.00288622	0.0022367		-8.21631	-8.4366	-8.80441	305	-0.220294	-0.588103	-0.404198
Pool 3	R01823	v2lmm_86930,v2lhs_34951	Phf12	34270	30534	41405	0.00618243	0.00438818	0.00496572		-7.33761	-7.83216	-7.65378	306	-0.494551	-0.316173	-0.405362
Pool 3	R01158	v2lhs_10126,v2lhs_175046	Mbd5	37009	67979	20988	0.00667656	0.00976958	0.0025171		-7.22668	-6.67749	-8.63402	312	0.549192	-1.40734	-0.429076
Pool 3	R00105	v2lmm_17087	Baz1b	108926	182082	66426	0.0196506	0.0261679	0.00796649		-5.66928	-5.25606	-6.97184	316	0.413219	-1.30256	-0.444671
Pool 3	R02576	v2lhs_67386,v2lmm_18790,v2lhs_4998	Clock	33558	19805	54929	0.00605399	0.00284627	0.00658765		-7.3679	-8.45671	-7.24602	324	-1.08881	0.12188	-0.483467
Pool 3	R00861	v3lmm_414525	SUV4-20H2	36049	20729	59216	0.00650337	0.00297906	0.0071018		-7.2646	-8.39093	-7.1376	331	-1.12633	0.126996	-0.499667
Pool 3	R02844	v3lmm_426245	SETD7	24943	30841	18328	0.00449981	0.0044323	0.00219808		-7.79592	-7.81773	-8.82954	338	-0.0218069	-1.03362	-0.527712
Pool 3	R00161	v2hs_27465,v2lhs_27465	HAT1,Hat1	35993	37678	29800	0.00649327	0.00541488	0.00357392		-7.26684	-7.52885	-8.12828	349	-0.262015	-0.861436	-0.561726
Pool 3	R00996	v3lmm_482085	Zfp113	21004	21559	17479	0.0037892	0.00309834	0.00209626		-8.04389	-8.33429	-8.89796	352	-0.290395	-0.854073	-0.572234
Pool 3	R00785	v3lhs_307534	Tle4	14920	10212	17784	0.00269162	0.00146761	0.00213284		-8.53731	-9.41231	-8.87301	358	-0.875004	-0.335699	-0.605351
Pool 3	R02911	v2lhs_239606,v2lhs_93152	Hnf4a	34803	29472	31697	0.00627859	0.00423556	0.00380143		-7.31534	-7.88323	-8.03924	363	-0.567888	-0.723897	-0.645893
Pool 3	R02552	v2lmm_52457	Aire	57080	33272	73210	0.0102974	0.00478167	0.0087801		-6.60157	-7.70827	-6.83155	369	-1.1067	-0.229976	-0.668337
Pool 3	R03018	v2lmm_79655,v2lhs_11904	Cdyl	90107	62100	97334	0.0162556	0.00892468	0.0116733		-5.94292	-6.80798	-6.42064	371	-0.865067	-0.477727	-0.671397
Pool 3	R00081	v2lmm_159318	Hdac9	70125	59010	55847	0.0126508	0.0084806	0.00669775		-6.30463	-6.88162	-7.22211	382	-0.576991	-0.917481	-0.747236
Pool 3	R01656	v2lhs_175050	Mbd5	112995	103854	82272	0.0203847	0.0149253	0.00986691		-5.61637	-6.06609	-6.66319	383	-0.449724	-1.04682	-0.74827
Pool 3	R01911	v2lmm_53171	Phf20	58212	37502	59453	0.0105017	0.00538959	0.00713022		-6.57324	-7.53561	-7.13184	384	-0.96237	-0.558599	-0.760485
Pool 3	R00356	v2lmm_32612	Dpf3	88967	24831	204293	0.01605	0.00356858	0.0245009		-5.96129	-8.13043	-5.35102	389	-2.16915	0.610266	-0.779442
Pool 3	R02715	v2lhs_67391,v2lmm_18886	Clock	43994	21771	53838	0.00793668	0.00312881	0.00645681		-6.97725	-8.32017	-7.27496	396	-1.34292	-0.297714	-0.820317
Pool 3	R01809	v2lmm_161245	Dido1	98609	67873	86560	0.0177894	0.00975434	0.0103812		-5.81284	-6.67974	-6.58989	397	-0.866903	-0.777051	-0.821977
Pool 3	R00250	v3lmm_426242	SETD7	22828	19387	13498	0.00411825	0.0027862	0.00161882		-7.92375	-8.48749	-9.27084	415	-0.563736	-1.34709	-0.955413
Pool 3	R00070	v2lmm_80899	Cdyl,EG665321	27050	5818	61830	0.00487992	0.000836132	0.00741529		-7.67893	-10.224	-7.07528	418	-2.54505	0.603647	-0.970704
Pool 3	R01416	v3lmm_478067	Brd3	50939	34950	35254	0.00918958	0.00502283	0.00422802		-6.76579	-7.63728	-7.8858	425	-0.8715	-1.12002	-0.995758
Pool 3	R02577	v2lmm_133436	Asxl1	54256	24138	55473	0.00978798	0.00346898	0.0066529		-6.67477	-8.17127	-7.2318	430	-1.4965	-0.557029	-1.02676
Pool 3	R00156	v2lhs_135306	Phf21a	13863	11444	7200	0.00250094	0.00164467	0.000863499		-8.64332	-9.24799	-10.1775	435	-0.60467	-1.5342	-1.06944
Pool 3	R02504	v3lmm_482088	Zfp113	48779	19598	49106	0.00879991	0.00281652	0.0058893		-6.8283	-8.47187	-7.40769	444	-1.64358	-0.579393	-1.11148
Pool 3	R02754	v2lhs_83614	Baz1b	29299	22645	14413	0.00528565	0.00325442	0.00172856		-7.5637	-8.26338	-9.17622	456	-0.69968	-1.61251	-1.1561
Pool 3	R00907	v2lmm_75494	Cxxc1	60424	68473	20181	0.0109007	0.00984057	0.00242031		-6.51943	-6.66704	-8.69059	457	-0.147608	-2.17116	-1.15938
Pool 3	R01658	v2lmm_63692	Brd8	196383	78381	165763	0.0354282	0.0112645	0.01988		-4.81896	-6.47207	-5.65254	476	-1.65312	-0.83358	-1.24335
Pool 3	R02465	v2lmm_75953	Cdyl,EG665321	104199	42565	73696	0.0187979	0.00611721	0.00883839		-5.73329	-7.35291	-6.822	494	-1.61962	-1.08871	-1.35417
Pool 3	R02017	v2lhs_195273	Zbtb37	25595	12284	14866	0.00461743	0.00176539	0.00178288		-7.75869	-9.1458	-9.13157	501	-1.3871	-1.37288	-1.37999
Pool 3	R02721	v2lhs_90124	Brd8	112	33	105	2.02052e-05	4.74258e-06	1.25927e-05		-15.5949	-17.6859	-16.2771	505	-2.09098	-0.682141	-1.38656
Pool 3	R03004	v2lmm_85236	Prmt3	45839	21029	22835	0.00826952	0.00302218	0.00273861		-6.91798	-8.3702	-8.51234	521	-1.45222	-1.59436	-1.52329
Pool 3	R01748	v2lmm_122732	Zfp758	11826	1743	16748	0.00213345	0.000250495	0.00200859		-8.87259	-11.9629	-8.9596	529	-3.09034	-0.0870051	-1.58867
Pool 3	R01464	v2lmm_102131,v2mm_102131	EP300,Ep300	61292	6852	112754	0.0110573	0.000984733	0.0135226		-6.49886	-9.98798	-6.20848	530	-3.48912	0.290376	-1.59937
Pool 3	R00163	v2lmm_86519	Phf13	58236	22483	28237	0.010506	0.00323114	0.00338647		-6.57264	-8.27374	-8.206	538	-1.7011	-1.63336	-1.66723
Pool 3	R03025	v2lmm_34374	Ing2	66118	38786	19383	0.0119279	0.00557412	0.00232461		-6.38951	-7.48704	-8.7488	543	-1.09753	-2.35928	-1.72841
Pool 3	R00438	v3lhs_637725	Zbtb37	12260	7085	3208	0.00221175	0.00101822	0.000384737		-8.8206	-9.93974	-11.3438	556	-1.11914	-2.52324	-1.82119
Pool 3	R01458	v3lmm_414523	SUV4-20H2	24059	9177	9141	0.00434033	0.00131887	0.00109628		-7.84798	-9.56648	-9.83316	559	-1.7185	-1.98518	-1.85184
Pool 3	R00365	v3lmm_428031	SETD8	24890	14166	6155	0.00449025	0.00203586	0.000738171		-7.79899	-8.94014	-10.4038	562	-1.14116	-2.60477	-1.87296
Pool 3	R02974	v2lhs_190261,v2hs_190261,v2lhs_173422	FLJ26175,LOC339324,FLJ46419,GIOT-1,MGC35232,LOC245202,ZNF77,LOC401915,DKFZp779O175,LOC436115,LOC210583,ZNF383,ZNF146,ZFP1,9330175B10Rik,ZNF570,ZNF571,ZNF266,ZNF573,LOC342892,100043764,5730507C01Rik,D330038O06,LOC434487,LOC435866,ZNF204,ZNF44,KIAA1559,2010315B03Rik,100043126,DKFZp434I1610,2810408P10Rik,LOC401898,LOC377064,Zfp119,ZNF440,ZNF442,LOC435226,A130081B01,100041430,LOC434179,ZNF569,ZNF568,…	28396	15093	7131	0.00512274	0.00216909	0.000855223		-7.60887	-8.8487	-10.1914	567	-1.23983	-2.58254	-1.91119
Pool 3	R01578	v2lhs_253848	ZNF263	23528	6521	11215	0.00424454	0.000937163	0.00134502		-7.88018	-10.0594	-9.53816	571	-2.17924	-1.65798	-1.91861
Pool 3	R01962	v2lmm_193300	Mbd6	24961	6687	11154	0.00450306	0.00096102	0.0013377		-7.79488	-10.0231	-9.54603	579	-2.22827	-1.75115	-1.98971
Pool 3	R00722	v2lhs_137983	Phf20l1	297	41	256	5.35799e-05	5.8923e-06	3.07022e-05		-14.1879	-17.3727	-14.9913	581	-3.18479	-0.803351	-1.99407
Pool 3	R02162	v2lmm_761,v2lhs_91215	Zmynd11	18074	3235	11741	0.00326062	0.000464917	0.0014081		-8.26064	-11.0707	-9.47203	585	-2.8101	-1.21139	-2.01075
Pool 3	R02403	v2lmm_66283	Prmt5	41364	31016	6020	0.00746222	0.00445745	0.000721981		-7.06618	-7.80956	-10.4358	590	-0.743385	-3.36957	-2.05648
Pool 3	R02201	v3lhs_380629	(Brwd1),Wdr9	30481	56251	1765	0.00549888	0.00808409	0.000211677		-7.50665	-6.9507	-12.2058	592	0.555947	-4.6992	-2.07163
Pool 3	R02323	v2lmm_106231	Prmt6	10973	1758	6214	0.00197957	0.00025265	0.000745247		-8.9806	-11.9506	-10.39	602	-2.96997	-1.4094	-2.18968
Pool 3	R01769	v2lhs_201020,v2lmm_96388	Cecr2	22070	6346	6386	0.00398151	0.000912013	0.000765875		-7.97247	-10.0987	-10.3506	606	-2.12619	-2.37813	-2.25216
Pool 3	R01780	v2lmm_39312	Prmt7	2603	1314	405	0.000469591	0.000188841	4.85718e-05		-11.0563	-12.3705	-14.3295	614	-1.31423	-3.27321	-2.29372
Pool 3	R01384	v2lmm_190814,v2lhs_261411	Phf15	5641	1030	2251	0.00101766	0.000148026	0.000269963		-9.94053	-12.7219	-11.8549	620	-2.78133	-1.91442	-2.34787
Pool 3	R01459	v3lmm_414526	SUV4-20H2	15485	2160	7346	0.00279355	0.000310424	0.000881008		-8.48368	-11.6535	-10.1486	629	-3.16979	-1.66487	-2.41733
Pool 3	R02479	v3lhs_337672,v3lhs_637719	Zbtb37	19592	5711	4296	0.00353447	0.000820754	0.000515221		-8.14429	-10.2508	-10.9225	633	-2.10647	-2.77823	-2.44235
Pool 3	R01218	v2lmm_105046	Mbd5	38763	14526	5158	0.00699299	0.0020876	0.000618601		-7.15988	-8.90394	-10.6587	648	-1.74406	-3.49883	-2.62145
Pool 3	R01927	v2lmm_80291	Prmt5	51579	2844	40556	0.00930504	0.000408724	0.0048639		-6.74777	-11.2566	-7.68367	661	-4.50881	-0.9359	-2.72236
Pool 3	R01329	v3lmm_414524	SUV4-20H2	11656	362	15622	0.00210278	5.20247e-05	0.00187355		-8.89348	-14.2304	-9.06001	667	-5.33696	-0.166525	-2.75174
Pool 3	R00306	v2lmm_100810	Tdrd9	49040	8048	11367	0.008847	0.00115662	0.00136325		-6.8206	-9.75587	-9.51874	673	-2.93528	-2.69814	-2.81671
Pool 3	R02860	v3lmm_516094	SETD8	39464	3675	15440	0.00711945	0.000528151	0.00185172		-7.13402	-10.8868	-9.07691	675	-3.75274	-1.9429	-2.84782
Pool 3	R00715	v2lmm_151213	Taf1	34576	4292	9686	0.00623764	0.000616823	0.00116165		-7.32478	-10.6629	-9.74961	676	-3.33807	-2.42483	-2.88145
Pool 3	R00411	v2lmm_86931,v2lhs_34948	Phf12	34749	3987	8542	0.00626885	0.00057299	0.00102445		-7.31758	-10.7692	-9.93094	682	-3.45162	-2.61336	-3.03249
Pool 3	R00228	v2lmm_8341	Trim28	43882	3030	16155	0.00791647	0.000435455	0.00193747		-6.98093	-11.1652	-9.01161	687	-4.18426	-2.03068	-3.10747
Pool 3	R02348	v2lmm_151214	Taf1	97079	7735	29784	0.0175134	0.00111163	0.00357201		-5.8354	-9.8131	-8.12905	690	-3.97771	-2.29365	-3.13568
Pool 3	R02123	v3lhs_636500	Brd4	15187	1953	2844	0.00273979	0.000280675	0.000341082		-8.51172	-11.7988	-11.5176	692	-3.28709	-3.00588	-3.14648
Pool 3	R02359	v2lmm_84587,v2lhs_156190	Setd5	25219	4289	2707	0.0045496	0.000616392	0.000324651		-7.78004	-10.6639	-11.5888	706	-2.88382	-3.80878	-3.3463
Pool 3	R01394	v2lmm_89558	Myst2	105579	18397	7668	0.0190468	0.00264392	0.000919626		-5.7143	-8.56311	-10.0867	717	-2.8488	-4.37236	-3.61058
Pool 3	R01536	v2lmm_102348	LOC100045983,Brd1	33214	1783	7183	0.00599193	0.000256243	0.00086146		-7.38276	-11.9302	-10.1809	720	-4.54743	-2.79816	-3.6728
Pool 3	R00168	v2lhs_239008	Nsd1	156	1	170	2.8143e-05	1.43715e-07	2.03882e-05		-15.1169	-22.7303	-15.5819	732	-7.61342	-0.465043	-4.03923
Pool 3	R02990	v2lhs_184503	Tle4	15600	31	37138	0.0028143	4.45515e-06	0.00445397		-8.47301	-17.7761	-7.81069	740	-9.30308	0.662318	-4.32038
Pool 3	R01705	v3lmm_482087	Zfp113	6893	6866	22	0.00124352	0.000986745	2.63847e-06		-9.65135	-9.98504	-18.5319	745	-0.333684	-8.88052	-4.6071
Pool 3	R00015	v3lhs_643142	LOC100044024,Brd2	10851	1352	148	0.00195756	0.000194302	1.77497e-05		-8.99673	-12.3294	-15.7818	758	-3.33268	-6.78512	-5.0589
Pool 3	R02912	v3lmm_426246	SETD7	13412	7188	21	0.00241957	0.00103302	2.51854e-06		-8.69103	-9.91891	-18.599	769	-1.22788	-9.90795	-5.56792
Pool 3	R02105	v2lhs_30179	Mll5	30722	91	6648	0.00554236	1.3078e-05	0.000797297		-7.49528	-16.2225	-10.2926	774	-8.72721	-2.79731	-5.76226
Pool 3	R00023	v2mm_2034,v2lmm_2034	Bmi1	76262	889	3466	0.0137579	0.000127762	0.000415679		-6.18359	-12.9342	-11.2322	776	-6.75066	-5.04865	-5.89966
Pool 3	R00822	v2lmm_83116	Jarid1d	164	0	1	2.95862e-05	5e-08	1.1993e-07		-15.0447	-24.2535	-22.9913	810	-9.20878	-7.94658	-8.57768
Pool 3	R02873	v2lhs_152224,v2lmm_9964	Nfix	33796	3	4220	0.00609692	4.31144e-07	0.000506106		-7.3577	-21.1453	-10.9483	814	-13.7876	-3.59057	-8.6891
Pool 1	R02096	v2lmm_23070	Prkcbp1,EG668565	30663	1212734	682726	0.00645011	0.157129	0.0907052		-7.27646	-2.66998	-3.46267	1	4.60648	3.81379	4.21014
Pool 1	R01443	v2lmm_85232	Prmt3	20879	646878	475829	0.004392	0.0838133	0.0632174		-7.83091	-3.57668	-3.98353	2	4.25423	3.84737	4.0508
Pool 1	R01649	v2lmm_8817	Mbd2	51442	356062	273882	0.0108211	0.0461335	0.0363872		-6.53001	-4.43804	-4.78042	21	2.09197	1.74959	1.92078
Pool 1	R00754	v2mm_63375,v2lmm_63375	Hdac3	45118	76002	391930	0.00949078	0.00984726	0.0520708		-6.71926	-6.66606	-4.26338	48	0.0531953	2.45588	1.25454
Pool 1	R02125	v2lmm_189967	Tdrkh	45347	399929	66110	0.00953896	0.0518171	0.0087832		-6.71195	-4.27043	-6.83104	54	2.44153	-0.119084	1.16122
Pool 1	R01916	v2lmm_79269	Scml2,LOC100047360	33811	139452	101511	0.0071123	0.0180682	0.0134865		-7.13547	-5.7904	-6.21234	55	1.34507	0.923126	1.1341
Pool 1	R00442	v2lmm_22757	Phf1	29693	120133	86577	0.00624606	0.0155651	0.0115024		-7.32284	-6.00554	-6.44192	59	1.3173	0.880915	1.09911
Pool 1	R00416	v2lmm_89034	Dido1	29078	42466	214777	0.00611669	0.00550214	0.0285347		-7.35303	-7.50579	-5.13114	62	-0.152759	2.22189	1.03457
Pool 1	R01711	v2lmm_36180	Prmt7	37972	26640	554954	0.00798759	0.00345163	0.0737297		-6.96802	-8.17851	-3.76161	65	-1.21048	3.20641	0.997967
Pool 1	R01008	v2lmm_96181	Fbxo11	16803	46743	52948	0.00353459	0.0060563	0.00703453		-8.14424	-7.36735	-7.15133	75	0.776893	0.992912	0.884902
Pool 1	R02923	v2lmm_44605	Baz1a	32076	84537	97877	0.00674734	0.0109531	0.0130037		-7.21147	-6.51252	-6.26494	82	0.69895	0.94653	0.82274
Pool 1	R02775	v2lmm_221775	Trim33	17453	28111	74343	0.00367132	0.00364222	0.00987702		-8.08949	-8.10096	-6.66171	90	-0.0114792	1.42778	0.708148
Pool 1	R01546	v2lmm_104568	Phf3	16081	28882	58935	0.00338271	0.00374212	0.00782995		-8.2076	-8.06193	-6.99678	93	0.145675	1.21082	0.678248
Pool 1	R02670	v2lmm_2559	Brdt	30490	49112	124517	0.00641372	0.00636324	0.016543		-7.28462	-7.29602	-5.91764	94	-0.0113995	1.36699	0.677795
Pool 1	R01747	v2mm_36238,v2lmm_36238	Ncoa2	32850	27794	248201	0.00691015	0.00360115	0.0329753		-7.17707	-8.11733	-4.92247	98	-0.940259	2.2546	0.65717
Pool 1	R01237	v2lmm_151531	Baz1a	55632	65038	298842	0.0117025	0.0084267	0.0397034		-6.41705	-6.89082	-4.65459	99	-0.473771	1.76245	0.64434
Pool 1	R01373	v2lmm_14912	Pbrm1	24442	70292	47712	0.00514149	0.00910744	0.00633889		-7.6036	-6.77874	-7.30155	110	0.824859	0.302044	0.563452
Pool 1	R02917	v2lmm_101480	Pbrm1	47439	430462	23299	0.00997902	0.0557732	0.00309544		-6.64689	-4.16429	-8.33564	135	2.4826	-1.68875	0.396925
Pool 1	R00285	v2lmm_21693	Chd3	54273	121049	93903	0.0114166	0.0156838	0.0124757		-6.45273	-5.99458	-6.32473	158	0.458146	0.127991	0.293068
Pool 1	R02259	v2lmm_206493	Tdrkh	20085	13735	112831	0.00422497	0.00177959	0.0149904		-7.88684	-9.13424	-6.05981	159	-1.2474	1.82703	0.289813
Pool 1	R00302	v2lmm_90589,v2mm_90589	Ep300	53533	350021	29921	0.0112609	0.0453508	0.00397523		-6.47253	-4.46273	-7.97475	171	2.0098	-1.50222	0.253793
Pool 1	R00607	v2lmm_89553	Myst2	54145	69955	142461	0.0113897	0.00906378	0.018927		-6.45613	-6.78567	-5.72341	178	-0.32954	0.732721	0.201591
Pool 1	R02024	v2lmm_119072	Asxl3	39840	47400	108795	0.00838053	0.00614142	0.0144542		-6.89874	-7.34721	-6.11237	182	-0.44847	0.786377	0.168954
Pool 1	R01742	v2lmm_118676	Tdrd6	14615	36922	17909	0.00307433	0.00478383	0.00237934		-8.34551	-7.70762	-8.71522	188	0.637892	-0.369711	0.134091
Pool 1	R02551	v2lmm_78077	Sfmbt2	38872	72777	57885	0.00817691	0.00942941	0.00769045		-6.93423	-6.72862	-7.02272	199	0.205612	-0.0884875	0.0585624
Pool 1	R01070	v2lmm_223728	Dido1	35720	35236	99981	0.00751387	0.00456538	0.0132832		-7.05623	-7.77505	-6.23425	201	-0.718821	0.821976	0.0515776
Pool 1	R02970	v2lmm_162665	Chd9	24878	42424	39249	0.0052332	0.0054967	0.00521452		-7.57809	-7.50722	-7.58325	209	0.0708712	-0.00516031	0.0328554
Pool 1	R01612	v2lmm_96182	Fbxo11	27300	45442	41904	0.00574268	0.00588773	0.00556726		-7.44406	-7.40807	-7.48882	214	0.0359864	-0.0447587	-0.00438614
Pool 1	R00845	v2lhs_138561,v2lmm_72996	Ing5	59389	92400	92127	0.0124928	0.0119719	0.0122398		-6.32276	-6.38421	-6.35228	224	-0.0614419	-0.0295174	-0.0454796
Pool 1	R02464	v2lmm_10373,v2lhs_228400	Chd1	33970	33432	78394	0.00714575	0.00433164	0.0104152		-7.1287	-7.85087	-6.58516	238	-0.722171	0.543536	-0.0893171
Pool 1	R00342	v2lmm_197509	Phf20l1	30055	5941	306164	0.00632221	0.000769751	0.0406761		-7.30536	-10.3433	-4.61967	254	-3.03797	2.68568	-0.176142
Pool 1	R03042	v2lmm_80173	Rnf17	44373	47229	83456	0.00933407	0.00611926	0.0110877		-6.74328	-7.35243	-6.49489	255	-0.609148	0.248388	-0.18038
Pool 1	R00833	v2lmm_96180	Fbxo11	34900	120779	19687	0.00734138	0.0156488	0.00261556		-7.08973	-5.9978	-8.57866	262	1.09193	-1.48893	-0.198499
Pool 1	R02759	v2lmm_78811,v2mm_78811	Smarca2	35764	82793	29644	0.00752313	0.0107271	0.00393842		-7.05445	-6.54259	-7.98817	264	0.511862	-0.933714	-0.210926
Pool 1	R00474	v2lmm_70582,v2lhs_191095	Phf23	19687	67824	10453	0.00414125	0.00878767	0.00138876		-7.91572	-6.8303	-9.49199	272	1.08541	-1.57627	-0.245429
Pool 1	R01884	v2lmm_243822	Atad2	60715	46536	124884	0.0127717	0.00602947	0.0165918		-6.29091	-7.37375	-5.91339	292	-1.08284	0.377518	-0.352663
Pool 1	R02450	v2lmm_66099	Prmt2	22322	29833	25582	0.00469554	0.00386534	0.00339876		-7.73449	-8.01519	-8.20078	298	-0.280696	-0.466283	-0.37349
Pool 1	R02293	v2lmm_156367	Bptf	25551	13476	72756	0.00537477	0.00174603	0.00966617		-7.53958	-9.16171	-6.69284	302	-1.62213	0.846741	-0.387693
Pool 1	R00879	v2lmm_159321	Hdac9	25439	10736	83791	0.00535121	0.00139102	0.0111323		-7.54592	-9.48964	-6.48911	314	-1.94372	1.05681	-0.443458
Pool 1	R02488	v2lmm_1774	Kat2a	30523	12450	93682	0.00642066	0.00161309	0.0124463		-7.28306	-9.27595	-6.32813	336	-1.99289	0.954929	-0.51898
Pool 1	R01597	v2lmm_242450	Asxl3	72380	36987	169530	0.0152255	0.00479225	0.0225233		-6.03737	-7.70508	-5.47244	344	-1.66771	0.564932	-0.55139
Pool 1	R02887	v2lmm_9537	Tdrd12	52922	88839	36467	0.0111324	0.0115105	0.00484491		-6.48909	-6.44091	-7.68931	354	0.0481866	-1.20022	-0.576018
Pool 1	R02838	v2lmm_111422	Phf16	46894	125904	19483	0.00986437	0.0163129	0.00258846		-6.66356	-5.93785	-8.59369	357	0.72571	-1.93013	-0.602212
Pool 1	R01992	v2lmm_219062	Phf14	32843	31691	35644	0.00690868	0.00410607	0.00473557		-7.17737	-7.92803	-7.72225	365	-0.750652	-0.544872	-0.647762
Pool 1	R03040	v2lhs_134259,v2lmm_188997	Trim33	22681	38230	13896	0.00477106	0.0049533	0.00184619		-7.71148	-7.65739	-9.08124	366	0.054082	-1.36976	-0.657839
Pool 1	R00777	v2lmm_225154	L3mbtl	28552	73322	10498	0.00600605	0.00950002	0.00139474		-7.37937	-6.71785	-9.48579	379	0.661515	-2.10642	-0.722454
Pool 1	R02610	v2lmm_161241	Dido1	22731	23999	19898	0.00478157	0.00310945	0.0026436		-7.7083	-8.32912	-8.56328	380	-0.620826	-0.854983	-0.737905
Pool 1	R00132	v2lmm_80077	Cdyl2	31154	19372	44434	0.00655339	0.00250995	0.00590339		-7.25354	-8.63813	-7.40424	385	-1.38458	-0.150699	-0.767641
Pool 1	R02698	v2lmm_33545	Phf17	20964	20744	18777	0.00440988	0.00268771	0.00249466		-7.82505	-8.53941	-8.64694	386	-0.714359	-0.821893	-0.768126
Pool 1	R00648	v2lmm_203083	Pygo1	17303	78688	3287	0.00363977	0.0101953	0.000436702		-8.10194	-6.61596	-11.1611	391	1.48598	-3.05912	-0.786571
Pool 1	R02167	v2lmm_189107	Trim33	24247	6063	80506	0.00510047	0.000785558	0.0106958		-7.61515	-10.314	-6.54681	395	-2.69884	1.06834	-0.815249
Pool 1	R02716	v2lmm_28150	Mphosph8	8179	5259	9721	0.00172049	0.000681387	0.00129151		-9.18296	-10.5192	-9.59673	402	-1.33627	-0.413765	-0.87502
Pool 1	R02422	v2lmm_64597	Rnf17	67118	97445	34932	0.0141186	0.0126255	0.00464097		-6.14626	-6.30751	-7.75136	404	-0.161251	-1.6051	-0.883173
Pool 1	R02223	v2lmm_43622	Pcgf2	22026	10296	33610	0.00463327	0.00133401	0.00446534		-7.75375	-9.55002	-7.80702	408	-1.79626	-0.0532627	-0.924763
Pool 1	R00646	v2lmm_32365	Epc1	79433	192127	22621	0.0167091	0.0248931	0.00300537		-5.90322	-5.32811	-8.37824	412	0.575111	-2.47502	-0.949955
Pool 1	R01258	v2lmm_241409	Tdrd6	31046	9762	67608	0.00653067	0.00126482	0.00898222		-7.25855	-9.62685	-6.79871	413	-2.3683	0.459841	-0.954228
Pool 1	R00948	v2lmm_189185,v2lmm_106158	Trim33	53018	64458	29816	0.0111526	0.00835155	0.00396128		-6.48648	-6.90374	-7.97982	414	-0.417262	-1.49334	-0.955302
Pool 1	R00962	v2lmm_25387	Phf17	15922	24651	6842	0.00334927	0.00319393	0.00090901		-8.22194	-8.29045	-10.1034	420	-0.0685144	-1.88148	-0.974996
Pool 1	R01267	v2lmm_101579	Chd8	42737	74630	16196	0.00898993	0.0096695	0.00215176		-6.79747	-6.69234	-8.86027	422	0.105131	-2.06279	-0.978831
Pool 1	R02574	v2lmm_29978	Tdrd7	27445	4943	96875	0.00577319	0.000640444	0.0128706		-7.43642	-10.6086	-6.27978	426	-3.17222	1.15664	-1.00779
Pool 1	R01003	v2lmm_3199	Smarcb1	33325	96078	7099	0.00701007	0.0124484	0.000943155		-7.15636	-6.32789	-10.0502	431	0.828462	-2.89386	-1.0327
Pool 1	R00355	v2lmm_226686	Cecr2	37379	38434	20811	0.00786285	0.00497973	0.0027649		-6.99073	-7.64972	-8.49856	439	-0.658984	-1.50783	-1.08341
Pool 1	R01026	v2lmm_17986	Stk31	23563	16660	18716	0.00495659	0.00215857	0.00248656		-7.65644	-8.85571	-8.65163	440	-1.19927	-0.995197	-1.09724
Pool 1	R01369	v2lmm_194726	Prmt6	40380	4331	200436	0.00849412	0.00056115	0.0266294		-6.87932	-10.7993	-5.23084	449	-3.92001	1.64848	-1.13576
Pool 1	R01210	v2lmm_24029	Hdac11	25876	6553	53896	0.00544314	0.000849045	0.00716048		-7.52135	-10.2019	-7.12573	452	-2.68053	0.395618	-1.14245
Pool 1	R00633	v2lmm_70760	Ing5	22388	31682	8131	0.00470942	0.0041049	0.00108026		-7.73023	-7.92844	-9.8544	459	-0.198201	-2.12417	-1.16118
Pool 1	R02938	v2lmm_101581	Chd8	59989	48129	38246	0.012619	0.00623587	0.00508126		-6.30826	-7.32519	-7.6206	461	-1.01693	-1.31233	-1.16463
Pool 1	R02458	v2lmm_93826	Trim66	15248	11644	9588	0.00320749	0.00150866	0.00127384		-8.28434	-9.37251	-9.6166	466	-1.08817	-1.33226	-1.21022
Pool 1	R02058	v2lmm_85234	Prmt3	12565	10546	6953	0.00264311	0.0013664	0.000923757		-8.56355	-9.5154	-10.0802	473	-0.951854	-1.51665	-1.23425
Pool 1	R00947	v2lmm_83265	Dido1	29642	6719	57755	0.00623533	0.000870553	0.00767318		-7.32532	-10.1658	-7.02596	479	-2.84046	0.299357	-1.27055
Pool 1	R02623	v2lmm_98510	Phc2	40524	41097	17420	0.00852441	0.00532477	0.00231438		-6.87418	-7.55307	-8.75516	483	-0.678882	-1.88098	-1.27993
Pool 1	R00787	v2lmm_92486	Phf20l1	34470	28865	17297	0.00725093	0.00373992	0.00229803		-7.10762	-8.06278	-8.76538	487	-0.955159	-1.65777	-1.30646
Pool 1	R00505	v2lmm_189494	Prmt8	49758	84061	11779	0.0104668	0.0108914	0.00156493		-6.57803	-6.52066	-9.31969	490	0.0573692	-2.74166	-1.34214
Pool 1	R03078	v2lmm_67809	Scmh1	13389	11916	5863	0.00281644	0.00154391	0.000778943		-8.47191	-9.3392	-10.3262	498	-0.867287	-1.85428	-1.36079
Pool 1	R00992	v2lmm_86521	Phf13	63406	67512	23060	0.0133378	0.00874725	0.00306369		-6.22834	-6.83696	-8.35051	499	-0.608614	-2.12217	-1.36539
Pool 1	R02287	v2lmm_96183	Fbxo11	30584	42805	8316	0.00643349	0.00554606	0.00110484		-7.28018	-7.49432	-9.82194	500	-0.214137	-2.54176	-1.37795
Pool 1	R03083	v2lmm_111638	Hdac8	51230	36355	27154	0.0107765	0.00471037	0.00360761		-6.53597	-7.72995	-8.11474	503	-1.19397	-1.57877	-1.38637
Pool 1	R02419	v2lmm_104210	Tdrd5	38506	13071	35488	0.00809992	0.00169355	0.00471484		-6.94788	-9.20573	-7.72857	520	-2.25785	-0.780698	-1.51928
Pool 1	R02611	v2lmm_86517	Phf13	33020	15168	18968	0.00694591	0.00196525	0.00252004		-7.16962	-8.99107	-8.63234	535	-1.82145	-1.46272	-1.64208
Pool 1	R01096	v2lmm_5593	Pbrm1	34072	23082	12761	0.00716721	0.00299064	0.00169539		-7.12437	-8.38533	-9.20416	539	-1.26096	-2.07979	-1.67037
Pool 1	R03022	v2lmm_231600	Pygo2	41018	54006	7370	0.00862833	0.00699733	0.000979159		-6.8567	-7.15898	-9.99617	542	-0.302276	-3.13947	-1.72087
Pool 1	R01245	v2lmm_24864	Snd1	24905	16678	8079	0.00523888	0.0021609	0.00107335		-7.57652	-8.85415	-9.86366	550	-1.27763	-2.28713	-1.78238
Pool 1	R01700	v2lmm_135237	Brwd3	40886	10047	34242	0.00860056	0.00130175	0.0045493		-6.86135	-9.58533	-7.78014	557	-2.72398	-0.918786	-1.82138
Pool 1	R02729	v2lmm_110610	Pygo1	10473	1986	10762	0.00220304	0.000257318	0.00142981		-8.82629	-11.9242	-9.44996	561	-3.09788	-0.623674	-1.86078
Pool 1	R02100	v2lmm_47873	LOC100044024,Brd2	21311	6341	12682	0.00448287	0.000821577	0.0016849		-7.80136	-10.2493	-9.21312	573	-2.44795	-1.41176	-1.92986
Pool 1	R00036	v2lmm_160988	Mbd5	21795	6370	12680	0.00458468	0.000825334	0.00168463		-7.76896	-10.2427	-9.21335	577	-2.47377	-1.44439	-1.95908
Pool 1	R00952	v2lmm_232160	Cecr2	35574	7147	26544	0.00748316	0.000926007	0.00352657		-7.06214	-10.0767	-8.14752	588	-3.01455	-1.08538	-2.04997
Pool 1	R02391	v2lmm_16858	Mbd4	30461	55258	2504	0.00640761	0.00715955	0.000332675		-7.286	-7.12592	-11.5536	589	0.160081	-4.2676	-2.05376
Pool 1	R00052	v2lmm_209797	Fbxo10	38174	15727	13285	0.00803008	0.00203768	0.00176501		-6.96037	-8.93886	-9.14611	593	-1.97849	-2.18574	-2.08211
Pool 1	R01414	v2lmm_104572	Phf3	18377	82801	583	0.00386569	0.0107282	7.74559e-05		-8.01506	-6.54245	-13.6563	594	1.47261	-5.64121	-2.0843
Pool 1	R00266	v2lmm_8856	Brd3	57963	29141	16394	0.0121928	0.00377568	0.00217806		-6.35783	-8.04905	-8.84274	595	-1.69122	-2.48491	-2.08807
Pool 1	R01555	v2lmm_118672	Tdrd6	33337	16550	8376	0.00701259	0.00214431	0.00111281		-7.15584	-8.86527	-9.81157	601	-1.70943	-2.65574	-2.18258
Pool 1	R00677	v2lmm_80042	Scml2	1627	10009	31	0.000342247	0.00129682	4.11858e-06		-11.5127	-9.5908	-17.8894	603	1.92187	-6.37675	-2.22744
Pool 1	R02207	v2lmm_5641	LOC100047028,Cbx1	22442	30441	1873	0.00472078	0.00394411	0.000248842		-7.72676	-7.98608	-11.9725	607	-0.259324	-4.24572	-2.25252
Pool 1	R00773	v2lmm_193395	Trim66	16741	6625	4734	0.00352155	0.000858374	0.000628947		-8.14957	-10.1861	-10.6348	608	-2.03653	-2.4852	-2.26087
Pool 1	R01151	v2lmm_108188	Cecr2	25372	11022	6481	0.00533712	0.00142807	0.000861049		-7.54972	-9.45171	-10.1816	609	-1.90199	-2.63189	-2.26694
Pool 1	R01865	v2lmm_75984,v2mm_75984	Dpf2	61072	33397	12390	0.0128468	0.00432711	0.0016461		-6.28245	-7.85238	-9.24673	610	-1.56993	-2.96428	-2.26711
Pool 1	R00160	v2lmm_171261	Pbrm1	62625	10950	36697	0.0131735	0.00141875	0.00487547		-6.24622	-9.46117	-7.68024	618	-3.21495	-1.43402	-2.32448
Pool 1	R01573	v2lmm_31062	Snd1	40659	12060	13021	0.00855281	0.00156256	0.00172994		-6.86939	-9.32187	-9.17507	621	-2.45248	-2.30568	-2.37908
Pool 1	R01589	v2lmm_22779	Sec22c,Iqgap1,Slc38a10,Ppih,Vps13d,Coq10a,Phf20,Phactr4,Phca,EG627782,Snrnp48,Cbfa2t2,N4bp2l2,Jarid1d,1300014J16Rik,2700069I18Rik,AI426330,Ecsit,7530414M10Rik,Chid1,Bola2,Csgalnact2,Matn4,B230340J04Rik,Parp2,Med13,2810002D19Rik	22016	4519	9983	0.00463117	0.000585508	0.00132632		-7.75441	-10.738	-9.55836	624	-2.98362	-1.80395	-2.39378
Pool 1	R01436	v2lmm_15759,v2mm_15759	Hdac2	24523	16850	3242	0.00515853	0.00218318	0.000430724		-7.59882	-8.83935	-11.1809	628	-1.24053	-3.58213	-2.41133
Pool 1	R01920	v2lmm_89031	Dido1	19905	3153	11320	0.00418711	0.000408521	0.00150395		-7.89983	-11.2573	-9.37703	630	-3.35747	-1.4772	-2.41734
Pool 1	R00556	v2lmm_8690	LOC677441,Cbx3,C7,EG665631,LOC633016	20970	6082	6510	0.00441114	0.000788019	0.000864902		-7.82463	-10.3095	-10.1752	631	-2.48485	-2.35054	-2.4177
Pool 1	R02811	v2lmm_67714	Brd8	18053	3887	7354	0.00379753	0.000503622	0.000977033		-8.04072	-10.9554	-9.9993	632	-2.91465	-1.95858	-2.43662
Pool 1	R00877	v2lmm_96184	Fbxo11	11684	38790	282	0.00245778	0.00502586	3.74658e-05		-8.66843	-7.63641	-14.7041	638	1.03201	-6.03564	-2.50181
Pool 1	R01021	v2lmm_193516	Myst3	10958	1076	8817	0.00230507	0.000139413	0.0011714		-8.76098	-12.8083	-9.73755	639	-4.04737	-0.97657	-2.51197
Pool 1	R02231	v2lmm_222576	Baz2a	41239	8066	16632	0.00867482	0.00104508	0.00220968		-6.84895	-9.90217	-8.82194	640	-3.05322	-1.97299	-2.51311
Pool 1	R01569	v2lmm_73029	Myst1	16345	1841	11052	0.00343825	0.000238531	0.00146834		-8.18411	-12.0335	-9.4116	642	-3.84943	-1.22749	-2.53846
Pool 1	R02184	v2lmm_38418	Asxl2	1197	253	423	0.000251795	3.27802e-05	5.61987e-05		-11.9555	-14.8968	-14.1191	643	-2.94135	-2.16364	-2.5525
Pool 1	R01847	v2lmm_19752	Mllt10	23627	1551	23662	0.00497005	0.000200957	0.00314367		-7.65252	-12.2808	-8.31333	651	-4.6283	-0.66081	-2.64456
Pool 1	R00019	v2lmm_151215	Taf1	4977	17658	90	0.00104694	0.00228787	1.19572e-05		-9.89961	-8.77178	-16.3518	654	1.12783	-6.45215	-2.66216
Pool 1	R01259	v2lmm_106074	Tdrkh	41774	11701	9225	0.00878736	0.00151605	0.00122561		-6.83035	-9.36547	-9.67229	657	-2.53511	-2.84193	-2.68852
Pool 1	R02744	v2lmm_100259	Bptf	20569	2164	11409	0.00432679	0.00028038	0.00151577		-7.85249	-11.8003	-9.36573	662	-3.94784	-1.51325	-2.73054
Pool 1	R02261	v2lmm_77805	Rnf17	15093	1018	12834	0.00317488	0.000131898	0.00170509		-8.29908	-12.8883	-9.19593	664	-4.58921	-0.896854	-2.74303
Pool 1	R02820	v2lmm_100813	Tdrd9	25761	18692	2029	0.00541895	0.00242184	0.000269568		-7.52777	-8.68968	-11.8571	665	-1.16191	-4.32929	-2.7456
Pool 1	R02737	v2lmm_102352	LOC100045983,Brd1	31387	8407	6153	0.0066024	0.00108926	0.000817471		-7.24279	-9.84244	-10.2565	671	-2.59964	-3.01375	-2.8067
Pool 1	R02440	v2lmm_111642	Hdac8	14241	1549	5681	0.00299566	0.000200697	0.000754763		-8.38291	-12.2827	-10.3717	678	-3.89978	-1.98878	-2.94428
Pool 1	R01765	v2lmm_52841	Pcgf2	44319	16674	4840	0.00932271	0.00216038	0.00064303		-6.74503	-8.8545	-10.6028	679	-2.10946	-3.85779	-2.98363
Pool 1	R00878	v2lhs_117166,v2lmm_193661	Cecr2	19911	1889	8104	0.00418837	0.00024475	0.00107668		-7.89939	-11.9964	-9.8592	681	-4.09701	-1.95981	-3.02841
Pool 1	R01384	v2lmm_190814,v2lhs_261411	Phf15	20971	4706	3467	0.00441135	0.000609737	0.000460617		-7.82456	-10.6795	-11.0841	684	-2.85496	-3.25958	-3.05727
Pool 1	R00945	v2lmm_56711	Pcgf2	45321	13003	5146	0.00953349	0.00168474	0.000683684		-6.71278	-9.21325	-10.5144	693	-2.50047	-3.8016	-3.15104
Pool 1	R00012	v2lmm_53490	Chd6	13539	3619	1615	0.00284799	0.000468899	0.000214565		-8.45584	-11.0584	-12.1863	694	-2.6026	-3.73046	-3.16653
Pool 1	R01148	v2lmm_153832	Chd5	9089	6316	415	0.00191191	0.000818338	5.51358e-05		-9.03077	-10.255	-14.1467	695	-1.22425	-5.11588	-3.17007
Pool 1	R02282	v2lmm_208555	Taf1	39818	2869	15444	0.0083759	0.000371724	0.00205185		-6.89954	-11.3935	-8.92886	698	-4.49394	-2.02932	-3.26163
Pool 1	R02875	v2lmm_65293	Cxxc1	25746	47443	373	0.00541579	0.00614699	4.95558e-05		-7.52861	-7.3459	-14.3006	701	0.182708	-6.77197	-3.29463
Pool 1	R00073	v2lmm_159062	100043283,100041204,100041325,100043853,100040109,100042427,EG433,EG382450,100041831,100043659,100043797,640374,674324,100039840,100039827,100043724,100042107,100040053,Bptf,100043560,Cry2,100041236,3000002C10Rik,EG277333,100040001	66484	22428	5138	0.0139852	0.0029059	0.000682621		-6.15995	-8.4268	-10.5166	703	-2.26685	-4.35667	-3.31176
Pool 1	R02982	v2lmm_41395	Myst4	34180	28080	1057	0.00718992	0.00363821	0.00014043		-7.11981	-8.10256	-12.7979	705	-0.982748	-5.67805	-3.3304
Pool 1	R02539	v2lmm_64299	Dpf1	15372	396	11598	0.00323357	5.13081e-05	0.00154088		-8.27266	-14.2505	-9.34203	712	-5.9778	-1.06937	-3.52359
Pool 1	R01165	v2mm_30108,v2lmm_30108	Ncoa3	65307	15615	5188	0.0137376	0.00202317	0.000689264		-6.18572	-8.94917	-10.5027	713	-2.76344	-4.31693	-3.54019
Pool 1	R01941	v2lmm_20596	Epc1	17691	1199	4931	0.00372139	0.000155349	0.00065512		-8.06994	-12.6522	-10.576	714	-4.58225	-2.50601	-3.54413
Pool 1	R00741	v2lmm_222108	Brdt	25164	4296	2242	0.00529337	0.000556615	0.000297866		-7.5616	-10.811	-11.713	721	-3.24943	-4.15145	-3.70044
Pool 1	R00678	v2lmm_159063	100043283,100041204,100041325,100043853,100040109,100042427,EG544878,100041831,100043659,100043797,640374,674324,100039840,100039827,100043724,EG433273,100042107,100040053,Bptf,100043560,EG545,Cry2,100041236,3000002C10Rik,100040001	9313	7274	133	0.00195903	0.000942462	1.767e-05		-8.99564	-10.0513	-15.7883	727	-1.05564	-6.79269	-3.92416
Pool 1	R02947	v2lmm_47905	Phf20	47066	1512	13779	0.00990055	0.000195904	0.00183064		-6.65827	-12.3176	-9.09343	734	-5.65929	-2.43516	-4.04723
Pool 1	R00443	v2lmm_78568	Sp100	27682	285	14532	0.00582304	3.69263e-05	0.00193068		-7.42401	-14.725	-9.01667	741	-7.30098	-1.59266	-4.44682
Pool 1	R00105	v2lmm_17087	Baz1b	13107	11556	60	0.00275712	0.00149726	7.97144e-06		-8.50262	-9.38346	-16.9367	746	-0.880834	-8.4341	-4.65747
Pool 1	R01538	v2mm_102132,v2lmm_102132	EP300,Ep300	4147	11	4337	0.000872341	1.42522e-06	0.000576202		-10.1628	-19.4204	-10.7611	753	-9.25756	-0.598316	-4.92794
Pool 1	R01129	v2lmm_72835	Hdac5	72961	6298	2217	0.0153477	0.000816006	0.000294545		-6.02583	-10.2591	-11.7292	754	-4.2333	-5.70339	-4.96834
Pool 1	R00658	v2lmm_55731	Mbd3	10789	35	8426	0.00226952	4.5348e-06	0.00111946		-8.7834	-17.7505	-9.80299	755	-8.96713	-1.01959	-4.99336
Pool 1	R00305	v2mm_102133,v2lmm_102133	EP300,Ep300	20247	12244	73	0.00425905	0.0015864	9.69859e-06		-7.87525	-9.30002	-16.6538	760	-1.42477	-8.77854	-5.10166
Pool 1	R03020	v2lmm_79380	Phf14	7605	4710	15	0.00159975	0.000610255	1.99286e-06		-9.28794	-10.6783	-18.9367	767	-1.39036	-9.64879	-5.51957
Pool 1	R01576	v2lmm_135236	Brwd3	9649	16	7026	0.00202971	2.07305e-06	0.000933456		-8.94451	-18.8798	-10.0651	768	-9.9353	-1.12062	-5.52796
Pool 1	R03024	v2lmm_171266	Pbrm1	15514	6437	35	0.00326344	0.000834015	4.65001e-06		-8.25939	-10.2276	-17.7143	772	-1.96825	-9.45495	-5.7116
Pool 1	R03060	v2lmm_48611	Mllt6	12376	5358	26	0.00260335	0.000694214	3.45429e-06		-8.58542	-10.4923	-18.1432	773	-1.90692	-9.55776	-5.73234
Pool 1	R02330	v2lmm_13600	Kat2a	19001	600	392	0.00399695	7.77395e-05	5.20801e-05		-7.96688	-13.651	-14.2289	778	-5.68411	-6.26202	-5.97307
Pool 1	R02833	v2lmm_4595	Mbd2	18651	114	1935	0.00392333	1.47705e-05	0.000257079		-7.99371	-16.0469	-11.9255	779	-8.05321	-3.93179	-5.9925
Pool 1	R00358	v2lmm_61986	Cdyl	7629	13	2305	0.0016048	1.68436e-06	0.000306236		-9.28339	-19.1794	-11.6731	782	-9.89598	-2.38967	-6.14283
Pool 1	R01769	v2lhs_201020,v2lmm_96388	Cecr2	11412	16	2144	0.00240057	2.07305e-06	0.000284846		-8.70241	-18.8798	-11.7775	790	-10.1774	-3.07512	-6.62626
Pool 1	R01620	v2lmm_61067	L3mbtl2	27503	6644	22	0.00578539	0.000860835	2.92286e-06		-7.43337	-10.182	-18.3842	792	-2.7486	-10.9508	-6.84971
Pool 1	R03028	v2lmm_192927	Cecr2	18508	3584	18	0.00389324	0.000464364	2.39143e-06		-8.00481	-11.0725	-18.6737	793	-3.06765	-10.6689	-6.86826
Pool 1	R02909	v2mm_215595,v2lmm_215595	Nr6a1	21253	14	5242	0.00447067	1.81392e-06	0.000696438		-7.80529	-19.0725	-10.4877	794	-11.2672	-2.68242	-6.97479
Pool 1	R02545	v2lmm_3388	Mecp2	16344	3479	12	0.00343804	0.000450759	1.59429e-06		-8.1842	-11.1154	-19.2587	795	-2.93116	-11.0745	-7.00281
Pool 1	R02404	v2lmm_153829	Chd5	11470	7	2187	0.00241277	9.06961e-07	0.000290559		-8.69509	-20.0725	-11.7489	797	-11.3774	-3.05379	-7.21557
Pool 1	R00950	v2lmm_193542	Prmt8	30327	26	1193	0.00637943	3.36871e-06	0.000158499		-7.29236	-18.1794	-12.6232	803	-10.887	-5.33088	-8.10895
Pool 1	R01009	v2lmm_173363	Ing5	19939	4	2457	0.00419426	5.18263e-07	0.000326431		-7.89737	-20.8798	-11.5809	806	-12.9824	-3.68357	-8.33301
Pool 1	R01553	v2lmm_110150	AI931714	24418	5	2494	0.00513644	6.47829e-07	0.000331346		-7.60502	-20.5579	-11.5594	808	-12.9529	-3.95436	-8.45361
Pool 1	R00405	v2lmm_117559	Phf20l1	55587	3684	16	0.011693	0.00047732	2.12572e-06		-6.41821	-11.0328	-18.8436	809	-4.61454	-12.4254	-8.51997
Pool 1	R01117	v2lmm_92042	Kat5	17186	38	1	0.00361516	4.9235e-06	1.32857e-07		-8.11173	-17.6319	-22.8436	831	-9.52016	-14.7319	-12.126
Pool 2	R00430	v2lmm_31775	Prkcbp1	39839	564275	866392	0.00730924	0.0623127	0.0871768		-7.09606	-4.00433	-3.51991	4	3.09173	3.57615	3.33394
Pool 2	R00974	v2lmm_18773	Pbrm1	22688	89323	301617	0.00416255	0.00986391	0.0303489		-7.90832	-6.66362	-5.04221	18	1.24469	2.8661	2.0554
Pool 2	R00630	v2lmm_151532	Baz1a	45116	191856	394262	0.00827741	0.0211866	0.0396709		-6.91661	-5.5607	-4.65578	23	1.3559	2.26083	1.80837
Pool 2	R00707	v2lhs_229905	Mbd6	9206	66381	41071	0.00168902	0.00733043	0.00413259		-9.2096	-7.09189	-7.91874	28	2.11771	1.29086	1.70429
Pool 2	R00386	v2lmm_233857	Mbd5	18194	121396	80983	0.00333804	0.0134057	0.00814855		-8.22678	-6.22101	-6.93924	34	2.00577	1.28754	1.64666
Pool 2	R03011	v3lmm_466140	Pygo1	14355	153146	35265	0.0026337	0.0169119	0.00354838		-8.56869	-5.88582	-8.13862	35	2.68287	0.430069	1.55647
Pool 2	R00448	v3lmm_458803	Mbd4	34419	144757	207882	0.00631483	0.0159855	0.0209172		-7.30704	-5.96709	-5.57917	36	1.33994	1.72787	1.53391
Pool 2	R02344	v2lmm_90310	4933408B17Rik	34496	196144	125930	0.00632896	0.0216601	0.0126711		-7.30382	-5.52881	-6.30231	39	1.775	1.00151	1.38825
Pool 2	R00391	v3lmm_501373	Brd7,LOC634327	42992	390609	96612	0.00788772	0.0431348	0.00972115		-6.98618	-4.535	-6.68466	41	2.45117	0.30152	1.37635
Pool 2	R00054	v3lmm_424604	Chd1	22299	79910	113371	0.00409118	0.00882444	0.0114075		-7.93327	-6.82428	-6.45388	45	1.10899	1.47939	1.29419
Pool 2	R02600	v2lmm_52248	Aire	40185	99598	284864	0.00737272	0.0109986	0.0286632		-7.08359	-6.50654	-5.12466	46	0.577048	1.95893	1.26799
Pool 2	R01447	v2lhs_58157	Baz2b	15190	92347	43516	0.0027869	0.0101979	0.0043786		-8.48712	-6.61559	-7.83531	47	1.87153	0.65181	1.26167
Pool 2	R00184	v2lmm_70538	Myst1	27219	89164	132516	0.00499385	0.00984635	0.0133338		-7.64563	-6.66619	-6.22876	51	0.979436	1.41687	1.19815
Pool 2	R00433	v2lmm_93092	AI931714	37314	182985	117494	0.00684598	0.020207	0.0118223		-7.19053	-5.629	-6.40234	52	1.56153	0.788184	1.17485
Pool 2	R00865	v2lmm_57666	Ints12	51298	141219	265368	0.00941161	0.0155948	0.0267015		-6.73134	-6.00279	-5.22694	57	0.728548	1.50441	1.11648
Pool 2	R00324	v2lmm_85439	Trim24	59511	293248	150675	0.0109184	0.0323833	0.015161		-6.51709	-4.94861	-6.04349	64	1.56848	0.473597	1.02104
Pool 2	R02421	v2lmm_85438	Trim24	54411	175716	195139	0.00998275	0.0194043	0.019635		-6.64635	-5.68748	-5.67043	67	0.958864	0.975917	0.967391
Pool 2	R02510	v2lmm_10472	Mecp2	30870	106883	98300	0.0056637	0.0118031	0.009891		-7.46404	-6.4047	-6.65967	71	1.05934	0.804371	0.931858
Pool 2	R00283	v2lmm_189282	Kat2b	27503	90864	88869	0.00504596	0.0100341	0.00894205		-7.63066	-6.63895	-6.80518	73	0.991709	0.825477	0.908593
Pool 2	R01223	v2lmm_72884	Cxxc1	11280	38487	34045	0.00206953	0.00425011	0.00342563		-8.91648	-7.87828	-8.18942	76	1.03819	0.727061	0.882627
Pool 2	R01971	v2lmm_68359,v2mm_68359	Dpf2	18441	35666	97944	0.00338336	0.00393859	0.00985518		-8.20733	-7.98811	-6.6649	77	0.219221	1.54243	0.880823
Pool 2	R02390	v2lhs_219882	Hdac8	19154	50148	72010	0.00351417	0.00553783	0.00724569		-8.1526	-7.49646	-7.10866	79	0.656135	1.04394	0.850036
Pool 2	R01450	v3lmm_464588	Tdrd5	17597	75660	35329	0.00322851	0.00835511	0.00355482		-8.27492	-6.90313	-8.13601	85	1.37179	0.138909	0.755349
Pool 2	R01788	v2lmm_64593	Phf23	25663	30873	163111	0.00470838	0.0034093	0.0164123		-7.73055	-8.19631	-5.92908	95	-0.465755	1.80148	0.667861
Pool 2	R01408	v3lmm_424603	Chd1	16273	45003	38791	0.0029856	0.00496967	0.00390317		-8.38776	-7.65263	-8.00114	111	0.73513	0.386627	0.560878
Pool 2	R02604	v3lmm_519882	Cbx2	38543	95932	100917	0.00707146	0.0105937	0.0101543		-7.14378	-6.56064	-6.62176	112	0.583132	0.522014	0.552573
Pool 2	R01442	v2lmm_160991	Mbd5	54131	155734	120344	0.00993138	0.0171977	0.0121091		-6.65379	-5.86164	-6.36777	113	0.792146	0.286023	0.539084
Pool 2	R01915	v3lmm_468856	Tdrkh	45425	78545	164875	0.0083341	0.0086737	0.0165898		-6.90676	-6.84914	-5.91356	115	0.0576216	0.9932	0.525411
Pool 2	R02563	v2lmm_93029	Prmt6	15802	34577	41539	0.00289918	0.00381833	0.00417968		-8.43014	-8.03284	-7.90239	122	0.397294	0.527745	0.462519
Pool 2	R02364	v3lmm_470299	Bptf	30957	64388	78444	0.00567966	0.00711035	0.00789308		-7.45998	-7.13586	-6.9852	134	0.324115	0.474783	0.399449
Pool 2	R01453	v2lmm_59358	Mllt6	49975	124512	102817	0.00916888	0.0137498	0.0103455		-6.76904	-6.18444	-6.59485	138	0.584595	0.174186	0.37939
Pool 2	R02695	v2lmm_131398	Akap1	44905	76394	134964	0.00823869	0.00843617	0.0135802		-6.92337	-6.8892	-6.20236	139	0.0341719	0.721012	0.377592
Pool 2	R02621	v3lmm_457081	AI931714	50630	122118	106330	0.00928906	0.0134855	0.010699		-6.75025	-6.21245	-6.54638	141	0.5378	0.20387	0.370835
Pool 2	R02351	v2lmm_226063	Ep300	42070	74746	115828	0.00771856	0.00825418	0.0116547		-7.01745	-6.92066	-6.42295	147	0.0967933	0.594506	0.34565
Pool 2	R02051	v2lmm_9560,v3lmm_501374	Brd7,LOC634327	9563	39588	11296	0.00175452	0.00437169	0.00113661		-9.15471	-7.83759	-9.78105	148	1.31712	-0.626338	0.345389
Pool 2	R00480	v2lhs_6778,v2hs_203598,v2lhs_203598	Nr6a1,NR6A1	38149	94950	72918	0.00699917	0.0104853	0.00733705		-7.1586	-6.57549	-7.09058	150	0.583111	0.0680152	0.325563
Pool 2	R01347	v2lmm_40971	Chd3	34629	102589	54088	0.00635336	0.0113289	0.00544236		-7.29826	-6.46385	-7.52155	153	0.834412	-0.223287	0.305563
Pool 2	R00964	v2lmm_7452,v2mm_7452	Hdac1,LOC225805,LOC433759,LOC100048437	19491	57838	30078	0.003576	0.00638703	0.00302646		-8.12744	-7.29064	-8.36815	155	0.836798	-0.240714	0.298042
Pool 2	R02512	v2mm_34384,v2lmm_34384	Ncoa2	22914	24104	99669	0.00420402	0.0026618	0.0100287		-7.89402	-8.55338	-6.63971	156	-0.659368	1.2543	0.297466
Pool 2	R01823	v2lmm_86930,v2lhs_34951	Phf12	18682	29055	54667	0.00342758	0.00320853	0.00550062		-8.1886	-8.28387	-7.50619	157	-0.0952738	0.682407	0.293566
Pool 2	R02787	v2lmm_58762	Phf7	23556	32661	75812	0.00432181	0.00360674	0.00762824		-7.85415	-8.11509	-7.03443	163	-0.260937	0.819717	0.27939
Pool 2	R00661	v2hs_23968,v2lhs_23968	LOC100044566,Ncoa1	53018	189487	65760	0.00972718	0.020925	0.00661681		-6.68376	-5.57863	-7.23965	165	1.10513	-0.555887	0.274623
Pool 2	R00155	v3lmm_437853	Phf3	38075	54347	117685	0.0069856	0.00600152	0.0118415		-7.1614	-7.38046	-6.4	167	-0.219055	0.7614	0.271172
Pool 2	R03018	v2lmm_79655,v2lhs_11904	Cdyl	35458	62057	89201	0.00650546	0.00685294	0.00897545		-7.26413	-7.18906	-6.7998	168	0.0750715	0.464334	0.269703
Pool 2	R01803	v2lmm_4208	Baz1b	24485	50575	51863	0.00449225	0.00558498	0.00521848		-7.79835	-7.48423	-7.58215	169	0.314115	0.216193	0.265154
Pool 2	R02743	v2lmm_66880	Cdyl2	21602	55700	34642	0.00396331	0.00615093	0.0034857		-7.97908	-7.34498	-8.16434	175	0.634101	-0.185257	0.224422
Pool 2	R02233	v2lmm_133438,v2lhs_74614	Asxl1	57924	67577	179465	0.0106273	0.00746251	0.0180579		-6.55608	-7.06612	-5.79123	189	-0.51004	0.764855	0.127407
Pool 2	R01532	v3lmm_476207	Cdyl2	14883	19891	35456	0.00273058	0.00219656	0.0035676		-8.51658	-8.83054	-8.13083	206	-0.313961	0.38575	0.0358945
Pool 2	R01557	v3lmm_493202	Phip	63864	115929	111965	0.0117171	0.012802	0.011266		-6.41524	-6.28749	-6.47188	207	0.127755	-0.0566416	0.0355569
Pool 2	R01868	v3lmm_522667	Prmt6	33770	67786	53452	0.00619576	0.00748559	0.00537837		-7.3345	-7.06167	-7.53862	208	0.272834	-0.204113	0.0343605
Pool 2	R00828	v3lmm_504689	Chd5	35669	36376	108346	0.00654417	0.00401699	0.0109018		-7.25557	-7.95967	-6.51929	212	-0.704095	0.736289	0.0160967
Pool 2	R01160	v2hs_48580,v2lhs_48580	EG546387,Bmi1	12893	23206	21455	0.00236547	0.00256263	0.00215881		-8.72366	-8.60816	-8.85555	215	0.115499	-0.131889	-0.00819505
Pool 2	R01055	v3lmm_429923	Tdrd3	17523	21293	41744	0.00321493	0.00235138	0.0042003		-8.28099	-8.73228	-7.89529	218	-0.451282	0.385704	-0.0327887
Pool 2	R02952	v2lmm_63602	Scml2,LOC100047360	29885	84869	30245	0.00548298	0.00937206	0.00304327		-7.51082	-6.73742	-8.36016	219	0.773405	-0.849339	-0.0379673
Pool 2	R02541	v3lmm_429920	Tdrd3	69665	110905	124638	0.0127814	0.0122472	0.0125411		-6.28981	-6.3514	-6.31719	222	-0.0615928	-0.0273765	-0.0444847
Pool 2	R00486	v3lmm_432048	Hdac5	37238	69587	56582	0.00683203	0.00768447	0.00569331		-7.19347	-7.02384	-7.45652	226	0.169631	-0.263047	-0.046708
Pool 2	R02976	v2lmm_86518	Phf13	48420	68794	96651	0.00888359	0.0075969	0.00972508		-6.81464	-7.04037	-6.68407	227	-0.225732	0.130567	-0.0475823
Pool 2	R00514	v2lhs_10211,v2lhs_175860	Hdac8	28432	63370	36051	0.0052164	0.00699793	0.00362747		-7.58273	-7.15886	-8.10682	228	0.423873	-0.524091	-0.0501089
Pool 2	R02650	v3lmm_464586	Tdrd5	19464	9377	113733	0.00357105	0.0010355	0.0114439		-8.12944	-9.91546	-6.44928	229	-1.78602	1.68016	-0.0529325
Pool 2	R02930	v2lhs_27537,v2hs_27537	HAT1,Hat1	21747	99880	12839	0.00398991	0.0110297	0.00129187		-7.96943	-6.50246	-9.59633	236	1.46697	-1.6269	-0.079965
Pool 2	R00926	v3lmm_458551	Mbd5	18914	26381	31855	0.00347014	0.00291325	0.00320527		-8.17079	-8.42316	-8.28534	257	-0.252367	-0.114549	-0.183458
Pool 2	R03069	v2lmm_92484	Phf20l1	31296	18902	121339	0.00574186	0.00208734	0.0122092		-7.44427	-8.90412	-6.35589	259	-1.45985	1.08838	-0.185736
Pool 2	R02656	v2lmm_208902	Taf1	42394	63317	65506	0.007778	0.00699208	0.00659125		-7.00638	-7.16006	-7.24523	261	-0.153678	-0.238848	-0.196263
Pool 2	R01930	v2lhs_137414	Epc1	27520	19125	88535	0.00504908	0.00211197	0.00890844		-7.62976	-8.8872	-6.81061	265	-1.25743	0.819153	-0.21914
Pool 2	R01534	v3lmm_447866	Wbp7	46745	186311	26145	0.00857628	0.0205743	0.00263072		-6.86543	-5.60302	-8.57032	266	1.26242	-1.70489	-0.221237
Pool 2	R00157	v3lmm_437848	Phf3	55735	52157	127775	0.0102257	0.00575968	0.0128568		-6.61166	-7.4398	-6.28133	273	-0.828134	0.330336	-0.248899
Pool 2	R00017	v2lmm_11014	Baz1b	65649	88714	103097	0.0120446	0.00979666	0.0103737		-6.37547	-6.67349	-6.59093	275	-0.298023	-0.215457	-0.25674
Pool 2	R02319	v2lmm_153572	Brpf3	34569	79554	29034	0.00634235	0.00878512	0.00292142		-7.30077	-6.83072	-8.41912	287	0.470044	-1.11835	-0.324153
Pool 2	R00518	v2lmm_104569	Phf3	25722	45860	27559	0.0047192	0.00506431	0.002773		-7.72724	-7.62542	-8.49434	288	0.101822	-0.767094	-0.332636
Pool 2	R01161	v2lmm_3938	Chd1	36583	179922	13783	0.00671186	0.0198687	0.00138685		-7.21907	-5.65336	-9.49397	294	1.56572	-2.2749	-0.354592
Pool 2	R01692	v3lmm_452845	Sp100	33726	16598	123914	0.00618769	0.00183291	0.0124683		-7.33638	-9.09165	-6.32559	297	-1.75526	1.01079	-0.372236
Pool 2	R01059	v2lmm_92481	Phf20l1	27252	16339	81710	0.00499991	0.00180431	0.0082217		-7.64388	-9.11434	-6.92635	299	-1.47045	0.717536	-0.376459
Pool 2	R01698	v3lmm_434633	Prmt3	34192	48244	43247	0.00627319	0.00532757	0.00435154		-7.31659	-7.55231	-7.84426	300	-0.235721	-0.527673	-0.381697
Pool 2	R01752	v2lmm_262260	LOC100041057,Sp140,A530032D15Rik,LOC100041708,LOC100046253,LOC100040956,C130026I21Rik	8318	24164	5096	0.0015261	0.00266842	0.000512762		-9.35594	-8.5498	-10.9294	301	0.806139	-1.57349	-0.383673
Pool 2	R01074	v2lmm_65988	Gtf3c4	28976	27661	52838	0.00531621	0.0030546	0.00531659		-7.55539	-8.3548	-7.55528	303	-0.799416	0.000102832	-0.399657
Pool 2	R02262	v2lmm_162668	Chd9	91882	149830	97771	0.0168575	0.0165457	0.00983777		-5.89046	-5.9174	-6.66745	304	-0.0269389	-0.77699	-0.401965
Pool 2	R02457	v2lmm_31857	Uhrf2	39724	32006	84275	0.00728814	0.00353441	0.0084798		-7.10023	-8.14431	-6.88175	308	-1.04408	0.218479	-0.4128
Pool 2	R00194	v2mm_24526,v2lmm_24526	Ncoa3	380	463	527	6.97184e-05	5.1129e-05	5.3027e-05		-13.8081	-14.2555	-14.2029	309	-0.447399	-0.394811	-0.421105
Pool 2	R01900	v2lmm_50653	Chd6	21047	35786	20759	0.00386148	0.00395184	0.00208878		-8.01663	-7.98326	-8.90312	311	0.0333694	-0.886492	-0.426561
Pool 2	R00501	v2lhs_156710	Phf10	18746	30089	19378	0.00343932	0.00332272	0.00194982		-8.18366	-8.23342	-9.00244	313	-0.0497579	-0.818778	-0.434268
Pool 2	R00734	v2lhs_77786	Tdrkh	26794	43709	26193	0.00491588	0.00482677	0.00263555		-7.66833	-7.69473	-8.56768	319	-0.0263909	-0.899343	-0.462867
Pool 2	R02495	v2lmm_31470	Tdrd1	44021	71167	43239	0.00807651	0.00785895	0.00435073		-6.95205	-6.99145	-7.84453	321	-0.0393948	-0.892473	-0.465934
Pool 2	R01890	v2lmm_49106	Tdrd3,LOC100047849	11284	26011	7523	0.00207027	0.00287239	0.000756968		-8.91597	-8.44353	-10.3675	326	0.472432	-1.45151	-0.489541
Pool 2	R01857	v2lmm_69924	Ing5	52122	44937	90619	0.00956279	0.00496238	0.00911813		-6.70835	-7.65475	-6.77705	332	-0.9464	-0.0686934	-0.507547
Pool 2	R02197	v3lmm_464587	Tdrd5	20040	21421	27900	0.00367673	0.00236551	0.00280731		-8.08736	-8.72363	-8.47659	335	-0.636268	-0.389232	-0.51275
Pool 2	R00345	v3lmm_458548	Mbd5	17195	29592	14476	0.00315476	0.00326784	0.00145658		-8.30826	-8.25745	-9.4232	339	0.0508068	-1.11494	-0.532067
Pool 2	R00552	v2lmm_76750	Hdac5	29285	33253	36876	0.0053729	0.00367212	0.00371048		-7.54008	-8.08917	-8.07418	341	-0.549089	-0.534094	-0.541591
Pool 2	R00654	v3lmm_468853	Tdrkh	33300	37012	42092	0.00610953	0.00408722	0.00423532		-7.35472	-7.93466	-7.88331	346	-0.57994	-0.528591	-0.554266
Pool 2	R00858	v2lmm_66688	Cbx8	46415	61975	48406	0.00851573	0.00684388	0.00487064		-6.87565	-7.19097	-7.68167	347	-0.315316	-0.80602	-0.560668
Pool 2	R01896	v2lmm_66076,v2mm_66076	Hdac3	10944	5660	29219	0.00200789	0.000625032	0.00294003		-8.9601	-10.6438	-8.40995	351	-1.68368	0.550152	-0.566763
Pool 2	R01256	v2lhs_176377	Rnf17	18250	10795	41273	0.00334832	0.00119209	0.00415291		-8.22235	-9.71229	-7.91166	356	-1.48994	0.310687	-0.589629
Pool 2	R00852	v3lmm_497841	Brwd3	42113	28310	80609	0.00772645	0.00312626	0.00811092		-7.01598	-8.32134	-6.94592	361	-1.30537	0.0700607	-0.617652
Pool 2	R02783	v3lmm_517771	Cdyl2	34884	116639	13314	0.00640015	0.0128804	0.00133966		-7.28768	-6.27868	-9.54392	362	1.009	-2.25624	-0.623617
Pool 2	R01142	v2lmm_93090	AI931714	32405	65680	19771	0.00594533	0.00725302	0.00198937		-7.39403	-7.1072	-8.97347	364	0.286826	-1.57945	-0.646309
Pool 2	R03065	v2lmm_79558	Sp100	62555	64589	70728	0.0114769	0.00713254	0.00711669		-6.44512	-7.13137	-7.13458	375	-0.686248	-0.689458	-0.687853
Pool 2	R00752	v2lmm_110151	AI931714	11914	9643	17064	0.00218585	0.00106487	0.00171699		-8.83759	-9.8751	-9.1859	376	-1.03752	-0.348317	-0.692916
Pool 2	R02073	v3lmm_497844	Brwd3	65494	24292	192095	0.0120161	0.00268256	0.0193287		-6.37888	-8.54217	-5.69311	381	-2.16329	0.685771	-0.738761
Pool 2	R02751	v2lmm_71506	Rnf17	43788	63271	31470	0.00803376	0.006987	0.00316653		-6.95971	-7.16111	-8.30288	387	-0.201402	-1.34317	-0.772288
Pool 2	R01043	v2lmm_9222	Sfmbt1	94539	200629	44570	0.017345	0.0221554	0.00448466		-5.84934	-5.4962	-7.80079	393	0.353137	-1.95145	-0.799157
Pool 2	R01951	v3lmm_458800	Mbd4	13511	11279	15253	0.00247886	0.00124554	0.00153477		-8.65611	-9.64902	-9.34777	399	-0.992907	-0.691656	-0.842281
Pool 2	R02490	v2lmm_105044	Mbd5	23483	12392	38013	0.00430841	0.00136844	0.00382489		-7.85863	-9.51325	-8.03037	406	-1.65462	-0.171738	-0.913179
Pool 2	R00988	v2lmm_158962	Fbxo10,EG385346,ENSMUSG00000074338,ENSMUSG00000055704	15957	26094	8291	0.00292762	0.00288155	0.000834245		-8.41606	-8.43894	-10.2272	407	-0.0228826	-1.81119	-0.917034
Pool 2	R02631	v3lmm_431160	Chd9	30279	60372	12107	0.00555527	0.00666686	0.00121821		-7.49193	-7.22878	-9.68102	417	0.263151	-2.18909	-0.96297
Pool 2	R00215	v2lhs_80116	Phf15	11665	13056	8198	0.00214017	0.00144177	0.000824887		-8.86806	-9.43794	-10.2435	419	-0.569885	-1.37546	-0.972671
Pool 2	R00869	v3lmm_431159	Chd9	36978	30819	34533	0.00678433	0.00340333	0.00347473		-7.20358	-8.19884	-8.16888	423	-0.995258	-0.965306	-0.980282
Pool 2	R01509	v2lmm_13307	Trim28	29234	34557	18076	0.00536354	0.00381612	0.00181882		-7.5426	-8.03368	-9.10278	428	-0.491081	-1.56019	-1.02563
Pool 2	R01049	v2lmm_51392	Phf20	40402	21475	55512	0.00741253	0.00237148	0.00558565		-7.07582	-8.72	-7.48406	429	-1.64418	-0.408242	-1.02621
Pool 2	R00543	v2lhs_117168	Cecr2	23455	13443	26467	0.00430327	0.00148451	0.00266312		-7.86035	-9.3958	-8.55266	445	-1.53545	-0.692315	-1.11388
Pool 2	R02221	v3lmm_466143	Pygo1	40396	12332	82689	0.00741143	0.00136182	0.00832021		-7.07603	-9.52025	-6.90916	450	-2.44422	0.166868	-1.13867
Pool 2	R02561	v3lmm_458799	Mbd4	22077	34130	8844	0.00405045	0.00376897	0.000889888		-7.9477	-8.05162	-10.1341	454	-0.103915	-2.18639	-1.14515
Pool 2	R03074	v3lmm_461980	Cbx6,Npcd	36142	39601	20309	0.00663095	0.00437313	0.0020435		-7.23657	-7.83712	-8.93474	455	-0.600551	-1.69817	-1.14936
Pool 2	R00659	v3lmm_517785	Prmt3	20492	26794	9456	0.00375966	0.00295885	0.000951468		-8.05518	-8.40075	-10.0376	460	-0.345562	-1.98237	-1.16397
Pool 2	R02752	v2lmm_235100	Mbtd1	40725	12637	66421	0.00747179	0.0013955	0.00668332		-7.06433	-9.485	-7.22522	484	-2.42067	-0.16089	-1.29078
Pool 2	R00824	v2lmm_224520	Phf13	43241	56542	16355	0.0079334	0.00624392	0.00164565		-6.97784	-7.32333	-9.24713	489	-0.345488	-2.26928	-1.30739
Pool 2	R02569	v2lmm_60570	L3mbtl4	23257	8458	25187	0.00426695	0.000934014	0.00253433		-7.87258	-10.0643	-8.62418	512	-2.19169	-0.7516	-1.47164
Pool 2	R02816	v2lmm_79070	Sfmbt2	37773	35881	13454	0.00693019	0.00396233	0.00135375		-7.17289	-7.97944	-9.52882	528	-0.806547	-2.35593	-1.58124
Pool 2	R01393	v2lhs_102243	Tdrd6	27023	52937	4529	0.00495789	0.00584582	0.00045571		-7.65606	-7.41838	-11.0996	532	0.237677	-3.44354	-1.60293
Pool 2	R01795	v2lmm_85154	Baz2a	39080	23254	20716	0.00716998	0.00256793	0.00208446		-7.12381	-8.60518	-8.90611	533	-1.48136	-1.7823	-1.63183
Pool 2	R03068	v2lmm_137212	Mbtd1	72309	20529	80311	0.0132665	0.00226701	0.00808094		-6.23607	-8.78499	-6.95126	534	-2.54892	-0.715192	-1.63206
Pool 2	R00291	v2lmm_2310	Brd3	1481	167	3875	0.000271718	1.84418e-05	0.000389905		-11.8456	-15.7267	-11.3246	540	-3.88106	0.52101	-1.68003
Pool 2	R01233	v2lmm_151888	Phf21b	65604	53013	20848	0.0120363	0.00585421	0.00209774		-6.37646	-7.41631	-8.89695	549	-1.03985	-2.52049	-1.78017
Pool 2	R02576	v2lhs_67386,v2lmm_18790,v2lhs_4998	Clock	3065	751	2906	0.000562334	8.29327e-05	0.000292403		-10.7963	-13.5577	-11.7398	560	-2.76141	-0.943467	-1.85244
Pool 2	R02765	v2lmm_61798	Hdac6	39779	5408	59345	0.00729823	0.000597204	0.00597133		-7.09824	-10.7095	-7.38773	576	-3.61125	-0.289495	-1.95037
Pool 2	R00145	v3lmm_432047	Hdac5	10095	2606	4732	0.00185212	0.00028778	0.000476136		-9.0766	-11.7627	-11.0363	617	-2.68614	-1.95973	-2.32294
Pool 2	R00402	v2lmm_205796	Phf16	35731	7107	21557	0.00655555	0.000784824	0.00216908		-7.25307	-10.3153	-8.8487	619	-3.06227	-1.59563	-2.32895
Pool 2	R01726	v2lmm_117563	Phf20l1	58719	20420	18620	0.0107731	0.00225497	0.00187355		-6.53642	-8.79267	-9.06001	623	-2.25626	-2.52359	-2.38992
Pool 2	R02283	v2lmm_40829,v2mm_40829	LOC100045040,Ing1	43222	19003	10573	0.00792991	0.0020985	0.00106386		-6.97848	-8.89643	-9.87647	626	-1.91795	-2.898	-2.40797
Pool 2	R01444	v2lmm_231169	Tdrd5	34157	1285	97436	0.00626676	0.000141902	0.00980406		-7.31806	-12.7828	-6.6724	627	-5.46475	0.645659	-2.40955
Pool 2	R02646	v2lmm_210525	Tdrd6	34773	6447	17822	0.00637978	0.00071194	0.00179326		-7.29228	-10.456	-9.1232	637	-3.16368	-1.83092	-2.4973
Pool 2	R00760	v3lmm_478071	Brd3	8672	3851	1627	0.00159105	0.000425265	0.00016371		-9.29581	-11.1994	-12.5766	645	-1.90354	-3.28077	-2.59215
Pool 2	R01552	v2lmm_4267	Mbd2	89663	53108	12607	0.0164504	0.0058647	0.00126852		-5.92573	-7.41373	-9.62263	646	-1.48799	-3.6969	-2.59245
Pool 2	R02509	v3lmm_513344	Brd4	15886	17938	1129	0.00291459	0.00198089	0.000113601		-8.42249	-8.97964	-13.1037	647	-0.557148	-4.68125	-2.6192
Pool 2	R01665	v3lmm_461984	Cbx6,Npcd	43894	6487	23736	0.00805321	0.000716357	0.00238833		-6.95622	-10.447	-8.70978	649	-3.49081	-1.75356	-2.62219
Pool 2	R00484	v2lmm_169378	2410049M19Rik,BC026585,OTTMUSG00000005523,Trim24,Ccdc82,Ccdc138,Cep290,Spic,Elmod2,2610028L16Rik,Rbm18,E130101M22	14606	7527	2201	0.00267975	0.000831204	0.000221466		-8.54368	-10.2325	-12.1406	650	-1.68883	-3.59694	-2.64289
Pool 2	R01841	v2lmm_85157	Baz2a	37976	26606	4110	0.00696743	0.00293809	0.00041355		-7.16516	-8.4109	-11.2396	653	-1.24575	-4.07449	-2.66012
Pool 2	R01433	v2lmm_93089	AI931714	23212	35617	1061	0.00425869	0.00393317	0.000106758		-7.87537	-7.99009	-13.1934	660	-0.114716	-5.31799	-2.71635
Pool 2	R00714	v2lmm_98506	Phc2	13956	3828	3465	0.0025605	0.000422725	0.00034865		-8.60936	-11.208	-11.4859	663	-2.59863	-2.87657	-2.7376
Pool 2	R02292	v2lmm_159316	Hdac9	42822	1800	64804	0.00785653	0.000198773	0.00652061		-6.99189	-12.2966	-7.26078	669	-5.30469	-0.268884	-2.78679
Pool 2	R02138	v2lmm_63179	Scmh1	51673	34881	4676	0.00948041	0.0038519	0.000470502		-6.72083	-8.02021	-11.0535	672	-1.29938	-4.33268	-2.81603
Pool 2	R01763	v2lmm_72441	Cdyl	50112	10032	15188	0.00919402	0.00110783	0.00152822		-6.76509	-9.81805	-9.35393	674	-3.05296	-2.58884	-2.8209
Pool 2	R02329	v3lmm_466578	Uhrf2	37809	5076	14691	0.00693679	0.000560541	0.00147822		-7.17152	-10.8009	-9.40193	677	-3.62938	-2.23041	-2.92989
Pool 2	R01804	v2lmm_85233	Prmt3	26727	4475	5068	0.00490359	0.000494173	0.000509945		-7.67195	-10.9827	-10.9374	700	-3.31075	-3.26542	-3.28809
Pool 2	R02664	v2lmm_57523	Akap1	78454	7978	24193	0.0143939	0.000881008	0.00243431		-6.1184	-10.1486	-8.68227	702	-4.03016	-2.56387	-3.29702
Pool 2	R01895	v2mm_71142,v2lmm_71142	Hdac3	14636	1176	4291	0.00268526	0.000129865	0.000431763		-8.54072	-12.9107	-11.1775	710	-4.36997	-2.63675	-3.50336
Pool 2	R01158	v2lhs_10126,v2lhs_175046	Mbd5	1840	30	2624	0.000337584	3.31289e-06	0.000264028		-11.5325	-18.2035	-11.887	711	-6.67101	-0.354553	-3.51278
Pool 2	R01756	v3lmm_478068	Brd3	8577	3296	435	0.00157362	0.000363976	4.37699e-05		-9.3117	-11.4239	-14.4797	718	-2.11217	-5.168	-3.64008
Pool 2	R02129	v3lmm_452844	Sp100	21222	6885	1164	0.00389359	0.000760308	0.000117122		-8.00468	-10.3611	-13.0597	722	-2.35644	-5.05501	-3.70573
Pool 2	R01516	v2lmm_72444,v2mm_72444	Dpf2	35548	3177	7022	0.00652197	0.000350835	0.000706557		-7.26048	-11.4769	-10.4669	723	-4.21644	-3.20643	-3.71144
Pool 2	R01351	v2lhs_74193	Asxl3	48549	21879	1737	0.00890726	0.00241609	0.000174778		-6.8108	-8.69311	-12.4822	725	-1.88231	-5.67139	-3.77685
Pool 2	R02026	v3lmm_457076	AI931714	13036	1224	1947	0.00239171	0.000135166	0.000195908		-8.70774	-12.853	-12.3175	726	-4.14524	-3.60979	-3.87751
Pool 2	R00798	v3lmm_468858	Tdrkh	24200	555	13544	0.00443996	6.12885e-05	0.0013628		-7.81524	-13.994	-9.51921	729	-6.17879	-1.70397	-3.94138
Pool 2	R01345	v2lmm_68472	Eed	25387	621	8800	0.00465774	6.85768e-05	0.000885461		-7.74615	-13.8319	-10.1413	738	-6.08576	-2.39513	-4.24045
Pool 2	R00195	v2lmm_86933,v2lhs_34949	Phf12	20936	1293	1513	0.00384112	0.000142786	0.000152239		-8.02426	-12.7739	-12.6814	748	-4.7496	-4.65712	-4.70336
Pool 2	R02508	v3lmm_522666	Prmt6	17621	357	3144	0.00323291	3.94234e-05	0.000316351		-8.27295	-14.6306	-11.6262	750	-6.35764	-3.35324	-4.85544
Pool 2	R00080	v3lmm_489677	Ep300	15100	577	1415	0.00277039	6.37179e-05	0.000142378		-8.4957	-13.9379	-12.778	751	-5.44224	-4.28229	-4.86227
Pool 2	R02686	v2lmm_79557	Hdac6	52758	1931	4909	0.00967948	0.00021324	0.000493946		-6.69085	-12.1952	-10.9834	752	-5.50438	-4.2925	-4.89844
Pool 2	R00738	v3lmm_522669	Prmt6	35545	690	5055	0.00652142	7.61965e-05	0.000508637		-7.2606	-13.6799	-10.9411	756	-6.41932	-3.68048	-5.0499
Pool 2	R00437	v2lmm_187934	Smarca4	38522	1334	2685	0.00706761	0.000147313	0.000270166		-7.14456	-12.7288	-11.8539	761	-5.58426	-4.7093	-5.14678
Pool 2	R00697	v2lmm_233661	Rsf1	24240	406	3315	0.0044473	4.48345e-05	0.000333557		-7.81286	-14.445	-11.5498	762	-6.63218	-3.73692	-5.18455
Pool 2	R01808	v2lmm_189356	Ing4	32053	2471	335	0.00588074	0.000272872	3.37079e-05		-7.40979	-11.8395	-14.8566	777	-4.4297	-7.44677	-5.93824
Pool 2	R02895	v2lhs_70208	Phf21b	18063	369	611	0.00331401	4.07486e-05	6.14792e-05		-8.23721	-14.5829	-13.9895	781	-6.34568	-5.75234	-6.04901
Pool 2	R02829	v2lmm_33221	Dpf3	35240	353	1250	0.00646546	3.89817e-05	0.000125776		-7.27303	-14.6468	-12.9569	786	-7.37381	-5.68383	-6.52882
Pool 2	R02001	v2lmm_73225	Eed	30668	7	2142	0.00562664	7.73008e-07	0.000215529		-7.47351	-20.303	-12.1798	816	-12.8295	-4.70632	-8.76791
Pool 2	R01201	v3lmm_447864	Wbp7	18532	464	2	0.00340006	5.12394e-05	2.01241e-07		-8.20023	-14.2524	-22.2446	824	-6.05216	-14.0443	-10.0483
Pool 2	R01540	v3lmm_466023	Brd4	2139	0	0	0.000392441	5e-08	5e-08		-11.3152	-24.2535	-24.2535	833	-12.9383	-12.9383	-12.9383
Pool 2	R02636	v3lmm_489673	Ep300	19790	0	23	0.00363086	5e-08	2.31427e-06		-8.10547	-24.2535	-18.721	836	-16.148	-10.6155	-13.3818
Pool 2	R03006	v2lmm_205158	Pbrm1	35955	0	19	0.00659664	5e-08	1.91179e-06		-7.24405	-24.2535	-18.9966	842	-17.0094	-11.7526	-14.381
Pool 2	R03085	v2lmm_204879	Tdrd9	20684	1	0	0.00379488	1.1043e-07	5e-08		-8.04173	-23.1104	-24.2535	847	-15.0686	-16.2118	-15.6402
Pool 2	R00181	v2lhs_48576,v2hs_48576	Bmi1	24360	0	0	0.00446931	5e-08	5e-08		-7.80573	-24.2535	-24.2535	850	-16.4478	-16.4478	-16.4478
Pool 4	R01007	v2lhs_63066	Jarid1c	147967	3331755	2837649	0.030009	0.324779	0.285686		-5.05846	-1.62247	-1.8075	3	3.43599	3.25097	3.34348
Pool 4	R02865	v2lmm_75946	Jarid1c	65527	239195	503017	0.0132894	0.0233167	0.0506423		-6.23358	-5.42249	-4.30351	43	0.811083	1.93006	1.37057
Pool 4	R01315	v2lhs_94739	Jmjd1b	107476	261115	873311	0.0217971	0.0254535	0.0879225		-5.51972	-5.29599	-3.50762	56	0.223728	2.0121	1.11791
Pool 4	R00111	v2lmm_84588	Jhdm1d	94916	626952	263532	0.0192498	0.0611152	0.0265317		-5.69901	-4.03232	-5.23614	60	1.66669	0.462873	1.06478
Pool 4	R02685	v2lmm_84307	Jarid1d,LOC100040412	41327	316482	56834	0.00838147	0.0308506	0.00572189		-6.89858	-5.01856	-7.44929	97	1.88002	-0.550713	0.664656
Pool 4	R02550	v2lmm_175288	Hif1an	58804	136254	253764	0.011926	0.013282	0.0255482		-6.38975	-6.23438	-5.29063	100	0.15537	1.09912	0.627244
Pool 4	R00100	v2lmm_103254	Jmjd4	70907	163655	235481	0.0143806	0.0159531	0.0237076		-6.11974	-5.97002	-5.39851	126	0.149715	0.721228	0.435472
Pool 4	R01717	v2lmm_57665	Jarid1b	88472	280580	174501	0.0179429	0.0273509	0.0175683		-5.80044	-5.19227	-5.83088	160	0.608177	-0.0304398	0.288868
Pool 4	R01067	v2lmm_156616	Jhdm1d	91840	127731	410158	0.0186259	0.0124512	0.0412935		-5.74654	-6.32757	-4.59794	162	-0.581028	1.1486	0.283787
Pool 4	R03015	v2lmm_233010	Jarid1b	80293	227688	145996	0.0162841	0.022195	0.0146985		-5.94039	-5.49362	-6.08819	184	0.44677	-0.1478	0.149485
Pool 4	R00700	v2lmm_101763	Jmjd1a	114742	321737	203661	0.0232707	0.0313629	0.020504		-5.42534	-4.9948	-5.60795	190	0.430546	-0.182606	0.12397
Pool 4	R02498	v2lmm_91627	Pla2g4a	116690	316916	200353	0.0236657	0.0308929	0.020171		-5.40106	-5.01658	-5.63158	195	0.384477	-0.230519	0.076979
Pool 4	R01793	v2lmm_204330	Utx	40594	127836	59562	0.00823281	0.0124614	0.00599653		-6.9244	-6.32639	-7.38166	197	0.598013	-0.457257	0.0703783
Pool 4	R01472	v2lmm_11798	Utx	54521	137551	99030	0.0110573	0.0134085	0.00997006		-6.49885	-6.22071	-6.64818	198	0.27814	-0.149329	0.0644057
Pool 4	R03017	v2lmm_34470	Jmjd2a	96773	266963	142039	0.0196264	0.0260235	0.0143001		-5.67106	-5.26404	-6.12783	216	0.407021	-0.456772	-0.0248755
Pool 4	R00320	v2lhs_239008	Jarid1d	38693	34239	173306	0.00784727	0.00333761	0.017448		-6.99359	-8.22697	-5.8408	220	-1.23337	1.15279	-0.0402899
Pool 4	R01946	v2lmm_204334	Jarid1d,LOC100040412	99066	225401	155180	0.0200914	0.0219721	0.0156231		-5.63728	-5.50819	-6.00018	244	0.129089	-0.362902	-0.116906
Pool 4	R01495	v2lmm_84050	Jmjd1b	96827	230849	133839	0.0196373	0.0225031	0.0134745		-5.67026	-5.47373	-6.21362	252	0.196526	-0.543365	-0.17342
Pool 4	R02973	v2lmm_80291	Uty	105282	114036	319502	0.0213521	0.0111162	0.0321666		-5.54948	-6.49119	-4.95829	253	-0.941712	0.591184	-0.175264
Pool 4	R01604	v2lhs_254982,v2lmm_109709	Jmjd1b	80674	121365	137684	0.0163614	0.0118306	0.0138616		-5.93356	-6.40133	-6.17276	293	-0.467766	-0.239197	-0.353481
Pool 4	R00395	v2lmm_60589	Hspbap1	85288	109563	168196	0.0172971	0.0106802	0.0169335		-5.85332	-6.54892	-5.88398	295	-0.695597	-0.0306536	-0.363125
Pool 4	R02399	v2lmm_34335	Jmjd5	123378	250908	133467	0.0250221	0.0244585	0.0134371		-5.32065	-5.35352	-6.21764	320	-0.0328692	-0.896984	-0.464927
Pool 4	R00382	v2lhs_202566	Jmjd1b	82540	127953	116239	0.0167398	0.0124728	0.0117026		-5.90057	-6.32507	-6.41703	322	-0.424494	-0.516453	-0.470474
Pool 4	R00647	v2lmm_91623	Jmjd3	3205	3987	5449	0.000650002	0.000388652	0.00054859		-10.5873	-11.3292	-10.832	328	-0.741963	-0.244715	-0.493339
Pool 4	R02415	v2lmm_91139	Jmjd1a	112670	139154	178096	0.0228504	0.0135647	0.0179302		-5.45163	-6.204	-5.80146	343	-0.752364	-0.349831	-0.551097
Pool 4	R01957	v2lmm_96428	Pla2g4a	71518	134901	62910	0.0145045	0.0131501	0.0063336		-6.10736	-6.24878	-7.30276	370	-0.14142	-1.1954	-0.66841
Pool 4	R00164	v2lhs_238819	Uty	133231	145071	173124	0.0270204	0.0141415	0.0174296		-5.20981	-6.14392	-5.84231	390	-0.934113	-0.632506	-0.78331
Pool 4	R00848	v2lmm_109710	Jmjd5	99511	101784	136386	0.0201817	0.00992189	0.013731		-5.63081	-6.65517	-6.18642	392	-1.02436	-0.555615	-0.789987
Pool 4	R01561	v2lmm_28870	Jarid1c	71663	39191	162209	0.0145339	0.00382033	0.0163307		-6.10444	-8.03209	-5.93627	403	-1.92765	0.168171	-0.879739
Pool 4	R01452	v2lmm_193877	Utx	126023	155427	97294	0.0255586	0.015151	0.00979529		-5.29005	-6.04444	-6.6737	434	-0.754392	-1.38365	-1.06902
Pool 4	R02702	v2lmm_24403	Pla2g4a	88236	164178	44983	0.017895	0.0160041	0.00452876		-5.8043	-5.96542	-7.78667	436	-0.161121	-1.98237	-1.07175
Pool 4	R02496	v2lmm_109708	Jmjd2d	127069	125222	113413	0.0257707	0.0122066	0.0114181		-5.27813	-6.35619	-6.45253	446	-1.07807	-1.17441	-1.12624
Pool 4	R01815	v2lhs_151495	Jarid1d,LOC100040412	107125	66575	135668	0.0217259	0.00648972	0.0136587		-5.52444	-7.26763	-6.19404	465	-1.74319	-0.669597	-1.20639
Pool 4	R01660	v2lmm_84960	Jmjd2c	138837	98268	152951	0.0281573	0.00957915	0.0153987		-5.15035	-6.70589	-6.02105	467	-1.55554	-0.870705	-1.21312
Pool 4	R00862	v2lmm_106517	Jmjd1a	94006	59090	109797	0.0190652	0.00576009	0.0110541		-5.71291	-7.43969	-6.49928	478	-1.72678	-0.786368	-1.25657
Pool 4	R00902	v2lmm_101762	Jmjd2c	122624	70476	138591	0.0248692	0.00686999	0.013953		-5.3295	-7.18548	-6.16329	491	-1.85598	-0.83379	-1.34489
Pool 4	R01307	v2lmm_35988	Hif1an	69984	60726	42600	0.0141934	0.00591956	0.00428885		-6.13864	-7.40029	-7.86519	517	-1.26165	-1.72655	-1.4941
Pool 4	R02712	v2lmm_116779	Jarid1a	46263	26968	41427	0.00938253	0.00262884	0.00417075		-6.73581	-8.57136	-7.90548	519	-1.83555	-1.16967	-1.50261
Pool 4	R02461	v2lmm_29677	Hif1an	51009	39113	33623	0.0103451	0.00381273	0.00338507		-6.59491	-8.03496	-8.2066	522	-1.44005	-1.61169	-1.52587
Pool 4	R01885	v2lmm_16399	Jmjd2d	84581	69183	47004	0.0171538	0.00674395	0.00473223		-5.86533	-7.21219	-7.72326	531	-1.34686	-1.85793	-1.6024
Pool 4	R02427	v2lmm_162542	Jmjd5	81589	42196	67450	0.016547	0.00411326	0.00679068		-5.91729	-7.9255	-7.20223	536	-2.00821	-1.28494	-1.64657
Pool 4	R01235	v2lmm_89389	Pla2g4a	112888	58711	73700	0.0228947	0.00572314	0.00741991		-5.44885	-7.44898	-7.07438	554	-2.00013	-1.62554	-1.81283
Pool 4	R02694	v2lmm_241688	Hr	130570	104338	52813	0.0264807	0.0101709	0.00531706		-5.23891	-6.61942	-7.55515	558	-1.3805	-2.31624	-1.84837
Pool 4	R00801	v2lmm_84584,v2lhs_156193	Uty	82188	47412	42187	0.0166684	0.00462172	0.00424727		-5.90674	-7.75736	-7.87925	568	-1.85062	-1.97251	-1.91156
Pool 4	R00462	v2lmm_61704	Jarid2	114576	89918	41595	0.023237	0.0087652	0.00418767		-5.42743	-6.834	-7.89964	575	-1.40657	-2.47221	-1.93939
Pool 4	R02691	v2lmm_55942	Jmjd2d	104379	56001	44519	0.021169	0.00545897	0.00448205		-5.56191	-7.51716	-7.80163	596	-1.95525	-2.23972	-2.09749
Pool 4	R02445	v2lmm_107211	Jarid1d,LOC100040412	66819	64633	15631	0.0135515	0.00630042	0.00157368		-6.20541	-7.31034	-9.31164	597	-1.10493	-3.10623	-2.10558
Pool 4	R01143	v2lmm_84306	Jmjd6	19985	9795	7615	0.00405313	0.000954815	0.000766657		-7.94675	-10.0325	-10.3491	604	-2.08574	-2.40238	-2.24406
Pool 4	R01348	v2lmm_236828	Fbxl11	112572	47706	25970	0.0228306	0.00465038	0.00261459		-5.45289	-7.74844	-8.5792	659	-2.29555	-3.12631	-2.71093
Pool 4	R01822	v2lmm_20681	Jmjd3	94430	28749	18788	0.0191512	0.00280245	0.00189152		-5.70642	-8.4791	-9.04624	683	-2.77268	-3.33982	-3.05625
Pool 4	R01000	v2lmm_26725	Hif1an	117447	41440	18368	0.0238193	0.00403957	0.00184924		-5.39173	-7.95158	-9.07885	689	-2.55986	-3.68713	-3.12349
Pool 4	R00963	v2lmm_107228	Jmjd1a	82311	21715	13163	0.0166934	0.00211678	0.00132521		-5.90458	-8.88392	-9.55956	704	-2.97934	-3.65498	-3.31716
Pool 4	R00822	v2lhs_17507	Jarid1d	74941	16645	10264	0.0151987	0.00162255	0.00103335		-6.03991	-9.26752	-9.91845	715	-3.22761	-3.87854	-3.55308
Pool 4	R02649	v2lmm_227	Jhdm1d	31659	1166	15555	0.00642072	0.000113662	0.00156603		-7.28305	-13.103	-9.31867	728	-5.81992	-2.03562	-3.92777
Pool 4	R02208	v2lmm_84959	Utx	85789	14175	8328	0.0173987	0.00138178	0.00083844		-5.84487	-9.49926	-10.22	730	-3.65439	-4.37513	-4.01476
Pool 4	R00016	v2lmm_4839	Jarid1d	17207	7771	588	0.00348973	0.000757516	5.91982e-05		-8.16267	-10.3664	-14.0441	733	-2.20377	-5.88142	-4.04259
Pool 4	R00348	v2lmm_110021	Jmjd2c	5648	4743	90	0.00114546	0.000462347	9.06095e-06		-9.76985	-11.0787	-16.7519	737	-1.30888	-6.98205	-4.14547
Pool 4	R00938	v2lmm_201385	Hspbap1	62734	5368	3676	0.012723	0.000523272	0.000370089		-6.29642	-10.9002	-11.3998	749	-4.60373	-5.10342	-4.85358
Pool 4	R00507	v2lmm_206114	Jarid2	2820	7	612	0.00057192	6.82359e-07	6.16144e-05		-10.7719	-20.483	-13.9864	785	-9.71107	-3.21447	-6.46277
Pool 5	R01225	v2lmm_84959	LOC100045224,A730035I17Rik	29078	362663	605010	0.00638061	0.0399543	0.0716262		-7.29209	-4.6455	-3.80337	5	2.64658	3.48872	3.06765
Pool 5	R02871	v2lmm_25325	Ezh2	20079	100245	539126	0.00440595	0.0110439	0.0638263		-7.82633	-6.5006	-3.96971	8	1.32573	3.85663	2.59118
Pool 5	R00153	v2lmm_38426	Evi1	60627	735655	582781	0.0133034	0.0810466	0.0689946		-6.23206	-3.62511	-3.85737	10	2.60695	2.37468	2.49082
Pool 5	R00610	v2lhs_63066	Ezh2	78782	609401	387834	0.0172872	0.0671373	0.0459151		-5.85415	-3.89674	-4.44489	29	1.95741	1.40926	1.68334
Pool 5	R02072	v2lmm_110016	Setd6	34509	135473	173146	0.00757234	0.014925	0.0204985		-7.04505	-6.06613	-5.60834	50	0.978916	1.43671	1.20781
Pool 5	R02258	v2lmm_196275	Smyd2	5889	20068	24709	0.00129223	0.00221088	0.00292526		-9.59592	-8.82117	-8.41722	66	0.774758	1.1787	0.976731
Pool 5	R00867	v2lmm_35988	Ezh2	63919	449003	117419	0.0140258	0.0494663	0.0139011		-6.15577	-4.33741	-6.16866	74	1.81836	-0.0128887	0.902737
Pool 5	R02669	v2lmm_192611	Prdm14	39207	167373	110695	0.00860323	0.0184394	0.013105		-6.86091	-5.76107	-6.25374	78	1.09984	0.607169	0.853504
Pool 5	R00944	v2lmm_28870	Smyd5	27832	17187	506419	0.0061072	0.00189348	0.0599542		-7.35527	-9.04474	-4.06	83	-1.68947	3.29528	0.802903
Pool 5	R01292	v2lmm_91139	LOC100047819,Setd1a	38851	147824	113949	0.00852511	0.0162857	0.0134902		-6.87407	-5.94025	-6.21194	84	0.933812	0.662127	0.797969
Pool 5	R02918	v2lmm_107225,v2lhs_248916	Mll3	181284	507762	560150	0.0397793	0.0559398	0.0663153		-4.65184	-4.15998	-3.91451	102	0.491856	0.737324	0.61459
Pool 5	R00538	v2lmm_201385	Prdm16	16851	62963	38093	0.00369763	0.00693659	0.00450977		-8.07918	-7.17156	-7.79273	105	0.907625	0.286454	0.59704
Pool 5	R02339	v2lmm_156617	Prdm2	56191	239377	110158	0.01233	0.026372	0.0130414		-6.34168	-5.24485	-6.26075	107	1.09683	0.0809255	0.588877
Pool 5	R01119	v2lhs_151495	Ezh1	48941	258903	76464	0.0107392	0.0285232	0.00905246		-6.54097	-5.13172	-6.78747	108	1.40925	-0.246501	0.581375
Pool 5	R00066	v2lmm_84588	Setd5	24129	150399	31541	0.00529465	0.0165693	0.00373409		-7.56125	-5.91534	-8.06503	109	1.64591	-0.503778	0.571066
Pool 5	R01116	v2lmm_204330	Setd2	50308	168654	112726	0.0110391	0.0185805	0.0133455		-6.50123	-5.75007	-6.22751	116	0.751162	0.273723	0.512442
Pool 5	R01323	v2lmm_162542	Whsc1l1	43260	149276	89220	0.00949258	0.0164456	0.0105626		-6.71898	-5.92615	-6.56489	120	0.792832	0.154096	0.473464
Pool 5	R02469	v2lmm_54612	Mll3	22088	47316	72061	0.00484679	0.00521277	0.00853119		-7.68876	-7.58373	-6.87304	123	0.105021	0.815718	0.460369
Pool 5	R00415	v2lhs_17507	Ezh2	85812	268401	181257	0.0188298	0.0295695	0.0214587		-5.73084	-5.07974	-5.54229	129	0.651094	0.188548	0.419821
Pool 5	R02497	v2lmm_204130	Setdb2	46427	71374	194584	0.0101875	0.00786322	0.0230365		-6.61705	-6.99066	-5.43993	132	-0.37361	1.17712	0.401755
Pool 5	R02373	v2lmm_91625	Setmar	58950	69515	321454	0.0129354	0.00765842	0.0380564		-6.27253	-7.02874	-4.71572	133	-0.756212	1.55681	0.400299
Pool 5	R02139	v2lmm_59086	Phf8	18018	49663	39725	0.00395371	0.00547134	0.00470298		-7.98258	-7.51389	-7.73221	143	0.468688	0.250371	0.359529
Pool 5	R02906	v2lmm_29411,v2lhs_63067	Ezh2	87186	311854	134198	0.0191313	0.0343567	0.0158875		-5.70792	-4.86326	-5.97596	161	0.844658	-0.268043	0.288307
Pool 5	R00328	v2lmm_206114	Setdb2	54963	63845	159418	0.0120606	0.00703376	0.0188733		-6.37356	-7.15149	-5.72751	234	-0.777932	0.646044	-0.0659439
Pool 5	R03067	v2lmm_30422	Ezh2	54462	78788	125684	0.0119506	0.00868002	0.0148795		-6.38677	-6.84809	-6.07053	235	-0.461319	0.316241	-0.0725387
Pool 5	R02588	v2lmm_25814	Setd3,OTTMUSG00000015419,LOC671440	56254	105720	97565	0.0123439	0.0116471	0.0115506		-6.34006	-6.42389	-6.43589	240	-0.083824	-0.0958298	-0.0898269
Pool 5	R00319	v2lmm_61704	Smyd1	63786	295928	41818	0.0139966	0.0326022	0.00495077		-6.15878	-4.93889	-7.65813	246	1.21989	-1.49935	-0.139732
Pool 5	R01944	v2lmm_233010	Prdm13	109965	137299	264252	0.0241297	0.0151261	0.0312844		-5.37305	-6.04681	-4.99841	247	-0.673768	0.374632	-0.149568
Pool 5	R00874	v2lhs_94739	Prdm1	72376	151720	101341	0.0158815	0.0167149	0.0119976		-5.97651	-5.90272	-6.38111	251	0.0737833	-0.404603	-0.16541
Pool 5	R02176	v2lhs_154934	Suv420h1	65949	139787	89319	0.0144712	0.0154002	0.0105743		-6.11067	-6.0209	-6.56329	256	0.0897628	-0.452621	-0.181429
Pool 5	R01169	v2lmm_16399	Smyd3	50779	255133	27349	0.0111425	0.0281078	0.00323781		-6.48779	-5.15288	-8.27077	268	1.3349	-1.78298	-0.22404
Pool 5	R00353	v2lmm_91623	Setmar	58014	35372	252810	0.0127301	0.00389691	0.0299298		-6.29562	-8.00345	-5.06227	269	-1.70784	1.23334	-0.237248
Pool 5	R03082	v2lmm_203852	Whsc1l1	29129	42854	48790	0.0063918	0.00472119	0.00577617		-7.28956	-7.72663	-7.43567	279	-0.437071	-0.146109	-0.29159
Pool 5	R01180	v2lmm_204334	Setd2	44743	28214	163014	0.009818	0.00310832	0.019299		-6.67036	-8.32965	-5.69533	290	-1.6593	0.975024	-0.342136
Pool 5	R01837	v2lmm_75946	Prmt5	42469	53770	76102	0.00931901	0.0059238	0.0090096		-6.74561	-7.39926	-6.79432	291	-0.653653	-0.0487136	-0.351183
Pool 5	R02575	v2lhs_38694	Setd8,EG667353	44732	125271	32887	0.00981558	0.013801	0.00389344		-6.67071	-6.17908	-8.00474	310	0.491629	-1.33403	-0.4212
Pool 5	R01654	v2lmm_84307	Prdm16	34279	43950	52584	0.00752187	0.00484194	0.00622534		-7.05469	-7.6902	-7.32763	317	-0.635507	-0.272939	-0.454223
Pool 5	R02267	v2lmm_156612	Prdm2	62382	51195	149472	0.0136885	0.00564012	0.0176958		-6.19089	-7.47006	-5.82045	318	-1.27917	0.370436	-0.454368
Pool 5	R01212	v2lmm_96428	Mll1	960	1001	1744	0.000210654	0.000110279	0.00020647		-12.2128	-13.1465	-12.2418	323	-0.933709	-0.0289441	-0.481327
Pool 5	R00843	v2lmm_89389	Setd1b	60820	98678	70456	0.0133458	0.0108713	0.00834118		-6.22747	-6.52333	-6.90553	325	-0.295862	-0.678061	-0.486962
Pool 5	R02000	v2lmm_160133	Prdm15	14093	11518	31323	0.00309244	0.00126893	0.00370828		-8.33704	-9.62217	-8.07503	333	-1.28513	0.262006	-0.511564
Pool 5	R02856	v2lmm_57460	Smyd4	65793	178375	44014	0.014437	0.0196514	0.00521075		-6.11408	-5.66922	-7.58429	334	0.444863	-1.47021	-0.512673
Pool 5	R01439	v2lmm_109708	Whsc1l1	21514	55968	14786	0.00472084	0.00616595	0.00175049		-7.72674	-7.34146	-9.15802	337	0.385282	-1.43128	-0.523
Pool 5	R00068	v2lhs_238819	Whsc1l1	39694	39206	68140	0.00871009	0.0043193	0.00806699		-6.8431	-7.85499	-6.95375	348	-1.01189	-0.110657	-0.561274
Pool 5	R00903	v2lmm_193877	Prdm12	60181	139124	43324	0.0132056	0.0153272	0.00512906		-6.24271	-6.02776	-7.60709	353	0.214947	-1.36438	-0.574716
Pool 5	R02819	v2lmm_91626	Setmar	67375	91759	77895	0.0147842	0.010109	0.00922187		-6.0798	-6.62821	-6.76072	360	-0.548408	-0.68092	-0.614664
Pool 5	R01282	v2lmm_34335	Suv420h1	21348	21090	31423	0.00468441	0.00232347	0.00372012		-7.73792	-8.7495	-8.07043	372	-1.01159	-0.332518	-0.672052
Pool 5	R01379	v2lmm_29677	Prdm5	80815	117642	80359	0.0177333	0.0129605	0.00951358		-5.81739	-6.26973	-6.7158	374	-0.452337	-0.898401	-0.675369
Pool 5	R00560	v2lmm_26725	Smyd5	67099	113500	50114	0.0147236	0.0125042	0.00593292		-6.08573	-6.32144	-7.39704	388	-0.235716	-1.31132	-0.773515
Pool 5	R02442	v2lmm_162543	Whsc1l1	23644	55096	11901	0.00518822	0.00606989	0.00140894		-7.59054	-7.36411	-9.47117	398	0.226429	-1.88063	-0.8271
Pool 5	R02746	v2lmm_42458	Ash1l	43858	35928	61358	0.0096238	0.00395816	0.00726408		-6.69918	-7.98095	-7.105	400	-1.28178	-0.405826	-0.843801
Pool 5	R02701	v2lhs_97193	Suv420h1	79868	160482	40536	0.0175255	0.0176802	0.004799		-5.8344	-5.82172	-7.70305	409	0.0126773	-1.86865	-0.927987
Pool 5	R02805	v2lmm_110955	Setd2	32508	43973	23896	0.00713326	0.00484447	0.00282901		-7.13122	-7.68944	-8.46549	411	-0.558222	-1.33426	-0.946243
Pool 5	R02406	v2lmm_18452	Smyd3	45756	63019	31603	0.0100403	0.00694276	0.00374143		-6.63806	-7.17028	-8.06219	421	-0.532219	-1.42414	-0.978178
Pool 5	R02107	v2lmm_193085	Mll2	52578	66284	39246	0.0115372	0.00730246	0.00464627		-6.43756	-7.0974	-7.74971	424	-0.659843	-1.31215	-0.985997
Pool 5	R00435	v2lmm_109710	Whsc1l1	16020	30975	7176	0.00351528	0.00341249	0.000849556		-8.15214	-8.19496	-10.201	432	-0.0428146	-2.04886	-1.04584
Pool 5	R00412	v2lmm_84584,v2lhs_156193	Setd5	41405	31959	43096	0.00908554	0.0035209	0.00510207		-6.78221	-8.14984	-7.6147	441	-1.36763	-0.832489	-1.10006
Pool 5	R01086	v2lhs_254982,v2lmm_109709	Whsc1l1	65397	69062	41821	0.0143501	0.00760851	0.00495112		-6.12279	-7.03817	-7.65803	469	-0.915377	-1.53523	-1.22531
Pool 5	R02008	v2lmm_110951	Setd2	47616	23047	63720	0.0104484	0.00253907	0.00754371		-6.58057	-8.62148	-7.05051	477	-2.04091	-0.469938	-1.25543
Pool 5	R02359	v2lmm_84587,v2lhs_156190	Setd5	60732	58431	38081	0.0133265	0.0064373	0.00450835		-6.22956	-7.27933	-7.79318	488	-1.04977	-1.56362	-1.3067
Pool 5	R01098	v2lmm_84960	LOC100045224,A730035I17Rik	21099	43947	5794	0.00462977	0.00484161	0.000685943		-7.75484	-7.6903	-10.5096	492	0.0645453	-2.75478	-1.34512
Pool 5	R00488	v2lmm_101762	EG236451,EG628705,D14Ertd668e,Phf11,Setdb2	70494	30324	89172	0.0154686	0.00334077	0.0105569		-6.01452	-8.2256	-6.56566	502	-2.21109	-0.551148	-1.38112
Pool 5	R00689	v2lmm_156616	Prdm2	95679	167815	29467	0.0209949	0.0184881	0.00348855		-5.57382	-5.75726	-8.16316	504	-0.183447	-2.58934	-1.38639
Pool 5	R00742	v2lmm_151544	Mll2,MLL4	85966	96756	40555	0.0188636	0.0106595	0.00480124		-5.72825	-6.55171	-7.70238	507	-0.82346	-1.97412	-1.39879
Pool 5	R01513	v2lmm_91627	Setmar	45287	23425	44146	0.00993737	0.00258071	0.00522638		-6.65292	-8.59801	-7.57997	510	-1.94509	-0.927052	-1.43607
Pool 5	R00056	v2lmm_103254	Prdm6	61869	52990	34227	0.013576	0.00583787	0.00405208		-6.2028	-7.42034	-7.94712	514	-1.21754	-1.74432	-1.48093
Pool 5	R00541	v2lmm_107228	Mll3	69468	34082	65319	0.0152434	0.00375479	0.00773302		-6.03567	-8.05705	-7.01475	518	-2.02138	-0.979084	-1.50023
Pool 5	R01759	v2lmm_24403	Evi1	32719	19591	20018	0.00717956	0.00215833	0.0023699		-7.12189	-8.85587	-8.72096	537	-1.73398	-1.59907	-1.66653
Pool 5	R00470	v2lmm_106517	Prdm13	28014	27653	9175	0.00614714	0.00304651	0.00108621		-7.34587	-8.35863	-9.84648	546	-1.01276	-2.50061	-1.75668
Pool 5	R00403	v2lmm_101763	EG236451,EG628705,D14Ertd668e,Setdb2	95097	50072	58190	0.0208672	0.0055164	0.00688903		-5.58262	-7.50206	-7.18148	547	-1.91944	-1.59887	-1.75915
Pool 5	R02626	v2lmm_232596	D14Ertd668e,Setdb2	8097	3786	5508	0.00177673	0.000417101	0.000652084		-9.13656	-11.2273	-10.5827	548	-2.09076	-1.4461	-1.76843
Pool 5	R01927	v2lmm_80291	Prmt5	25624	18291	10810	0.0056227	0.00201511	0.00127978		-7.47452	-8.95493	-9.60989	552	-1.48041	-2.13537	-1.80789
Pool 5	R00279	v2lmm_60589	Smyd4	26561	13981	12799	0.0058283	0.00154028	0.00151525		-7.42271	-9.34259	-9.36622	574	-1.91989	-1.94352	-1.9317
Pool 5	R01988	v2lmm_34470	Prdm5	83722	22809	71324	0.0183712	0.00251285	0.00844394		-5.76641	-8.63646	-6.88787	583	-2.87005	-1.12146	-1.99575
Pool 5	R01786	v2lmm_116779	Setdb2	67222	57348	14688	0.0147506	0.00631799	0.00173889		-6.08308	-7.30632	-9.16762	599	-1.22324	-3.08453	-2.15388
Pool 5	R00022	v2lmm_4839	Prdm1	44183	23215	10022	0.00969511	0.00255758	0.00118649		-6.68853	-8.61101	-9.71909	636	-1.92248	-3.03056	-2.47652
Pool 5	R00909	v2lmm_11798	Prdm1	18132	5276	7037	0.00397872	0.000581253	0.0008331		-7.97348	-10.7485	-10.2292	641	-2.77507	-2.25574	-2.5154
Pool 5	R02505	v2lhs_139686	Prdm6	52241	14933	17059	0.0114633	0.00164516	0.00201959		-6.44684	-9.24756	-8.95172	652	-2.80072	-2.50489	-2.65281
Pool 5	R01757	v2lmm_241688	Smyd2	63913	16321	22536	0.0140245	0.00179807	0.002668		-6.15591	-9.11933	-8.55002	656	-2.96342	-2.39412	-2.67877
Pool 5	R01114	v2lmm_57665	Ehmt1	37113	10163	11094	0.00814374	0.00111965	0.0013134		-6.94009	-9.80274	-9.57248	666	-2.86264	-2.63238	-2.74751
Pool 5	R02800	v2lhs_153686,v2lmm_17223	Suv39h1	112229	6190	106505	0.0246265	0.000681948	0.012609		-5.34364	-10.5181	-6.30941	685	-5.17441	-0.965762	-3.07008
Pool 5	R02425	v2lmm_53605	Phf8	69834	11808	17403	0.0153237	0.00130088	0.00206031		-6.02809	-9.5863	-8.92292	697	-3.55821	-2.89483	-3.22652
Pool 5	R01162	v2lmm_20681	Prdm9	52779	16446	6796	0.0115813	0.00181184	0.000804568		-6.43205	-9.10833	-10.2795	699	-2.67627	-3.84744	-3.26186
Pool 5	R00224	v2lmm_110021	Setd6	26978	10879	1776	0.00591981	0.00119853	0.000210258		-7.40023	-9.70452	-12.2156	716	-2.30428	-4.81532	-3.5598
Pool 5	R00885	v2lmm_236828	Nsd1	4143	23	7116	0.000909102	2.53389e-06	0.000842452		-10.1033	-18.5902	-10.2131	739	-8.48694	-0.109847	-4.29839
Pool 5	R01327	v2lmm_107211	Mll5	52602	4972	3902	0.0115425	0.000547762	0.000461952		-6.4369	-10.8342	-11.08	743	-4.39726	-4.64307	-4.52017
Pool 5	R02403	v2lmm_66283	Prmt5	56223	23073	458	0.0123371	0.00254194	5.42219e-05		-6.34086	-8.61986	-14.1708	757	-2.279	-7.82991	-5.05445
Pool 5	R00168	v2lhs_239008	Nsd1	35965	810	2172	0.00789183	8.92371e-05	0.00025714		-6.98542	-13.452	-11.9252	771	-6.46657	-4.93974	-5.70315
Pool 5	R00261	v2lhs_202566	Whsc1	60155	8353	528	0.0131999	0.000920244	6.25091e-05		-6.24333	-10.0857	-13.9656	775	-3.84236	-7.72224	-5.7823
Pool 5	R00816	v2lmm_84306	Prdm16	60762	46298	31	0.0133331	0.00510062	3.67004e-06		-6.22885	-7.61511	-18.0558	788	-1.38626	-11.8269	-6.60659
Pool 5	R01735	v2lmm_55942	Phf8	1454	0	1	0.000319052	5e-08	1.18388e-07		-11.6139	-24.2535	-23.01	830	-12.6396	-11.396	-12.0178
Pool 6	R01575	v2lmm_57219	Pcgf3	13591	1174072	22535	0.00318462	0.118428	0.00340788		-8.29466	-3.07792	-8.19691	7	5.21675	0.0977523	2.65725
Pool 6	R02187	v2lmm_50341	Pcgf3	41786	737329	185042	0.00979124	0.0743741	0.0279832		-6.67429	-3.74906	-5.1593	14	2.92524	1.515	2.22012
Pool 6	R01537	v2lmm_197028	Shprh	9195	40844	138122	0.00215456	0.00411992	0.0208877		-8.85839	-7.92317	-5.58121	16	0.935222	3.27719	2.1062
Pool 6	R00332	v2lmm_210660	Zfp583	20150	513144	50041	0.00472152	0.0517606	0.00756751		-7.72653	-4.272	-7.04597	17	3.45453	0.680567	2.06755
Pool 6	R01343	v2lmm_76180	Mtf2	4743	40402	30029	0.00111137	0.00407533	0.00454117		-9.81344	-7.93887	-7.78272	20	1.87457	2.03072	1.95265
Pool 6	R01882	v2lmm_109975	Brd4,Bst2	5889	41130	43427	0.0013799	0.00414877	0.0065673		-9.50122	-7.9131	-7.25048	22	1.58812	2.25073	1.91943
Pool 6	R02386	v2lmm_108084	Smarcad1	38831	431779	151252	0.00909882	0.0435534	0.0228733		-6.7801	-4.52107	-5.45019	24	2.25903	1.32991	1.79447
Pool 6	R01249	v2lmm_5012	Rnf111	16990	119649	97325	0.00398107	0.0120689	0.0147181		-7.97263	-6.37256	-6.08627	25	1.60007	1.88636	1.74322
Pool 6	R01324	v2lmm_31758	Ttc28	25347	210811	117386	0.00593927	0.0212644	0.0177518		-7.3955	-5.55541	-5.81589	27	1.84008	1.57961	1.70985
Pool 6	R02030	v2lmm_51678	Zfa,Zfx,LOC100044547	19451	226197	60665	0.00455773	0.0228164	0.00917414		-7.77747	-5.45379	-6.76821	31	2.32368	1.00926	1.66647
Pool 6	R03027	v2lhs_213497	Tle4	63110	374785	381979	0.0147878	0.0378044	0.0577652		-6.07944	-4.7253	-4.11366	32	1.35414	1.96579	1.65997
Pool 6	R02535	v2lmm_108674	Zscan22	25126	203290	86614	0.00588749	0.0205058	0.0130983		-7.40813	-5.60783	-6.25448	37	1.80031	1.15366	1.47698
Pool 6	R01783	v2lmm_68161	Ankzf1	11980	174889	20412	0.00280714	0.017641	0.00308683		-8.47669	-5.82493	-8.33966	38	2.65176	0.137026	1.39439
Pool 6	R00643	v2lmm_10679	Fubp1	27393	179692	102372	0.00641869	0.0181255	0.0154813		-7.28351	-5.78584	-6.01333	40	1.49767	1.27018	1.38392
Pool 6	R00135	v2lhs_184404	Chd7	29456	163548	127809	0.00690209	0.016497	0.0193281		-7.17875	-5.92165	-5.69316	42	1.2571	1.48559	1.37135
Pool 6	R00035	v2lmm_224526	Eny2	19373	110295	67658	0.00453945	0.0111254	0.0102317		-7.78327	-6.49	-6.61082	49	1.29327	1.17245	1.23286
Pool 6	R00385	v2lmm_212123	1300003B13Rik,EG434179,C330019L16Rik,Zfp583,LOC100045488,BC003267,EU599041,100039706,LOC100044281,EG435970,Ckap4	9070	245658	4977	0.00212527	0.0247794	0.000752653		-8.87814	-5.33471	-10.3757	63	3.54342	-1.49759	1.02292
Pool 6	R03076	v2lmm_68784	Smarca1	12455	33652	59856	0.00291844	0.00339446	0.00905179		-8.42059	-8.2026	-6.78758	72	0.217987	1.63301	0.925497
Pool 6	R01002	v2lmm_104972	Spopl	28271	114339	79625	0.00662442	0.0115333	0.0120414		-7.23799	-6.43805	-6.37585	81	0.799943	0.862135	0.831039
Pool 6	R00558	v2lmm_83700	Zfp84	27219	81397	91434	0.00637792	0.00821048	0.0138272		-7.2927	-6.92832	-6.17635	87	0.364381	1.11635	0.740367
Pool 6	R00038	v2mm_76766,v2lmm_76766	Nr1i3	15564	23786	96926	0.00364693	0.00239928	0.0146577		-8.0991	-8.70318	-6.09219	91	-0.60408	2.00691	0.701413
Pool 6	R00346	v2lhs_48100	Arid2	22305	32167	140414	0.00522648	0.00324467	0.0212343		-7.57995	-8.26771	-5.55746	96	-0.687766	2.02248	0.667359
Pool 6	R01583	v2lmm_110466	Zfp558	26371	53242	111556	0.00617922	0.0053705	0.0168702		-7.33836	-7.54073	-5.88938	101	-0.202368	1.44898	0.623306
Pool 6	R00479	v2lmm_485	Supt16h	10547	55751	16828	0.00247136	0.00562358	0.00254483		-8.66048	-7.4743	-8.61821	103	1.18618	0.0422675	0.614226
Pool 6	R02680	v2lmm_233782	Spopl	31223	109062	63567	0.00731613	0.011001	0.00961299		-7.0947	-6.50622	-6.7008	119	0.588487	0.393905	0.491196
Pool 6	R01933	v2lmm_47238	Zfp64	11534	64340	14259	0.00270263	0.00648995	0.00215633		-8.53142	-7.26758	-8.8572	121	1.26384	-0.325784	0.46903
Pool 6	R01022	v2lmm_59561	Zfa,Zfx,LOC100044547	6501	27403	10168	0.00152331	0.00276413	0.00153767		-9.35858	-8.49896	-9.34504	125	0.85962	0.0135389	0.436579
Pool 6	R01615	v2lmm_54926	Zik1	12828	34771	28108	0.00300584	0.00350734	0.00425067		-8.37802	-8.15541	-7.8781	142	0.222608	0.499921	0.361265
Pool 6	R00665	v2lmm_234840	Arid2	35382	42194	173349	0.00829066	0.00425609	0.0262149		-6.9143	-7.87626	-5.25347	146	-0.961958	1.66083	0.349435
Pool 6	R01101	v2lmm_55270	Nr2f2	18248	117639	16320	0.00427585	0.0118662	0.00246801		-7.86957	-6.397	-8.66244	149	1.47258	-0.792861	0.339858
Pool 6	R02584	v2lmm_38675	Zfp566	21294	80770	31605	0.00498958	0.00814724	0.0047795		-7.64687	-6.93947	-7.70892	151	0.707392	-0.0620577	0.322667
Pool 6	R00154	v2lmm_73059	Pcgf5,LOC100048247	17504	21435	77866	0.00410151	0.00216214	0.0117754		-7.92963	-8.85332	-6.40808	154	-0.923696	1.52155	0.298924
Pool 6	R01035	v2lhs_85999	Mtf2	46839	93680	122889	0.0109752	0.00944946	0.018584		-6.5096	-6.72555	-5.74979	166	-0.215949	0.75981	0.27193
Pool 6	R00649	v2lmm_108082	Smarcad1	34215	45110	130850	0.00801721	0.00455023	0.0197879		-6.96268	-7.77985	-5.65923	172	-0.817162	1.30345	0.243144
Pool 6	R00497	v2lmm_161288	Phc3	24396	205373	14374	0.00571644	0.0207159	0.00217372		-7.45067	-5.59312	-8.84561	173	1.85755	-1.39495	0.231302
Pool 6	R02951	v2lhs_51715	Smarcad1	16272	37245	34758	0.00381283	0.00375689	0.00525632		-8.03492	-8.05625	-7.57173	176	-0.0213251	0.46319	0.220932
Pool 6	R03030	v2lmm_59993	Zfa	14425	36654	27422	0.00338005	0.00369727	0.00414692		-8.20874	-8.07932	-7.91374	177	0.129419	0.294999	0.212209
Pool 6	R02303	v2lmm_2261	Rbbp7	14451	31789	28928	0.00338614	0.00320654	0.00437467		-8.20614	-8.28477	-7.83661	185	-0.0786219	0.369534	0.145456
Pool 6	R01973	v2lmm_108676	Zscan22	32328	124606	36868	0.00757505	0.012569	0.00557541		-7.04453	-6.31399	-7.48671	186	0.730537	-0.442179	0.144179
Pool 6	R01253	v2lhs_48028	Arid2	25692	51000	56451	0.00602011	0.00514435	0.00853687		-7.37599	-7.6028	-6.87208	187	-0.226802	0.503916	0.138557
Pool 6	R02291	v2lmm_187577	Vps72	15731	45996	22721	0.00368607	0.0046396	0.00343601		-8.0837	-7.75178	-8.18505	192	0.331918	-0.101348	0.115285
Pool 6	R01214	v2lhs_240091	Cbx4	38087	110945	54720	0.00892449	0.011191	0.0082751		-6.80801	-6.48152	-6.91701	193	0.326494	-0.108994	0.10875
Pool 6	R01770	v2lmm_34006	Chchd4	43229	35148	212806	0.0101294	0.00354536	0.0321818		-6.62531	-8.13985	-4.95761	196	-1.51454	1.6677	0.0765834
Pool 6	R02776	v2lmm_10090	Rnf111	32918	46789	89149	0.0077133	0.00471959	0.0134817		-7.01844	-7.72712	-6.21286	202	-0.708688	0.805578	0.0484454
Pool 6	R02622	v2lmm_72601	Klf12	34558	81673	56125	0.00809758	0.00823832	0.00848757		-6.94829	-6.92343	-6.88043	203	0.0248592	0.0678603	0.0463598
Pool 6	R00369	v2lmm_77131	Pcgf5,LOC100048247	25449	57746	42960	0.00596317	0.00582481	0.00649668		-7.3897	-7.42357	-7.26608	205	-0.0338682	0.123622	0.0448767
Pool 6	R01039	v2lmm_84442	Zfp157	10053	16658	22692	0.0023556	0.00168029	0.00343162		-8.72969	-9.21708	-8.18689	210	-0.487391	0.542794	0.0277015
Pool 6	R01128	v2lmm_100761	Trip11	15116	48640	16199	0.00354196	0.0049063	0.00244971		-8.14124	-7.67115	-8.67317	217	0.470087	-0.531935	-0.0309243
Pool 6	R01853	v2lmm_50581	Nr2f2	14896	12940	57904	0.00349041	0.00130525	0.0087566		-8.16239	-9.58146	-6.83541	225	-1.41907	1.32697	-0.0460465
Pool 6	R03055	v2lmm_73880	Shprh	16137	48841	17799	0.0037812	0.00492657	0.00269167		-8.04694	-7.6652	-8.53728	231	0.38174	-0.49034	-0.0542998
Pool 6	R02124	v2lmm_60229	Nap1l3	4929	98894	814	0.00115496	0.0099754	0.000123098		-9.75795	-6.64741	-12.9879	233	3.11054	-3.22996	-0.059711
Pool 6	R01370	v2lhs_91214	Zmynd11	11378	14624	28506	0.00266608	0.00147512	0.00431085		-8.55107	-9.40496	-7.85781	237	-0.853889	0.693255	-0.0803171
Pool 6	R02017	v2lhs_195273	Zbtb37	26508	93838	23658	0.00621132	0.0094654	0.00357771		-7.33089	-6.72312	-8.12675	241	0.607764	-0.795863	-0.0940495
Pool 6	R01029	v2lhs_240843,v2lmm_14204	Cbx4	11935	29486	15123	0.00279659	0.00297424	0.00228699		-8.48211	-8.39326	-8.77233	242	0.0888513	-0.290218	-0.100683
Pool 6	R02767	v2lmm_25686	Sap18	15517	52569	14251	0.00363592	0.00530261	0.00215512		-8.10346	-7.55908	-8.85801	243	0.544382	-0.75455	-0.105084
Pool 6	R01275	v2lmm_63129	Mtf2	12537	10492	45107	0.00293765	0.00105832	0.00682136		-8.41112	-9.884	-7.19573	245	-1.47288	1.2154	-0.128744
Pool 6	R01618	v2lmm_107659	Ttc28	26047	44899	44046	0.0061033	0.00452894	0.00666091		-7.3562	-7.78661	-7.23007	248	-0.430414	0.12613	-0.152142
Pool 6	R00432	v2lhs_74399	1700124K17Rik	9834	37084	7469	0.00230429	0.00374065	0.00112951		-8.76146	-8.0625	-9.79009	250	0.698966	-1.02863	-0.16483
Pool 6	R00331	v2lmm_83698	Zfp84	9770	23754	11163	0.00228929	0.00239606	0.00168814		-8.77088	-8.70512	-9.21035	260	0.0657598	-0.439469	-0.186855
Pool 6	R00478	v2lmm_176484	Zfp568	13897	9715	52555	0.00325633	0.000979948	0.00794769		-8.26254	-9.99501	-6.97525	267	-1.73247	1.28729	-0.222588
Pool 6	R01849	v2lmm_204184	Arid2	15930	67776	9664	0.00373269	0.00683654	0.00146145		-8.06557	-7.19252	-9.41838	270	0.873048	-1.35282	-0.239885
Pool 6	R02492	v2lmm_36484	Lrrc59	12438	3772	105276	0.00291445	0.00038048	0.0159205		-8.42256	-11.3599	-5.97297	271	-2.93733	2.44959	-0.243873
Pool 6	R01953	v2lmm_69022	Chaf1a	13149	18420	23108	0.00308106	0.00185802	0.00349453		-8.34236	-9.07202	-8.16068	277	-0.72966	0.181676	-0.273992
Pool 6	R00490	v2lhs_86003	Mtf2	20899	15190	69900	0.00489702	0.00153221	0.0105707		-7.67388	-9.35017	-6.56378	278	-1.67629	1.1101	-0.283099
Pool 6	R00338	v2lmm_29764	Pcgf6	7974	13930	10926	0.00186846	0.00140511	0.0016523		-9.06394	-9.4751	-9.24131	280	-0.411161	-0.177374	-0.294267
Pool 6	R01579	v2lmm_49955	Zfp64	39048	32520	110797	0.00914967	0.00328028	0.0167554		-6.77206	-8.25197	-5.89923	281	-1.4799	0.872835	-0.303533
Pool 6	R01260	v2lmm_43058	Smarce1	11590	9479	33398	0.00271575	0.000956143	0.00505065		-8.52443	-10.0305	-7.62931	283	-1.50605	0.895118	-0.305468
Pool 6	R02162	v2lmm_761,v2lhs_91215	Zmynd11	24576	51401	27487	0.00575861	0.0051848	0.00415675		-7.44006	-7.5915	-7.91033	284	-0.151434	-0.470264	-0.310849
Pool 6	R02986	v2lhs_153135	Smarca1	13943	38621	11704	0.0032671	0.00389568	0.00176995		-8.25777	-8.00391	-9.14207	286	0.253864	-0.884303	-0.315219
Pool 6	R01867	v2lmm_57981	Trerf1	8232	39826	3816	0.00192891	0.00401723	0.000577079		-9.018	-7.95958	-10.7589	289	1.05842	-1.74095	-0.341265
Pool 6	R02239	v2lmm_83062	Rnf4	23000	152592	7510	0.00538933	0.0153919	0.00113571		-7.53568	-6.02169	-9.78219	296	1.51399	-2.24651	-0.36626
Pool 6	R02265	v2lmm_197293	Zfp84	15000	32969	13988	0.00351478	0.00332557	0.00211535		-8.15235	-8.23218	-8.88489	307	-0.0798326	-0.732536	-0.406184
Pool 6	R02006	v2lmm_66200	Pcgf5,LOC100048247	3877	1555	18791	0.000908453	0.000156852	0.00284169		-10.1043	-12.6383	-8.45903	315	-2.53401	1.64527	-0.44437
Pool 6	R00237	v2lmm_74224	Shprh	12500	9732	29307	0.00292898	0.000981663	0.00443199		-8.41538	-9.99248	-7.81783	327	-1.5771	0.597554	-0.489773
Pool 6	R02025	v2lhs_91212	Zmynd11	12913	11068	27292	0.00302576	0.00111642	0.00412726		-8.36849	-9.8069	-7.9206	329	-1.43841	0.44789	-0.49526
Pool 6	R00579	v2lmm_9821	Arid2	35447	18724	121544	0.00830589	0.00188868	0.0183806		-6.91165	-9.0484	-5.76567	330	-2.13676	1.14598	-0.495388
Pool 6	R02660	v2lhs_35121	Nr2f2	35511	67602	31746	0.00832089	0.00681899	0.00480083		-6.90905	-7.19623	-7.7025	340	-0.28718	-0.793455	-0.540317
Pool 6	R02150	v2lmm_84443	Zfp157	28871	23144	61079	0.00676501	0.00233453	0.00923674		-7.20769	-8.74265	-6.7584	342	-1.53496	0.449292	-0.542836
Pool 6	R00799	v2lmm_24109	Zfp239	13043	10768	26384	0.00305622	0.00108616	0.00398995		-8.35404	-9.84654	-7.96941	345	-1.49251	0.384624	-0.553941
Pool 6	R01646	v2lmm_41451	LOC100048060,Trim12	18849	31833	18318	0.00441667	0.00321098	0.00277016		-7.82282	-8.28277	-8.49581	350	-0.459945	-0.67299	-0.566467
Pool 6	R02911	v2lhs_239606,v2lhs_93152	Hnf4a	31506	37371	42928	0.00738244	0.0037696	0.00649184		-7.08169	-8.05137	-7.26716	355	-0.969688	-0.185471	-0.577579
Pool 6	R02141	v2lmm_29474	Ccdc9	5430	17472	2622	0.00127235	0.00176239	0.000396515		-9.61829	-9.14825	-11.3003	359	0.47004	-1.68205	-0.606004
Pool 6	R01430	v2lmm_87790	100041208,Zfp28	22912	48194	15741	0.00536871	0.00486131	0.00238045		-7.54121	-7.68444	-8.71455	367	-0.14323	-1.17334	-0.658285
Pool 6	R00932	v2lmm_34840	Tapbp	7883	5357	16615	0.00184713	0.000540358	0.00251262		-9.0805	-10.8538	-8.63659	368	-1.7733	0.443906	-0.664697
Pool 6	R02305	v2lmm_44627	Zfp111	13995	24002	11533	0.00327929	0.00242107	0.00174409		-8.2524	-8.69014	-9.16331	373	-0.437737	-0.910907	-0.674322
Pool 6	R00608	v2lmm_75062	Mtf2	21603	122546	5178	0.00506198	0.0123612	0.000783049		-7.62608	-6.33804	-10.3186	377	1.28804	-2.69253	-0.702244
Pool 6	R03053	v2lmm_13586	Mkrn1,Mkrn1-ps1	10938	14337	11204	0.00256298	0.00144617	0.00169434		-8.60796	-9.43355	-9.20506	378	-0.825586	-0.597099	-0.711342
Pool 6	R01616	v2lmm_81587	2310051E17Rik,Klf9	24985	118649	6134	0.00585445	0.0119681	0.000927621		-7.41625	-6.38467	-10.0742	394	1.03159	-2.65793	-0.81317
Pool 6	R00569	v2lmm_80915	Arid1a,LOC675933	10632	4914	24860	0.00249128	0.000495673	0.00375948		-8.6489	-10.9783	-8.05525	401	-2.32942	0.59365	-0.867887
Pool 6	R02591	v2lmm_7049	Kbtbd4	22667	20240	26741	0.0053113	0.0020416	0.00404394		-7.55672	-8.93608	-7.95002	405	-1.37936	-0.393304	-0.886334
Pool 6	R02620	v2lhs_98509	Rnf38	25398	69642	9014	0.00595122	0.00702476	0.00136315		-7.3926	-7.15334	-9.51884	410	0.239262	-2.12624	-0.943488
Pool 6	R00400	v2lmm_11397	Mkrn1	21533	10065	43785	0.00504558	0.00101525	0.00662144		-7.63076	-9.94395	-7.23864	416	-2.31318	0.392124	-0.960529
Pool 6	R02934	v2lmm_3279	Zkscan14	7106	7506	5891	0.00166507	0.000757127	0.000890873		-9.2302	-10.3672	-10.1325	427	-1.13697	-0.902289	-1.01963
Pool 6	R00590	v2lmm_32810	Bbx	9335	2770	26536	0.00218736	0.000279409	0.00401294		-8.83659	-11.8053	-7.96113	433	-2.96874	0.875465	-1.04664
Pool 6	R01073	v2mm_67801,v2lmm_67801	Nr1i3	10189	6660	12697	0.00238747	0.000671791	0.00192012		-8.7103	-10.5397	-9.02459	437	-1.8294	-0.314288	-1.07184
Pool 6	R02874	v2lhs_184402	Chd7	29661	16886	42176	0.00695012	0.00170328	0.00637812		-7.16875	-9.19747	-7.29265	438	-2.02872	-0.123908	-1.07631
Pool 6	R01211	v2lmm_74075	Smarca1	17674	13256	18298	0.00414135	0.00133713	0.00276714		-7.91568	-9.54665	-8.49739	442	-1.63096	-0.581706	-1.10633
Pool 6	R02708	v2lhs_233622	Rnf38	28959	25988	24975	0.00678563	0.0026214	0.00377687		-7.2033	-8.57545	-8.04859	443	-1.37215	-0.845291	-1.10872
Pool 6	R00709	v2lmm_99030	Shprh	33869	26198	32827	0.00793614	0.00264258	0.0049643		-6.97735	-8.56384	-7.65419	447	-1.58649	-0.676846	-1.13167
Pool 6	R01976	v2lmm_3277	Hnf4a	27491	22886	24752	0.00644165	0.0023085	0.00374315		-7.27835	-8.75883	-8.06153	448	-1.48047	-0.783178	-1.13183
Pool 6	R00740	v2lmm_125965	Zfp518b	17689	2675	86598	0.00414486	0.000269826	0.0130959		-7.91446	-11.8557	-6.25474	451	-3.94122	1.65972	-1.14075
Pool 6	R01398	v2lmm_63160	Klf12	18897	5023	52321	0.00442792	0.000506668	0.0079123		-7.81916	-10.9467	-6.98169	453	-3.12752	0.837469	-1.14502
Pool 6	R01213	v2lmm_3301	Hnf4a	30772	43025	15874	0.00721045	0.00433991	0.00240056		-7.11569	-7.84812	-8.70241	458	-0.732423	-1.58672	-1.15957
Pool 6	R02489	v2lmm_79148	Hira	25821	10011	47688	0.00605034	0.00100981	0.00721167		-7.36877	-9.95171	-7.11545	462	-2.58294	0.253318	-1.16481
Pool 6	R02035	v2lmm_171403	Sap18	24713	29723	14635	0.00579072	0.00299815	0.0022132		-7.43204	-8.38171	-8.81965	463	-0.949671	-1.38761	-1.16864
Pool 6	R01457	v2lmm_104969	Spopl	9030	5130	10948	0.0021159	0.000517461	0.00165562		-8.88452	-10.9163	-9.23841	464	-2.03175	-0.353894	-1.19282
Pool 6	R02602	v2lmm_99034	Shprh	16979	49314	3856	0.0039785	0.00497428	0.000583128		-7.97356	-7.6513	-10.7439	468	0.322266	-2.77034	-1.22404
Pool 6	R00983	v2lmm_54434	Smarce1	15007	14998	9838	0.00351642	0.00151284	0.00148776		-8.15168	-9.36852	-9.39264	470	-1.21685	-1.24096	-1.2289
Pool 6	R01280	v2lmm_106204	Trim45	39675	11123	92697	0.00929659	0.00112197	0.0140182		-6.74908	-9.79975	-6.15655	471	-3.05066	0.592529	-1.22907
Pool 6	R01017	v2lmm_70555	2510027J23Rik,Rwdd3	25518	51477	8228	0.00597934	0.00519246	0.00124429		-7.3858	-7.58937	-9.65046	472	-0.203568	-2.26467	-1.23412
Pool 6	R00670	v2lmm_46558	Pou3f3	5820	4803	4575	0.00136373	0.000484477	0.00069186		-9.51822	-11.0113	-10.4972	474	-1.49306	-0.979011	-1.23604
Pool 6	R00253	v2lmm_88055	Zfp513	36890	32605	26982	0.00864401	0.00328885	0.00408038		-6.85408	-8.2482	-7.93708	475	-1.39412	-1.083	-1.23856
Pool 6	R00695	v2lmm_191457	EG623006	21883	35699	8220	0.00512759	0.00360094	0.00124308		-7.6075	-8.11741	-9.65187	480	-0.509907	-2.04436	-1.27714
Pool 6	R00323	v2lmm_194100	Brd4	171	16	1119	4.00685e-05	1.61391e-06	0.000169222		-14.6072	-19.241	-12.5288	481	-4.63383	2.07838	-1.27773
Pool 6	R00814	v2lmm_45808	Smarcd2	19131	25990	8597	0.00448275	0.0026216	0.00130009		-7.8014	-8.57534	-9.58717	482	-0.773936	-1.78577	-1.27985
Pool 6	R01941	v2lmm_20596	Epc1	22399	15982	18863	0.0052485	0.0016121	0.00285258		-7.57388	-9.27685	-8.45352	485	-1.70297	-0.879639	-1.2913
Pool 6	R00863	v2lmm_48431	Smarcd2	15016	6689	20148	0.00351853	0.000674717	0.0030469		-8.15081	-10.5334	-8.35844	486	-2.38262	-0.207627	-1.29512
Pool 6	R00359	v2lmm_68695	Thap11,2810036E22Rik	10567	2843	21631	0.00247604	0.000286772	0.00327117		-8.65775	-11.7678	-8.25598	493	-3.11006	0.401771	-1.35414
Pool 6	R00009	v2lmm_94805	Nr2f2	12341	2881	29092	0.00289173	0.000290605	0.00439947		-8.43385	-11.7487	-7.82845	495	-3.3148	0.6054	-1.3547
Pool 6	R01188	v2lmm_55974	Trerf1	4559	4671	2448	0.00106826	0.000471162	0.000370202		-9.87052	-11.0515	-11.3994	496	-1.18097	-1.52888	-1.35492
Pool 6	R01777	v2lmm_132325	Zfp597	4084	3026	3013	0.000956957	0.000305231	0.000455644		-10.0293	-11.6778	-11.0998	497	-1.64855	-1.07055	-1.35955
Pool 6	R02629	v2lmm_107661	Ttc28	35484	12607	52540	0.00831456	0.00127166	0.00794542		-6.91014	-9.61907	-6.97566	506	-2.70892	-0.065516	-1.38722
Pool 6	R01283	v2lmm_4616	Cbx4	9650	2204	21699	0.00226117	0.000222317	0.00328146		-8.78871	-12.1351	-8.25145	508	-3.34638	0.537264	-1.40456
Pool 6	R01155	v2lmm_192781	Brd4	15808	19637	6357	0.00370411	0.00198078	0.000961345		-8.07666	-8.97972	-10.0227	509	-0.903061	-1.946	-1.42453
Pool 6	R02619	v2lmm_190623,v2lhs_68534	Chd7	33024	31525	16995	0.00773814	0.00317991	0.00257009		-7.0138	-8.2968	-8.60397	511	-1.283	-1.59017	-1.43658
Pool 6	R02642	v2lmm_53335	Nr2f2	38149	9365	72054	0.00893902	0.000944644	0.0108965		-6.80567	-10.0479	-6.52	513	-3.24227	0.28567	-1.4783
Pool 6	R00307	v2lmm_52781	Trerf1	35349	18799	30410	0.00828293	0.00189625	0.00459879		-6.91564	-9.04264	-7.76453	515	-2.12699	-0.848887	-1.48794
Pool 6	R01190	v2lmm_20348	Cbx4	17695	21820	6540	0.00414627	0.00220097	0.000989019		-7.91397	-8.82764	-9.98171	516	-0.913671	-2.06774	-1.49071
Pool 6	R01608	v2lmm_189499	Trim45	15291	4181	24050	0.00358297	0.000421736	0.00363699		-8.12463	-11.2114	-8.10304	523	-3.08674	0.0215906	-1.53258
Pool 6	R00375	v2lmm_41804	Rpgrip1	17395	21238	6119	0.00407597	0.00214227	0.000925353		-7.93864	-8.86665	-10.0777	524	-0.928005	-2.13907	-1.53354
Pool 6	R01710	v2lmm_196235	Zfp84	9511	7935	4873	0.0022286	0.0008004	0.000736925		-8.80964	-10.287	-10.4062	525	-1.47735	-1.59655	-1.53695
Pool 6	R00588	v2lmm_102029	1700124K17Rik	20182	5857	28557	0.00472902	0.000590793	0.00431857		-7.72424	-10.7251	-7.85523	526	-3.00082	-0.130988	-1.5659
Pool 6	R00243	v2lmm_123337	LOC100045081,EG215208,D330038O06Rik,EG245305,Zfp40,LOC100041734,4930522L14Rik,LOC100044193	28114	29583	10894	0.00658763	0.00298402	0.00164746		-7.24602	-8.38852	-9.24554	527	-1.1425	-1.99952	-1.57101
Pool 6	R02288	v2lmm_88983	Zbtb38	2394	1533	1299	0.000560959	0.000154633	0.000196443		-10.7998	-12.6589	-12.3136	541	-1.85905	-1.51379	-1.68642
Pool 6	R01092	v2lhs_96705	Rwdd3	7629	6191	3002	0.00178762	0.000624484	0.000453981		-9.12775	-10.645	-11.1051	544	-1.5173	-1.97733	-1.74732
Pool 6	R00692	v2lmm_205804	Trip11	16094	9176	8955	0.00377112	0.000925579	0.00135423		-8.05079	-10.0774	-9.52831	545	-2.02657	-1.47752	-1.75204
Pool 6	R01377	v2lmm_104974	Spopl	9784	2113	13710	0.00229257	0.000213137	0.00207331		-8.76882	-12.1959	-8.91385	551	-3.42711	-0.145031	-1.78607
Pool 6	R00609	v2lmm_157721	Ttc28	4023	758	6262	0.000942664	7.64591e-05	0.000946978		-10.051	-13.675	-10.0444	553	-3.62398	0.00658825	-1.8087
Pool 6	R02762	v2lmm_128039	Zfp568	12595	7480	6134	0.00295124	0.000754504	0.000927621		-8.40446	-10.3722	-10.0742	555	-1.96772	-1.66971	-1.81872
[truncated: 99 more rows]
