# Supplementary material for: The histone demethylase KDM5C functions as a tumor suppressor in AML by repression of bivalently marked immature genes
Source: Leukemia. 2023 Jan 12;37(3):593–605. doi: 10.1038/s41375-023-01810-6 (PMC9991918; doi:10.1038/s41375-023-01810-6)
Supplement: Supplementary file 3 — Supplementary Table S8 [file 41375_2023_1810_MOESM3_ESM.xlsx]

## Sheet: Velos run
Modifications	shControl_rep1	shControl_rep2	shControl_rep3	shControl_rep4	shKdm5c_I_rep1	shKdm5c_I_rep2	shKdm5c_I_rep3	shKdm5c_I_rep4	Log2_FC	p_val	p_val_BH_adjust
H31K27ac	0.001458	0.001665	0.002204	0.001322	0.001425	0.001839	0.001463	0.001561	-0.0805362	0.689582	0.869381
H31K27me1	0.228098	0.214679	0.227099	0.217592	0.212722	0.222739	0.2298	0.224677	0.00400973	0.904116	0.952987
H31K27me2	0.463962	0.447871	0.393652	0.452523	0.458183	0.450468	0.438039	0.439914	0.0232783	0.6772	0.869381
H31K27me3	0.121795	0.131552	0.107395	0.140432	0.127926	0.11908	0.126972	0.120432	-0.0196036	0.827398	0.896348
H31K36me1	0.212524	0.212617	0.076775	0.191753	0.210178	0.193811	0.217608	0.196756	0.238476	0.382227	0.747792
H31K36me2	0.110683	0.113844	0.120492	0.131904	0.118772	0.120734	0.124014	0.102497	-0.0333738	0.698495	0.869381
H31K36me3	0.0239	0.026383	0	0.033593	0.024614	0.021577	0.024606	0.024364	0.182112	0.713338	0.869381
H33K27ac	0.002856	0.003003	0.004632	0.001715	0.000899	0.001657	0.002545	0.001402	-0.908413	0.0850731	0.747792
H33K27me1	0.306309	0.288533	0.185808	0.283856	0.271572	0.274024	0.274087	0.271575	0.0358081	0.814072	0.896348
H33K27me2	0.3815	0.391147	0.298365	0.372243	0.410002	0.378517	0.391595	0.379991	0.112317	0.239707	0.747792
H33K27me3	0.12659	0.153187	0.119084	0.153067	0.148834	0.144733	0.1485	0.148273	0.097066	0.323478	0.747792
H33K36me1	0.309684	0.29561	0.157559	0.290386	0.303497	0.277159	0.285712	0.28462	0.12804	0.521688	0.803967
H33K36me2	0.143576	0.185319	0.329994	0.22298	0.198382	0.171261	0.204856	0.154942	-0.273773	0.3952	0.747792
H33K36me3	0.080748	0.067185	0	0.100634	0.057269	0.079049	0.080041	0.092302	0.312388	0.537954	0.803967
H3K122ac	0	0	0	0	0	0	0	0.000229	0	0.355918	0.747792
H3K14ac	0.001624	0.002761	0.004408	0.548024	0.002921	0.003599	0.002838	0.002254	-5.58351	0.355831	0.747792
H3K18ac	0.0201	0.022826	0.02368	0.020539	0.019661	0.0175	0.020035	0.013734	-0.297022	0.053025	0.742156
H3K18me1	0.007455	0.007788	0.006709	0.008062	0.007928	0.00601	0.007512	0.00297	-0.297572	0.273614	0.747792
H3K23ac	0.166971	0.133406	0.146723	0.151869	0.155126	0.148221	0.13343	0.131233	-0.076565	0.424112	0.747792
H3K23me1	0.007455	0.007788	0.006709	0.008062	0.007928	0.00601	0.007512	0.00343	-0.270649	0.270807	0.747792
H3K4ac	0	2.4e-05	0.000201	0.000309	0	4.9e-05	0.000149	0.000169	-0.54106	0.636833	0.869381
H3K4me1	0.040296	0.043895	0.04819	0.043459	0.043735	0.039613	0.043045	0.044582	-0.0404779	0.556592	0.803967
H3K4me2	0.013094	0.015927	0.016636	0.014297	0.013042	0.015313	0.015235	0.015244	-0.0272059	0.78328	0.896348
H3K4me3	0.006469	0.008258	0.009074	0.006136	0.009475	0.012072	0.011387	0.010737	0.544746	0.00865351	0.337487
H3K56ac	0.002973	0.004076	0.003565	0.005177	0.012346	0.002578	0.005039	0.003353	0.562218	0.441006	0.747792
H3K56me1	0	0	0	0	0	0	0	0	0
H3K56me2	0.054552	0.087674	0.042854	0.002463	0.089208	0.057034	0.043112	0.115779	0.702217	0.266452	0.747792
H3K56me3	0	0	0	0	0	0	0	0	0
H3K79ac	0	0	0	0	0	0	0	0	0
H3K79me1	0.046982	0.044418	0.082948	0.073492	0.036804	0.072014	0.084813	0.050031	-0.0245278	0.944659	0.969519
H3K79me2	0.109322	0.137456	0.108302	0.119651	0.165962	0.100399	0.08962	0.11606	-0.00819809	0.971699	0.971699
H3K79me3	0	0	0	0	0	0	0	0	0
H3K9ac	0	0	0	0	0	0	0	0	0
H3K9me1	0.260212	0.254247	0.265978	0.064413	0.309544	0.291244	0.261033	0.25524	0.402941	0.227578	0.747792
H3K9me2	0.7248	0.729998	0.711523	0.780261	0.673685	0.695796	0.722934	0.72874	-0.0627565	0.162978	0.747792
H3K9me3	0	0	0.001352	0.153023	0	0	0	0	0	0.350691	0.747792
H3S10ph	0	0	0	0	0	0	0	0	0
H4K12ac	0.067309	0.075487	0.077352	0.058854	0.056468	0.057284	0.061951	0.069087	-0.188731	0.146553	0.747792
H4K16ac	0.442364	0.462068	0.458731	0.445678	0.43551	0.410445	0.449622	0.421147	-0.0754075	0.0570889	0.742156
H4K20ac	0.000385	0.00046	0.000401	0.002926	0.00049	0.00264	0.003942	0.00059	0.876982	0.436514	0.747792
H4K20me1	0.123248	0.117871	0.127322	0.143806	0.108975	0.135262	0.128256	0.130913	-0.0251172	0.793194	0.896348
H4K20me2	0.666837	0.663855	0.665723	0.731969	0.681194	0.646132	0.65152	0.66218	-0.0469482	0.278837	0.747792
H4K20me3	0.108413	0.097978	0.088821	0.015925	0.096866	0.08822	0.097242	0.095315	0.279473	0.460891	0.748948
H4K5ac	0.026063	0.033784	0.034926	0.025094	0.02881	0.02299	0.027519	0.028916	-0.147267	0.355816	0.747792
H4K8ac	0.041875	0.044551	0.046862	0.033437	0.037463	0.035265	0.03844	0.04223	-0.120191	0.3478	0.747792
