# Supplementary material for: The histone demethylase KDM5C functions as a tumor suppressor in AML by repression of bivalently marked immature genes
Source: Leukemia. 2023 Jan 12;37(3):593–605. doi: 10.1038/s41375-023-01810-6 (PMC9991918; doi:10.1038/s41375-023-01810-6)
Supplement: Supplementary file 4 — Supplementary Table S9 [file 41375_2023_1810_MOESM4_ESM.xlsx]

## Sheet: Table_S9_revised
gene	logFC_shRNA1	PValue_shRNA1	FDR_shRNA1	logFC_shRNA2	PValue_shRNA2	FDR_shRNA2	shRNA1_rep1	shRNA1_rep2	shRNA1_rep3	shRNA2_rep1	shRNA2_rep2	shRNA2_rep3	shRNA2_rep4	shRNA_Control_rep1	shRNA_Control_rep2	shRNA_Control_rep3	Gene_class(RNA-seq)	Promoter_Histone_modification
0610005C13Rik	0.264493	0.10688	0.33335	0.15197	0.329578	0.614952	180.756	238.029	223.33	216.371	113.277	164.199	205.044	182.97	92.9269	220.621	neutral	.
0610007P14Rik	0.0398638	0.634435	0.833335	-0.129571	0.0977006	0.333907	2631.16	2702.57	2253.95	2068.51	2479.34	1813.1	1861.4	2068.14	2386.31	2716.33	neutral	h3k4me3
0610009B22Rik	0.280301	0.0173909	0.11587	0.0807537	0.466529	0.725939	719.659	864.695	776.807	704.715	500.778	563.992	655.2	619.75	426.022	771.228	neutral	h3k4me3
0610009L18Rik	0.537076	0.0204031	0.128013	0.229013	0.304326	0.591153	91.0886	125.367	120.114	101.86	46.0253	75.3439	97.4189	82.0435	36.0125	97.4342	neutral	h3k4me3
0610009O20Rik	0.0424824	0.58837	0.803106	-0.0624477	0.393648	0.669701	2992.78	3192.8	2711.09	2607.71	2754.49	2236	2365.2	2499.26	2544.34	3240.03	neutral	h3k4me3
0610010F05Rik	-0.204687	0.0873777	0.297498	0.163814	0.141147	0.404564	1377.75	1378.08	1134.96	1509.92	1977.2	1344.01	1351.25	1228.19	1546.94	1627.93	neutral	h3k4me3
0610010K14Rik	0.00553236	0.945212	0.980376	-0.209502	0.00536306	0.0568072	2146.3	2269.6	1919.13	1709.39	1859.59	1473.26	1547.57	1812.33	1899.65	2356.64	neutral	h3k4me3
0610012G03Rik	0.0955754	0.415306	0.683681	-0.123166	0.261362	0.551669	1733	1916.37	1655.16	1474.41	1381.8	1238.2	1347.32	1479.76	1338.09	1894.81	neutral	h3k4me3
0610030E20Rik	-0.0521688	0.655721	0.846393	0.0540453	0.618903	0.82409	3879.16	4441.56	3899.96	4360.82	3639.18	3589	4013.92	3885.79	3132.2	4916.44	neutral	h3k4me3
0610037L13Rik	0.0990414	0.227257	0.508456	-0.131357	0.0872402	0.313997	1966.16	2397.13	2168.43	1927.27	1304.53	1529.42	1797.3	1966.59	1288.26	2435	neutral	h3k4me3
0610039K10Rik	-0.134349	0.233857	0.515245	-0.0188028	0.857965	0.943459	1196.62	1116.08	889.213	988.591	1634.36	916.39	871.917	905.556	1436.87	1229.52	neutral	h3k4me3
0610040B10Rik	0.381166	0.175196	0.442124	-0.0586262	0.828787	0.930344	63.3686	83.5693	78.4629	60.5526	31.5473	45.9132	57.4	59.2739	29.9593	71.4354	neutral	h3k4me3
0610040F04Rik	-0.019284	0.964749	0.987838	-0.417472	0.337736	0.621692	10.406	11.6468	10.1169	7.93299	7.14173	6.61565	7.26744	9.81753	8.53093	12.5191	neutral	h3k4me3
0610040J01Rik	-1.38255	0.00608846	0.0614111	-1.02946	0.0229312	0.144525	6.50294	7.31019	6.36314	8.47114	7.51583	7.04654	7.76751	16.09	13.7809	20.4868	neutral	h3k4me3,h3k27me3
1110002J07Rik	0.229298	0.533364	0.768453	-0.0422959	0.907517	0.965481	13.4946	19.2831	18.8067	16.3649	6.52494	11.8442	15.7742	15.9848	6.19854	18.7398	neutral	.
1110002L01Rik	0.174256	0.160386	0.422901	0.392706	0.000726684	0.0144168	415.978	504.534	455.277	552.177	380.275	439.511	514.385	391.562	260.934	485.692	neutral	h3k4me3
1110004E09Rik	-0.0321072	0.766921	0.902583	-0.249755	0.0136989	0.104036	1024.38	1024.85	844.124	748.028	978.835	665.755	669.45	810.496	1020.13	1074.21	neutral	h3k4me3
1110004F10Rik	0.0202293	0.818061	0.926371	-0.120214	0.14228	0.406425	4421.22	4716.44	4004.74	3758.34	3970.68	3222.74	3408.79	3749.17	3817.55	4860.51	neutral	h3k4me3
1110008F13Rik	0.0953247	0.406518	0.676489	-0.164998	0.12284	0.37742	4829.63	5254.18	4503.02	3893.55	3853.1	3300.9	3545.88	4015.3	3832.02	5170.49	neutral	h3k4me3
1110008L16Rik	-0.0260741	0.787998	0.911511	0.00894326	0.921154	0.971284	1429.39	1400.88	1142.64	1204.92	1688.79	1085.28	1073.73	1088.69	1466.76	1453.19	neutral	h3k4me3
1110008P14Rik	0.0804051	0.461244	0.719164	-0.122142	0.233715	0.522519	767.482	926.679	834.424	755.632	528.273	603.028	703.255	765.316	517.654	950.771	neutral	h3k4me3
1110012L19Rik	0.199284	0.143544	0.39781	-0.0289238	0.820842	0.926447	732.019	822.374	715.621	633.89	563.579	527.479	581.162	597.01	512.39	760.314	neutral	h3k4me3
1110019D14Rik	0.084245	0.650316	0.842571	0.204855	0.24051	0.529838	98.167	119.232	107.664	122.033	83.65	97.0543	113.714	98.5766	65.3873	122.215	neutral	h3k4me3
1110020A21Rik	0.420173	0.111745	0.342391	-0.201864	0.442252	0.70662	45.6025	51.6465	45.1145	30.3854	26.298	25.1665	27.9047	32.3092	27.0004	41.0328	neutral	h3k4me3
1110028F11Rik	0.214232	0.503876	0.749335	0.469888	0.121863	0.376118	23.2917	40.1904	42.8628	54.4721	11.5823	35.3394	54.6086	38.0329	7.91123	41.7862	neutral	.
1110032A03Rik	0.213093	0.148565	0.404741	0.203446	0.141648	0.405073	354.978	391.487	337.694	347.681	328.773	292.436	317.535	278.148	253.758	356.493	neutral	h3k4me3
1110034G24Rik	0.176083	0.162933	0.426052	0.000330389	0.997798	0.999139	404.976	474.321	420.983	387.668	299.966	314.886	358.518	359.451	268.839	451.257	neutral	.
1110037F02Rik	-0.181939	0.0562347	0.232426	0.00802762	0.927679	0.972595	3285.08	3119.18	2506.25	2936.97	4574.89	2694.42	2600	2645.98	3958.02	3570.57	neutral	h3k4me3
1110038B12Rik	0.263134	0.010484	0.085973	-0.130377	0.173704	0.448558	6091.38	8373.3	8017.72	6409.94	2908.35	4744.74	6128.9	6624.39	2919.69	7870.44	neutral	h3k4me3
1110038F14Rik	0.113438	0.21041	0.488559	-0.00893883	0.916138	0.969264	1339.31	1472.14	1267.86	1206.99	1154.09	1017.17	1101.58	1118.4	1031.62	1435.06	neutral	h3k4me3
1110051M20Rik	0.129495	0.119557	0.357141	0.0294715	0.704638	0.870993	1899.35	2010.45	1700.79	1640.73	1779.04	1413.28	1485.72	1474.13	1540.14	1916.23	neutral	h3k4me3
1110059E24Rik	0.121105	0.346773	0.630225	-0.771349	1.40786e-10	3.78756e-08	1697.91	1964.61	1733.66	970.703	782.179	794.044	895.442	1534.62	1194.8	1934.65	neutral	h3k4me3
1110059G10Rik	0.0552282	0.622897	0.825388	-0.0558449	0.595754	0.81105	635.16	703.088	607.547	583.169	544.68	489.452	533.017	558.665	503.475	715.11	neutral	h3k4me3
1110065P20Rik	0.193329	0.25133	0.538339	0.0283105	0.858745	0.943834	257.958	298.108	262.91	243.712	197.192	199.502	224.759	221.3	173.003	279.105	neutral	h3k4me3
1190002N15Rik	-0.22018	0.0885118	0.299527	0.177264	0.137324	0.399397	465.102	426.296	336.845	454.859	797.011	425.927	399.722	362.99	610.123	495.818	neutral	h3k4me3
1190007I07Rik	0.285417	0.00781739	0.0714021	0.000249645	0.998038	0.999164	1082.71	1322.74	1197.7	1024.95	689.052	812.408	956.245	954.892	621.313	1181.5	neutral	h3k4me3
1300002E11Rik	-0.086624	0.7179	0.878626	-0.478386	0.0386628	0.197042	61.2257	71.8318	63.8056	50.56	38.9005	41.0273	46.7748	65.3912	48.6328	82.0442	neutral	h3k4me3
1300017J02Rik	-0.398232	0.566006	0.78904	-0.034511	0.957503	0.984676	4.88798	6.83658	6.60026	8.96044	3.8373	6.56632	8.59856	8.68264	3.61394	10.2545	neutral	.
1500009L16Rik	-0.543565	0.351363	0.633528	-1.27513	0.0251297	0.15331	16.752	16.5464	13.5461	8.34981	11.4027	7.48685	7.45279	18.5487	24.355	24.6926	neutral	h3k27me3
1500011K16Rik	0.406348	0.00249169	0.0345106	-0.0636636	0.612891	0.821072	1276.43	1563.92	1418.03	1067.75	710.926	844.906	996.77	1040.16	670.353	1285.72	neutral	h3k4me3
1500017E21Rik	-0.0732522	0.944344	0.980121	-2.03514	0.0393757	0.199342	2.66348	4.1908	4.27818	1.02787	0.297273	0.703504	1.01083	4.53562	1.2796	5.14399	neutral	.
1600002H07Rik	0.172648	0.0827048	0.289304	0.0550957	0.555675	0.784743	905.667	1108.13	1004.1	965.244	645.626	764.404	900.823	865.861	560.558	1070.78	neutral	h3k4me3
1600002K03Rik	0.229945	0.0802415	0.283649	-0.0535425	0.665634	0.850866	499.557	570.85	500.771	427.325	358.973	352.097	393.17	410.172	332.796	519.319	neutral	h3k4me3
1600012H06Rik	0.0162674	0.861977	0.944472	-0.211949	0.0155087	0.112829	1366.17	1576.15	1388.93	1232.26	1002.68	1009.72	1136.03	1321.48	1038.86	1667.63	neutral	h3k4me3
1600014C10Rik	-0.0967202	0.384167	0.659422	-0.222275	0.03159	0.174977	2514.67	2686.93	2283.24	2165.19	2275.18	1854.88	1964.48	2318.68	2348.35	3004.3	neutral	h3k4me3
1600020E01Rik	0.872528	6.22855e-15	6.14412e-12	0.549866	2.56078e-07	2.65901e-05	882.764	1468.69	1539.51	1307.48	313.941	866.373	1300.84	861.347	202.098	958.297	up	.
1700001G11Rik	0.168371	0.511017	0.753248	0.304634	0.202567	0.485789	56.2174	57.3483	47.6732	54.0663	66.3046	47.5796	48.5832	39.957	47.1615	52.6045	neutral	h3k4me3
1700001G17Rik	0.610732	0.0911194	0.304665	0.520957	0.136486	0.397809	16.4943	18.9031	16.6053	16.2014	13.479	13.3268	14.9155	10.4091	8.36494	13.1658	neutral	h3k4me3
1700001K19Rik	1.40917	0.0601016	0.241823	1.5647	0.0251825	0.153393	8.6552	8.75553	7.24951	8.33631	10.5133	7.37194	7.47782	2.50165	3.03569	3.30302	neutral	.
1700001L05Rik	-0.43827	0.00750696	0.0696414	-0.0542723	0.718535	0.876732	179.464	193.575	165.229	223.225	227.305	190.19	202.93	212.998	209.108	275.087	neutral	h3k4me3
1700001O22Rik	0.617757	0.0289656	0.156899	0.818867	0.00203818	0.0299044	28.8656	35.1385	31.7628	38.0891	25.9146	30.2534	35.5092	20.0549	13.2046	24.8449	up	.
1700001P01Rik	0.0276693	0.951027	0.982398	0.462753	0.343984	0.626246	3.33843	6.04297	6.59268	9.53538	1.72847	6.01679	9.65502	6.69126	1.18833	7.23148	neutral	.
1700003E16Rik	-0.882214	0.0303132	0.160951	-1.00905	0.00789656	0.073322	24.1985	27.2126	23.6913	22.5048	19.9421	18.7161	20.6371	41.9365	35.874	53.3893	neutral	.
1700003F12Rik	0.668875	0.00561218	0.0584114	0.341275	0.148601	0.414671	58.4624	82.3372	79.7527	66.8019	27.9544	48.7568	64.1966	49.8845	20.2933	58.7749	neutral	.
1700007J10Rik	-0.203198	0.291315	0.579017	0.0844592	0.635167	0.834611	90.1382	100.525	87.1727	110.392	100.574	92.2517	101.055	96.0256	84.4331	122.601	neutral	.
1700007L15Rik	0.293631	0.106763	0.333209	-0.194794	0.261712	0.551832	223.618	281.985	259.192	192.985	116.736	150.18	181.239	206.57	121.056	252.821	neutral	h3k4me3
1700008O03Rik	0.502596	0.00949658	0.0806029	0.100058	0.598863	0.812189	84.1067	107.383	99.2853	78.4975	45.5598	60.6486	73.9105	68.5706	38.5715	83.566	neutral	h3k4me3
1700010I14Rik	0.157238	0.230018	0.511626	0.233193	0.0572515	0.250004	406.744	458.017	399.003	436.465	385.045	362.705	400.354	342.847	291.993	436.278	neutral	h3k4me3
1700011H14Rik	-0.817508	0.292256	0.579812	0.466159	0.411416	0.683999	0.671376	2.16197	3.0992	8.36623	0.222247	3.77957	9.55065	6.25817	0.165816	5.54716	neutral	.
1700012B09Rik	1.20119	4.24386e-05	0.00219052	1.4884	8.15431e-08	1.02448e-05	52.0541	62.1273	55.6357	70.7274	51.3946	56.8244	65.6663	23.3442	16.406	29.1169	up	.
1700016H13Rik	0.549793	0.176573	0.444116	0.598673	0.122159	0.37674	16.7147	21.4811	19.9232	21.5576	12.2409	16.5924	20.3257	13.2939	7.31738	16.1645	neutral	h3k4me3
1700017B05Rik	-0.088569	0.370466	0.649329	0.065302	0.478165	0.733893	2828.94	2736.51	2218.26	2538.06	3715.77	2303.47	2255.58	2202.16	3097.82	2952.7	neutral	h3k4me3
1700019B03Rik	1.36803	0.0123836	0.0945744	0.880941	0.103871	0.344744	11.1118	17.7909	18.3124	13.7597	3.75493	9.32289	13.5809	7.10088	1.89129	8.00519	neutral	.
1700019D03Rik	0.292837	0.440968	0.70292	0.394796	0.273396	0.562375	16.5037	21.7351	20.3939	22.9321	12.0017	17.4017	21.732	16.3545	8.30346	19.7193	neutral	h3k4me3,h3k27me3
1700020A23Rik	-0.3272	0.617745	0.82187	0.812124	0.128274	0.384802	2.20687	3.7508	3.97161	9.47623	2.11919	6.20202	9.47009	5.14679	1.12545	5.68421	neutral	.
1700020I14Rik	-0.00837372	0.945627	0.980414	0.277903	0.0151854	0.111464	7543.19	8022.65	6802.32	8579.46	9155.72	7369.66	7776.62	6492.4	6676.95	8425.62	neutral	h3k4me3
1700020L24Rik	0.053326	0.66183	0.849298	0.00648348	0.954575	0.983374	919.941	961.363	808.365	808.486	914.869	701.599	730.153	737.008	803.27	962.269	neutral	.
1700021F05Rik	0.0834853	0.51394	0.755424	-0.225824	0.0614141	0.258774	444.765	490.276	422.814	353.638	334.934	297.528	322.943	380.979	348.116	488.367	neutral	h3k4me3
1700022I11Rik	-0.167489	0.0986905	0.318551	-0.15176	0.107269	0.3516	1282.09	1106.69	849.949	877.701	1878.45	850.979	761.733	874.015	1791.01	1218.75	neutral	.
1700024P16Rik	0.25061	0.564479	0.788025	0.412939	0.313673	0.599781	29.7802	30.969	25.98	30.0455	34.5586	26.1474	27.1067	20.6246	22.8454	26.9737	neutral	.
1700025G04Rik	0.37033	0.0525648	0.223442	0.332458	0.0634534	0.263686	981.972	962.584	785.213	787.221	1102.6	708.976	701.541	568.394	765.265	758.641	neutral	h3k4me3,h3k27me3
1700026D11Rik	1.23917	0.0943925	0.310952	1.37929	0.0511148	0.234122	3.03206	4.86829	5.01772	5.85407	1.58259	3.95993	5.78138	2.06483	0.544862	2.32554	neutral	h3k27me3
1700028E10Rik	0.627254	0.0706253	0.264727	0.383972	0.260772	0.551067	19.2543	27.3299	26.5702	23.5885	9.61737	17.1388	22.7054	17.0911	6.77571	20.083	neutral	h3k4me3
1700028J19Rik	0.0287957	0.919908	0.970695	0.07871	0.771197	0.903881	33.4085	39.6219	35.3755	38.1254	28.2952	30.7438	35.3506	33.5213	24.0562	41.902	neutral	.
1700028K03Rik	0.273404	0.147552	0.403128	0.107971	0.550442	0.781705	115.595	161.984	156.526	146.718	62.4352	107.398	140.848	128.798	53.2738	152.016	neutral	.
1700029I15Rik	0.0230592	0.961336	0.986143	-0.112951	0.802882	0.919743	13.4444	19.997	19.877	19.0535	6.64677	13.4732	18.5197	19.6573	6.67759	22.7296	neutral	.
1700029J07Rik	0.0702625	0.828053	0.930867	0.0510201	0.868507	0.94894	54.5004	83.6041	84.3271	87.9396	27.6781	61.081	86.0268	81.1462	24.8942	92.8377	neutral	h3k4me3
1700030A11Rik	0.563801	0.172406	0.438133	0.884843	0.0213305	0.138228	13.1707	16.5434	15.178	19.8398	12.1589	15.4744	18.6171	9.97905	5.92418	12.2298	neutral	.
1700030J22Rik	-0.0870102	0.824967	0.929213	-0.331608	0.379969	0.658665	21.8369	21.7198	17.8404	15.494	20.6727	13.8366	13.8496	17.7827	22.8176	23.6161	neutral	h3k4me3
1700030K09Rik	0.156786	0.23271	0.514695	0.0265584	0.828466	0.930204	1109.04	1259.64	1101.83	1045.28	896.045	864.302	960.513	948.473	785.144	1203.37	neutral	h3k4me3
1700034H15Rik	-0.267441	0.394365	0.667293	0.198349	0.486562	0.740308	26.5369	28.1137	23.7933	34.0253	36.786	29.2936	30.8163	27.1816	28.3167	35.3228	neutral	h3k4me3
1700034P13Rik	-0.135938	0.55294	0.781298	0.324347	0.127991	0.384221	203.32	224.042	193.18	275.51	261.262	231.847	251.578	202.662	185.408	259.82	neutral	h3k4me3
1700037C18Rik	-0.00511683	0.965219	0.98786	-0.103545	0.344399	0.626745	678.358	691.138	574.197	553.269	681.34	487.243	497.03	542.792	643.313	714.908	neutral	h3k4me3
1700037H04Rik	-0.104448	0.256458	0.543921	-0.252456	0.00323555	0.0408162	2489.53	2386.68	1926.47	1787.07	2695.73	1630.35	1585.2	1930.69	2797.62	2596.72	neutral	h3k4me3
1700040L02Rik	0.319435	0.296561	0.583719	0.748764	0.00880731	0.0787926	58.6098	60.2485	50.2663	69.9069	83.5691	61.2469	62.9177	37.9811	43.7094	49.8715	neutral	h3k4me3
1700047A11Rik	-0.235379	0.508355	0.752604	0.59189	0.0539244	0.241744	15.3476	15.7524	13.1329	24.143	29.0101	21.1711	21.7222	14.6019	16.8899	19.1833	neutral	.
1700047I17Rik2	0.0804102	0.494363	0.744097	0.164931	0.133693	0.393163	497.22	534.516	455.516	499.867	514.74	426.722	454.102	409.557	406.568	529.555	neutral	.
1700048O20Rik	0.920305	0.255597	0.542999	0.433898	0.57817	0.798753	17.3125	31.2842	34.1025	25.9532	4.73138	16.3926	26.2695	18.5747	3.31744	20.0861	neutral	.
1700056E22Rik	0.302507	0.42751	0.69266	0.329943	0.361561	0.643081	18.5941	20.4271	17.588	18.5773	17.7955	15.6606	16.9529	13.5857	12.5541	17.4356	neutral	h3k4me3
1700061G19Rik	0.1862	0.49801	0.746784	0.35519	0.171812	0.445357	69.928	94.9683	90.4154	106.695	50.4026	79.5338	101.761	78.6065	36.058	93.782	neutral	.
1700065D16Rik	-0.411842	0.215023	0.494005	0.163405	0.578237	0.798753	16.3307	17.2294	14.5529	22.4757	24.6384	19.3968	20.3384	18.3846	19.4171	23.9252	neutral	h3k4me3
1700066B19Rik	0.329739	0.290799	0.5786	0.236182	0.425305	0.694833	49.7207	67.6843	64.5114	63.4447	29.7366	47.2289	60.5401	50.781	23.1134	60.5355	neutral	.
1700066M21Rik	-0.15081	0.295179	0.58258	0.0325884	0.808109	0.920797	386.303	463.639	416.295	492.467	351.256	394.383	457.759	447.742	308.918	557.391	neutral	h3k4me3
1700067K01Rik	1.23133	3.34458e-06	0.000341301	1.14238	8.61977e-06	0.000473847	41.3559	74.6938	81.4032	81.6242	14.9054	51.5707	82.6103	35.8913	6.42085	38.8185	up	.
1700084E18Rik	0.284165	0.488195	0.740255	0.129042	0.744456	0.890979	12.4462	13.347	11.3611	10.5448	10.9477	9.01463	9.57451	8.84506	8.85186	11.4463	neutral	h3k4me3
1700086O06Rik	0.390222	0.0192048	0.123283	0.191924	0.22386	0.511959	286.226	368.538	342.114	311.901	176	239.802	294.192	255.908	139.99	310.966	neutral	h3k4me3
1700088E04Rik	0.240405	0.182027	0.451153	0.227876	0.177499	0.452938	202.657	227.087	197.368	202.991	182.029	169.167	186.006	159.943	138.444	203.874	neutral	h3k4me3
1700092M07Rik	-0.00856477	0.982519	0.994415	0.399019	0.213608	0.499648	16.2562	26.9188	28.1538	39.6921	9.68155	26.3732	39.4519	28.9719	6.90439	32.2852	neutral	h3k4me3
1700093K21Rik	1.93096	1.56624e-06	0.000194476	2.10468	3.69381e-08	5.3323e-06	15.0344	27.3521	29.9119	35.9923	6.41526	22.6445	36.4823	8.01843	1.40046	8.65073	up	.
1700094D03Rik	0.533922	8.70639e-05	0.003646	0.435745	0.000752765	0.0148512	441.032	681.418	689.652	681.317	209.37	471.263	667.493	481.775	144.339	549.829	neutral	.
1700099I09Rik	0.217161	0.533945	0.768735	0.61221	0.0568619	0.249037	12.4379	19.4048	19.7298	27.484	8.17682	18.9037	26.9808	17.1627	4.9796	19.5217	neutral	.
1700101I11Rik	0.14844	0.495192	0.74451	-0.0742999	0.720668	0.877533	75.7375	80.861	68.686	60.8712	64.1344	52.1715	55.2191	58.8317	59.7424	76.249	neutral	h3k4me3
1700102P08Rik	0.325928	0.347806	0.630809	0.495126	0.130403	0.388628	14.7536	19.6175	18.4908	21.8062	11.0534	16.4555	20.7064	14.5123	7.1384	17.4404	neutral	.
1700109H08Rik	0.159094	0.384669	0.659666	0.192772	0.269852	0.559188	138.677	246.657	266.866	291.287	55.9817	185.681	293.866	247.616	46.5989	269.228	neutral	.
1700110K17Rik	-0.665839	0.0215919	0.13215	-0.011351	0.964687	0.987328	20.081	23.4572	20.7933	34.1169	26.633	27.7544	31.5341	31.8826	24.0551	40.062	neutral	.
1700112E06Rik	0.0408285	0.770688	0.904723	-0.119769	0.360996	0.642526	656.704	669.816	556.774	513.882	630.508	452.266	461.753	509.918	602.149	671.355	neutral	h3k4me3
1700112J05Rik	-0.228515	0.760624	0.899533	-0.393493	0.563758	0.790768	2.28572	4.80405	5.62565	5.32631	0.586769	3.08192	5.56352	7.00331	0.759391	7.18945	neutral	.
1700113A16Rik	0.285112	0.116924	0.351943	0.171517	0.314325	0.60054	359.635	417.187	368.59	354.166	282.968	289.283	326.88	291.318	224.91	366.933	neutral	h3k4me3
1700123M08Rik	-0.0040251	0.984253	0.994616	-0.106381	0.580578	0.800355	71.9272	91.0543	83.8487	81.6118	48.7313	63.367	76.7068	82.2013	47.5577	100.471	neutral	h3k4me3
1700123O20Rik	0.210561	0.0139394	0.10148	0.0392196	0.624639	0.828126	2606.9	2929.77	2549.9	2349.6	2086.38	1954.75	2154.32	2110.88	1809.45	2687.94	neutral	h3k4me3
1810009A15Rik	0.222428	0.0210156	0.130382	-0.129256	0.151575	0.418564	2564.01	3109.86	2806.25	2292.33	1578.67	1824.6	2135.45	2334.34	1555.57	2895.51	neutral	h3k4me3
1810010H24Rik	0.790506	0.0807066	0.28461	0.116989	0.805146	0.920428	10.2915	12.4667	11.2429	7.29456	5.04474	5.81042	6.79354	6.25122	4.1831	7.75735	neutral	h3k4me3,h3k27me3
1810011H11Rik	-0.470596	0.145159	0.399982	-1.0482	0.000458169	0.0102848	653.379	840.236	779.533	546.332	309.561	420.345	515.18	1058.96	581.659	1287.34	neutral	h3k4me3
1810013L24Rik	-0.00421928	0.966942	0.9884	0.0976615	0.303482	0.591116	1467.67	1654.02	1441.46	1605.45	1412.5	1333.51	1472.86	1385.5	1176.85	1762.57	neutral	h3k4me3
1810014B01Rik	-0.201654	0.0980837	0.317403	-0.210229	0.0631483	0.262836	3783.19	3577.54	2869.01	2929.08	4624.91	2693.53	2590.82	3068.49	4652.14	4146.53	neutral	.
1810021B22Rik	0.363337	0.227874	0.508691	0.281785	0.327433	0.613308	32.6447	37.4582	32.9242	32.3185	26.7773	26.5652	29.7609	24.5775	19.6706	31.0734	neutral	h3k4me3
1810022K09Rik	0.122531	0.308595	0.594257	-0.138864	0.218583	0.506752	885.246	1100.41	1004.62	874.904	555.141	686.533	819.205	899.361	552.611	1106.17	neutral	h3k4me3
1810024B03Rik	0.532575	0.00826399	0.0735885	0.345715	0.0713812	0.281637	177.852	242.121	230.776	212.765	99.7068	158.38	203.027	157.879	71.8481	188.202	neutral	h3k4me3
1810030O07Rik	-0.107146	0.275987	0.563622	-0.18021	0.0489961	0.227742	2435.32	2407.41	1971.65	1930.03	2628.48	1729.73	1722.98	1990.09	2605.96	2648.52	neutral	h3k4me3
1810032O08Rik	0.43042	4.96491e-06	0.000460666	0.0627007	0.481442	0.736167	1471.04	2227.5	2232.98	1827.88	600.736	1279.19	1783.29	1670.34	534.864	1919.55	neutral	h3k4me3
1810034E14Rik	0.176886	0.517792	0.757237	0.133419	0.604295	0.81482	87.9311	93.5418	79.3219	79.6005	84.8814	68.3668	72.1552	66.5732	68.4131	86.3896	neutral	h3k4me3
1810037I17Rik	0.260907	0.0223297	0.134338	-0.131604	0.21729	0.504539	2258.39	2843.58	2611.88	2078.64	1263.68	1619	1951.52	2129.06	1253.89	2607.1	neutral	h3k4me3
1810043G02Rik	0.277187	0.049627	0.216346	0.349991	0.00829837	0.0758025	510.963	601.234	534.796	585.259	445.923	474.107	541.773	426.057	313.82	534.022	neutral	h3k4me3
1810055G02Rik	0.0739397	0.611246	0.817573	0.047606	0.726904	0.881138	251.176	239.635	192.983	194.713	298.505	178.138	172.544	170.763	251.434	230.054	neutral	h3k4me3
1810058I24Rik	0.189418	0.0628636	0.248101	0.0494989	0.603073	0.814352	2118.71	2116.99	1742.62	1629.63	2141.51	1451.46	1458.05	1434.7	1813.4	1902.35	neutral	h3k4me3
1810062G17Rik	0.211464	0.505007	0.750074	-0.0196173	0.950241	0.981878	16.615	22.2628	21.0606	18.7889	9.28338	14.1156	17.8698	17.9329	8.60019	21.4943	neutral	h3k4me3
1810062O18Rik	0.129929	0.637897	0.835288	0.15514	0.552652	0.783081	36.7471	43.4813	38.7791	41.0757	30.7191	33.167	38.0679	34.2377	24.7575	42.8313	neutral	h3k4me3
2010001A14Rik	0.376102	0.128839	0.373394	0.270604	0.25272	0.542797	73.9793	105.128	102.262	99.9974	40.6146	72.607	96.2768	78.5277	31.0143	92.2381	neutral	h3k4me3,h3k27me3
2010005H15Rik	-1.84702	0.168147	0.432645	-0.398276	0.760073	0.898705	7.56554	17.1579	20.8301	61.9031	5.29185	34.2723	65.6923	80.9372	6.82637	80.9413	neutral	.
2010016I18Rik	-0.0827132	0.756545	0.897638	0.0375128	0.880972	0.954745	82.3207	113.821	109.289	124.795	55.5326	92.0632	119.468	114.876	49.6658	136.21	neutral	.
2010107E04Rik	0.439217	5.76443e-05	0.00273672	-0.000617621	0.995159	0.998701	7710.38	9926.28	9213.93	7105.7	4011.56	5463.62	6702.05	6662.8	3646.52	8096.7	neutral	h3k4me3
2010109A12Rik	0.479697	0.331268	0.6154	-0.337838	0.499005	0.749225	13.9596	16.6479	14.9028	8.74474	6.37107	7.02897	8.11765	10.3036	7.25999	12.855	neutral	h3k4me3
2010109I03Rik	0.461942	0.550987	0.780046	0.773244	0.293209	0.581116	2.1171	3.78596	4.10665	5.44219	1.02726	3.45828	5.49655	3.01982	0.558256	3.2773	neutral	.
2010111I01Rik	-0.0364322	0.729899	0.884192	0.00133422	0.989168	0.996181	2069.37	2561.85	2334.3	2500.81	1608.57	1967.03	2339.61	2331.56	1452.09	2871.74	neutral	h3k4me3
2010204K13Rik	0.0677182	0.751139	0.895296	-0.5317	0.00970333	0.0838814	113.032	124.609	107.467	73.473	69.5666	61.8123	67.0972	97.8964	89.4258	125.487	neutral	.
2010300C02Rik	-0.781788	0.246972	0.53303	0.330776	0.552292	0.782954	2.50343	2.90718	2.56984	5.93071	4.72151	4.84119	5.47502	4.34264	3.34081	5.46781	neutral	h3k4me3,h3k27me3
2200002D01Rik	0.0754459	0.671074	0.853999	-0.0687068	0.680309	0.858984	283.282	293.564	245.865	229.737	267.339	200.337	207.116	220.43	246.997	288.635	neutral	.
2210010C04Rik	-0.686218	0.104974	0.330256	-0.0255702	0.947916	0.981339	37.8355	43.5845	38.3801	63.1219	51.6216	51.7675	58.1741	59.483	46.996	75.1031	neutral	.
2210013O21Rik	-0.209772	0.0743449	0.272145	-0.299361	0.00639904	0.0634547	612.648	650.937	551.661	536.161	574.085	460.824	485.887	605.321	624.588	785.836	neutral	h3k4me3
2210016F16Rik	0.048281	0.728893	0.883609	-0.128853	0.321877	0.608006	1396.65	1311.94	1048.79	952.286	1537.47	879.104	841.142	942.202	1460.32	1276.15	neutral	h3k4me3
2210016L21Rik	0.138573	0.13616	0.385284	-0.0990123	0.255736	0.546311	1562.45	1668.22	1417.07	1243.34	1309.79	1065.61	1127.9	1222.33	1241.07	1584.18	neutral	h3k4me3
2210406O10Rik	0.157296	0.774396	0.906399	0.0511689	0.921232	0.971284	9.42071	10.9184	9.64245	9.30566	7.45735	7.60485	8.58712	8.31418	6.43806	10.4755	neutral	h3k4me3
2210408F21Rik	-0.269487	0.777848	0.908028	-1.68044	0.103886	0.344744	15.5069	16.4244	13.8988	5.3134	5.749	4.57511	4.81204	15.936	16.6143	20.7106	neutral	.
2210408I21Rik	-0.166581	0.373488	0.650992	0.14117	0.413452	0.685649	135.49	134.348	110.19	140.5	189.403	125.696	125.508	115.972	150.334	154.179	neutral	h3k4me3
2210416O15Rik	0.866105	0.0420409	0.197514	1.16921	0.00377857	0.0453939	18.4265	28.4505	28.785	37.5597	11.5684	25.9901	36.7924	15.8833	4.76934	18.1312	up	h3k4me3
2210417A02Rik	-0.0791875	0.873747	0.949697	-0.738892	0.143001	0.407138	8.67072	8.47739	6.90675	4.4567	6.29668	4.0198	3.96947	6.83008	9.27534	9.12436	neutral	.
2210418O10Rik	-0.0799988	0.866567	0.94647	-0.680709	0.140434	0.403554	29.1184	37.9931	35.4916	24.4563	13.203	18.6588	23.1316	36.8714	19.3048	44.6	neutral	.
2300009A05Rik	0.171208	0.37683	0.654376	-0.000124916	0.999425	0.999832	354.639	399.079	347.549	320.26	283.157	266.24	293.723	295.721	252.41	376.395	neutral	h3k4me3
2310001H17Rik	0.377309	0.000924419	0.0186523	0.0649456	0.544072	0.777881	1122.48	1505.3	1424.59	1203.01	592.728	903.352	1144.36	1082.83	517.859	1297.51	neutral	h3k4me3
2310009B15Rik	0.145171	0.231115	0.512997	0.150173	0.187134	0.466679	403.812	442.444	380.47	395.567	382.289	333.976	360.778	328.129	305.884	421.498	neutral	.
2310010J17Rik	0.450002	0.0600785	0.241816	0.330634	0.146585	0.412507	90.7179	106.03	94.0136	90.0042	70.1297	73.1954	83.2003	66.3353	49.9569	83.3376	neutral	h3k4me3
2310011J03Rik	0.137383	0.207081	0.483044	-0.208398	0.0403323	0.202396	2351.61	2499.38	2118.52	1724.01	1843.98	1481.49	1562.46	1827.47	1883.63	2372.18	neutral	h3k4me3
2310015A10Rik	0.865657	1.97592e-06	0.000232347	0.842511	1.01348e-06	8.14272e-05	964.326	1464.02	1469.44	1527.61	497.718	1067.45	1491.16	813.224	258.177	933.719	up	h3k4me3
2310022A10Rik	-0.0625688	0.504582	0.749879	-0.0663777	0.447464	0.710914	1275.7	1183.52	940.559	962.332	1619.48	894.813	847.816	910.516	1470.41	1238.53	neutral	h3k4me3
2310022B05Rik	-0.163998	0.330154	0.614471	-0.112943	0.471464	0.729697	608.881	551.381	433.196	459.743	838.657	433.526	403	448.055	783.74	614.558	neutral	h3k4me3
2310033P09Rik	0.057719	0.635654	0.833888	-0.17924	0.116157	0.366345	831.761	910.69	782.866	688.206	666.675	581.288	627.588	717.292	670.23	921.623	neutral	h3k4me3
2310035C23Rik	-0.0980227	0.296831	0.583867	0.0313759	0.719854	0.877203	2080.36	2576.6	2348.23	2680.79	1721.8	2108.05	2508.22	2447.97	1522.36	3014.66	neutral	h3k4me3
2310036O22Rik	0.113368	0.304941	0.590848	-0.0771657	0.454013	0.71702	4191.37	4426.46	3740.63	3388.65	3702.26	2922.74	3067.05	3277.32	3449.88	4263.53	neutral	h3k4me3
2310039H08Rik	0.339703	0.00620888	0.0618658	0.0981847	0.399252	0.673612	1250.2	1422.54	1245.38	1093.86	932.059	903.527	1005.54	944.668	777.339	1197.8	neutral	h3k4me3
2310057M21Rik	-0.0921895	0.462293	0.719832	-0.0235874	0.840069	0.935551	488.406	504.895	422.367	457.336	536.553	399.376	412.094	425.171	480.284	557.195	neutral	h3k4me3
2310061I04Rik	0.247376	0.0272491	0.151352	0.0690193	0.510586	0.756568	1592.37	1971.85	1796.93	1657.28	1065.06	1303.35	1550.54	1474.34	917.42	1815.76	neutral	h3k4me3
2310075C17Rik	-0.0595817	0.889881	0.956264	-0.15248	0.706924	0.871901	57.4452	64.3055	55.8631	54.3309	48.8839	45.3043	49.7745	55.7344	48.403	71.0672	neutral	.
2410002F23Rik	0.282932	0.002239	0.0325531	0.144798	0.0943408	0.327811	6543.41	9755.77	9708.16	9309.37	3221.91	6573.82	9053.03	8022.56	2703.95	9268.85	neutral	h3k4me3
2410004B18Rik	0.242576	0.0875985	0.297741	0.277968	0.0375664	0.194299	277.595	341.223	309.867	331.286	218.206	261.654	309.473	254.747	162.429	314.537	neutral	h3k4me3
2410004P03Rik	0.576617	0.0162266	0.1112	0.620039	0.00610198	0.0617447	107.683	100.906	80.573	85.2341	138.733	78.7953	75.248	50.1349	78.3319	67.9614	neutral	h3k4me3
2410006H16Rik	0.556595	2.75183e-05	0.00162872	-0.188375	0.125984	0.381475	6749.98	8765.66	8170.16	5102.22	2798.29	3903.42	4821.09	5454.48	2900.81	6608.55	neutral	h3k4me3
2410015M20Rik	0.252745	0.00310571	0.0399312	-0.113994	0.152831	0.419945	4485.74	5421.81	4884.44	3947.72	2750.41	3148.57	3674.88	3976.2	2680.3	4937.97	neutral	h3k4me3
2410018L13Rik	-0.376621	0.333089	0.616676	-0.326638	0.372696	0.652687	9.65236	10.4258	8.90496	9.54767	9.67715	8.12813	8.68213	11.0341	10.7829	14.2437	neutral	.
2410089E03Rik	-0.252875	0.0584233	0.238437	0.260879	0.0349766	0.1864	505.93	584.822	515.833	765.555	618.905	626.589	706.055	591.658	462.148	746.138	neutral	h3k4me3
2410131K14Rik	-0.0393673	0.76259	0.900012	0.0810561	0.50349	0.751873	404.714	384.459	308.983	345.06	536.639	316.476	305.5	295.538	441.385	398.743	neutral	h3k4me3,h3k27me3
2500002B13Rik	0.464253	0.0142638	0.102954	0.507903	0.00474904	0.0529009	131.745	181.911	174.556	188.996	84.4827	139.535	180.878	125.506	54.5051	148.884	neutral	h3k4me3
2500004C02Rik	0.0765058	0.639598	0.836282	-0.0263091	0.863929	0.946527	293.141	392.668	371.412	362.647	179.358	272.495	344.885	347.695	166.911	416.789	neutral	h3k4me3
2510002D24Rik	0.19539	0.0418964	0.197115	0.102622	0.255388	0.545951	1165.12	1453.56	1329.3	1301.51	815.919	1019.15	1219.58	1132.12	687.358	1390.72	neutral	h3k4me3
2510009E07Rik	-0.0892561	0.881405	0.952652	1.036	0.0408717	0.204197	5.32776	5.6835	4.82587	11.0347	11.6582	9.46212	10.0084	4.87986	4.96887	6.32635	neutral	h3k4me3,h3k27me3
2510039O18Rik	-0.081404	0.47871	0.733621	-0.0655594	0.540099	0.775487	4355.7	4394.51	3634.05	3788.07	4819.77	3355.02	3396.09	3615.76	4426.26	4778.38	neutral	h3k4me3
2610001J05Rik	-0.00743208	0.940487	0.978853	-0.107955	0.244956	0.535508	1844.9	2067.86	1797.47	1739.32	1558.31	1449.28	1593.88	1729.93	1496.06	2204.87	neutral	h3k4me3
2610002M06Rik	-0.325647	0.0077225	0.0707538	-0.104315	0.357483	0.639652	1063.19	1033.21	839.366	1006.64	1451.25	911.154	895.461	982.9	1361.76	1315.8	neutral	h3k4me3
2610005L07Rik	0.0430007	0.621821	0.824636	0.259372	0.00148026	0.0243092	2256.63	3179.14	3079.79	3763.21	1573.2	2746.18	3616.67	2976.53	1209.66	3506.64	neutral	h3k4me3
2610008E11Rik	0.104996	0.518597	0.757901	0.246984	0.10444	0.345849	582.43	699.683	628.513	722.506	513.731	578.292	671.716	566.22	389.458	704.657	neutral	h3k4me3
2610020C07Rik	-0.140966	0.23419	0.515827	-0.0443518	0.687165	0.862953	696.977	703.155	581.462	641.013	815.721	567.747	574.677	602.926	738.189	796.805	neutral	h3k4me3
2610020H08Rik	0.0695497	0.530761	0.766506	0.171146	0.10087	0.339693	846.296	1235.4	1217.12	1376.38	511.103	983.911	1332.61	1161.9	419.901	1352.19	neutral	h3k4me3
2610027K06Rik	-0.223122	0.420486	0.687374	-0.0772515	0.762656	0.899902	42.0188	39.7237	31.8523	36.2037	57.2171	33.2977	32.0209	34.5924	52.4935	46.7501	neutral	h3k4me3,h3k27me3
2610028H24Rik	-0.432568	0.306209	0.592188	-0.17132	0.656257	0.846593	13.4268	13.4944	11.1389	13.7839	17.7642	12.2354	12.3477	14.1651	17.5619	18.7445	neutral	.
2610035D17Rik	0.148558	0.587099	0.802195	0.568995	0.025339	0.153976	68.0154	72.6665	61.7454	85.5308	89.9096	73.2775	77.6001	52.887	53.5838	68.5282	neutral	h3k4me3,h3k27me3
2610037D02Rik	0.161718	0.612458	0.818606	0.859872	0.00400378	0.0472052	33.0808	55.6572	58.6512	101.214	23.4127	66.6331	100.935	53.7647	12.1572	59.5864	neutral	.
2610203C22Rik	-0.107743	0.745262	0.892845	-0.194146	0.539383	0.775229	20.0699	23.0632	20.2858	19.8447	16.3616	16.298	18.2799	21.0287	16.7485	26.5731	neutral	.
2610206C17Rik	-0.119632	0.683836	0.860477	0.252737	0.354113	0.636723	50.3067	60.7974	54.7685	73.9232	51.5234	58.9627	68.8124	57.7237	38.926	71.689	neutral	h3k4me3
2610301B20Rik	0.0133355	0.906683	0.964438	-0.0610868	0.564358	0.791028	1156.14	1169.25	968.011	947.968	1196.53	838.426	850.3	902.293	1095.82	1191.43	neutral	h3k4me3
2610307P16Rik	0.11532	0.705425	0.872128	0.105273	0.717874	0.876452	19.7766	22.4907	19.6848	20.2974	17.326	16.7709	18.6564	17.4335	14.371	22.1091	neutral	h3k27me3
2610318N02Rik	0.285487	0.00837792	0.0743322	0.168449	0.0981325	0.334552	989.981	1288.94	1202.86	1161.01	631.273	886.887	1097.63	969.466	511.188	1173.54	neutral	h3k4me3
2610507B11Rik	-0.198518	0.0151718	0.106226	0.0374772	0.621787	0.825842	12006.9	12059.3	9951.16	12079.7	15602.6	10726.8	10819.6	10730.1	13332.4	14202.3	neutral	h3k4me3
2610507I01Rik	0.128711	0.199152	0.473887	0.197514	0.0352735	0.187407	1612.28	2202.5	2102.75	2315.27	1072.55	1720.01	2210.89	1904.94	857.062	2268.12	neutral	h3k4me3
2610524H06Rik	0.471358	0.00083804	0.0176533	0.401562	0.00255728	0.0348213	398.611	434.348	372.534	367.62	361.861	311.373	334.905	256.004	243.028	329.474	neutral	h3k4me3
2700038G22Rik	0.283131	0.01434	0.103336	0.279416	0.0103591	0.087049	798.225	1180.99	1170.95	1231.93	437.424	873.811	1196.09	966.202	334.022	1119.26	neutral	h3k4me3
2700046G09Rik	1.79113	1.88113e-09	7.72872e-07	1.13738	0.00011695	0.00365592	68.7367	88.7354	82.4752	54.79	30.6488	42.061	51.7073	23.2752	12.6229	28.2574	up	h3k4me3
2700049A03Rik	-0.326375	0.00134554	0.0239549	-0.0211853	0.821746	0.926584	1139.82	1051.62	833.549	1056.22	1810.58	985.273	929.463	967.932	1591.95	1319.13	neutral	h3k4me3
2700060E02Rik	0.11441	0.230891	0.512719	-0.0383321	0.666519	0.851112	6345.9	7123.9	6196.96	5783.88	5155.09	4815.02	5301.95	5482.55	4717.02	6984	neutral	h3k4me3
2700062C07Rik	0.102564	0.395514	0.668049	-0.0656865	0.562735	0.79	470.214	495.871	418.755	385.212	422.894	332.527	348.548	369.548	390.866	480.991	neutral	h3k4me3
2700081O15Rik	0.978893	9.851e-05	0.00403959	0.901629	0.000153157	0.00445711	450.186	570.401	525.482	520.532	309.906	403.958	489.337	260.62	150.345	318.45	up	h3k4me3,h3k27me3
2700097O09Rik	0.206051	0.0722451	0.2676	0.204105	0.058816	0.252984	567.983	752.931	708.66	741.608	379.763	560.63	703.755	605.344	300.78	728.248	neutral	.
2810001G20Rik	0.48659	0.00286609	0.0378367	0.207787	0.176564	0.452225	557.447	741.714	699.333	604.165	305.574	455.745	573.772	492.096	241.529	591.251	neutral	h3k4me3
2810002D19Rik	-0.0696737	0.684747	0.860831	-0.0917726	0.567005	0.792186	264.105	297.476	259.179	264.882	233.471	220.085	242.98	260.662	221.805	331.666	neutral	h3k4me3
2810004N23Rik	-0.151565	0.121143	0.360245	-0.204202	0.0246786	0.151775	2175.41	2201.24	1822.85	1812.33	2283.5	1602.42	1625.79	1905.02	2309.58	2515.03	neutral	h3k4me3
2810006K23Rik	-0.117607	0.291612	0.5791	-0.18839	0.0700739	0.278165	749.828	737.864	603.002	591.041	817.253	531.106	527.136	612.598	814.342	816.556	neutral	h3k4me3
2810021J22Rik	-0.00454017	0.978288	0.992585	-0.216471	0.16634	0.43795	277.09	307.04	265.447	237.593	221.15	199.292	217.207	254.462	228.543	325.604	neutral	h3k4me3
2810025M15Rik	-0.0388606	0.781399	0.909506	-0.144831	0.266939	0.556898	1138.69	1180.94	989.428	949.404	1101.92	827.529	856.061	960.368	1073.34	1257.18	neutral	h3k4me3
2810029C07Rik	0.318237	0.319821	0.604543	-0.0877517	0.783837	0.910094	20.8079	23.5419	20.5546	16.0711	13.9562	13.3186	14.756	15.7859	13.2361	20.0551	neutral	h3k4me3
2810403A07Rik	0.143901	0.111736	0.342391	0.097862	0.24621	0.536658	4311.61	5905.21	5644.66	5740.47	2636.5	4258.2	5484.62	5062.37	2258.31	6022.16	neutral	h3k4me3
2810403D21Rik	0.282901	0.102008	0.325429	0.200336	0.221368	0.509081	213.484	284.337	268.217	265.497	133.836	200.159	252.193	217.381	106.343	261.092	neutral	h3k4me3
2810408A11Rik	0.647685	0.0257744	0.146136	0.704469	0.0101817	0.0862121	271.39	330.602	298.943	324.208	220.057	257.405	302.293	185.278	121.704	229.473	neutral	h3k4me3
2810408I11Rik	-0.237877	0.121402	0.360592	-0.26762	0.0626148	0.261782	212.538	235.4	203.466	206.636	192.637	173.372	188.887	229.288	206.254	293.44	neutral	h3k4me3
2810410L24Rik	0.651343	0.000172334	0.00598097	0.488893	0.00296429	0.0385314	454.145	689.792	692.496	653.635	212.636	456.618	638.1	444.639	140.945	510.439	neutral	h3k4me3
2810428I15Rik	0.163604	0.248621	0.534813	-0.0885191	0.503783	0.751948	1495.85	1643.72	1415.44	1231.56	1178.73	1038.05	1123.93	1205.84	1113.35	1547.42	neutral	h3k4me3
2810429I04Rik	0.0625596	0.882654	0.952986	0.204412	0.614857	0.821969	25.9504	37.6166	36.9371	42.9447	16.3246	30.8245	41.5183	35.3632	13.0797	41.2544	neutral	h3k4me3
2810474O19Rik	-0.0704158	0.564379	0.78801	0.294794	0.00956146	0.0831814	1409.86	1459.15	1221.31	1624.4	1898.44	1417.58	1464.06	1211.23	1363.02	1586.71	neutral	h3k4me3
2900005J15Rik	0.875384	9.28198e-09	2.74685e-06	0.694839	2.21855e-06	0.00015151	257.18	495.028	556.02	525.572	77.624	320.023	539.018	318.208	46.1329	336.703	up	h3k4me3
2900026A02Rik	-0.306676	0.020399	0.128013	-0.104405	0.394578	0.670378	1896.59	1630.7	1250.06	1468.73	3184.82	1427.27	1273.63	1414.71	2936.85	1975.37	neutral	.
2900076A07Rik	0.371647	0.0244178	0.141846	0.0344592	0.827742	0.929864	229.434	386.299	407.222	342.578	79.0502	225.437	341.687	323.046	72.8685	357.935	neutral	h3k4me3
2900097C17Rik	-0.296064	0.0279337	0.153475	-0.062767	0.614467	0.821758	420.246	401.062	323.033	390.226	597.607	356.942	345.82	369.46	543.434	497.688	neutral	h3k4me3
3000002C10Rik	0.293968	0.0502499	0.217755	0.0188764	0.894439	0.961375	415.722	630.204	632.09	551.735	180.656	385.869	538.403	519.801	165.835	597.125	neutral	.
3010003L21Rik	0.0955627	0.663402	0.850063	0.237718	0.247914	0.538466	138.266	150.444	128.945	147.383	145.776	124.938	134.227	114.956	109.652	148.021	neutral	h3k4me3
3110002H16Rik	0.133099	0.1764	0.4439	0.158707	0.0846049	0.308284	1798.24	2321.92	2158.32	2298.63	1284.93	1764.39	2169.4	1930.63	1046.32	2343.73	neutral	h3k4me3
3110009E18Rik	-0.01568	0.934305	0.976614	0.00484815	0.978402	0.992589	104.995	120.265	105.62	111.295	92.7539	91.5757	102.45	102.616	82.606	129.816	neutral	h3k4me3
3110021A11Rik	0.701456	0.185625	0.455515	0.469133	0.369095	0.649391	6.13769	11.0919	12.0915	10.919	1.99006	6.89635	11.0522	7.63026	1.36242	8.25091	neutral	h3k4me3,h3k27me3
3110040N11Rik	0.234229	0.0186503	0.120709	0.0360155	0.700526	0.869585	963.987	1087.41	948.085	857.664	752.218	711.999	786.991	772.559	654.171	982.499	neutral	h3k4me3
3110043O21Rik	-0.633609	0.0443741	0.202723	-0.791033	0.00833011	0.0760069	27.6411	37.6654	35.9168	33.7797	15.7797	25.1314	32.24	55.2499	25.0643	65.84	neutral	h3k4me3
3110045C21Rik	0.00162275	0.99608	0.998652	-0.340493	0.292648	0.580825	21.7975	26.667	24.1623	19.8484	13.2816	15.7197	18.5233	23.4577	15.1927	29.0106	neutral	h3k4me3
3110056K07Rik	0.358263	0.00251437	0.0347163	0.400113	0.000371321	0.00876751	453.861	683.867	683.949	743.461	248.396	521.785	724.582	537.369	174.902	618.593	neutral	h3k4me3
3110062M04Rik	0.25009	0.037116	0.183203	0.163036	0.149096	0.415122	610.87	763.615	698.992	687.171	427.951	537.47	644.175	573.341	345.827	703.823	neutral	h3k4me3
3110070M22Rik	0.320448	0.378916	0.655781	0.431934	0.207793	0.49189	16.8253	19.2868	16.9442	19.0279	15.8183	15.6497	17.5184	13.0178	10.4534	16.464	neutral	h3k4me3
3110082I17Rik	-0.0795472	0.514241	0.75545	-0.304838	0.00726875	0.0695013	2253.71	2303.73	1916.93	1691.91	2060.84	1487.16	1520.98	1909.1	2238.21	2511.63	neutral	h3k4me3
3300002I08Rik	-0.130254	0.648612	0.841875	0.294549	0.262285	0.55237	37.0426	42.5353	37.3996	52.2064	43.151	42.8947	48.0823	39.3665	31.4317	49.7587	neutral	h3k4me3
3632454L22Rik	0.908465	0.0858322	0.294785	0.731062	0.158372	0.427558	8.99721	14.1281	14.4091	13.4475	3.91526	9.21462	13.2192	7.70028	2.18683	8.73915	neutral	.
3830403N18Rik	-0.166992	0.483177	0.737559	-0.192376	0.388135	0.665408	111.397	130.102	115.316	117.839	92.0478	95.8735	108.914	124.853	94.2593	156.894	neutral	.
3830406C13Rik	-0.0915027	0.495791	0.745036	0.0701223	0.574867	0.797199	872.696	945.076	808.208	935.998	940.517	795.636	851.606	819.676	794.178	1057.16	neutral	h3k4me3
3830408C21Rik	0.786498	0.0284063	0.154852	0.978946	0.00405353	0.0475393	23.8682	33.6684	32.6359	39.2386	16.3342	28.613	37.7207	18.7749	7.59814	22.109	up	h3k4me3
4430402I18Rik	-0.441992	0.197494	0.47204	-0.322213	0.311833	0.597744	21.1516	23.1432	19.8885	22.3989	21.7468	18.9265	20.4232	25.8057	24.166	33.1644	neutral	h3k4me3
4631405J19Rik	0.362427	0.478333	0.73333	1.15154	0.0137601	0.104202	7.58017	11.8495	12.0594	22.1531	6.54741	15.2196	21.7566	9.46017	2.72687	10.7531	neutral	.
4632404H12Rik	0.477435	0.000291964	0.00861149	0.411354	0.000992607	0.0182427	616.428	982.928	1009.79	1021.95	282.707	694.064	1007.81	737.593	199.123	832.697	neutral	h3k4me3
4632415L05Rik	0.101938	0.514268	0.75545	0.0886557	0.543974	0.777813	430.518	491.647	431.162	443.717	373.531	365.738	408.198	385.89	313.749	488.682	neutral	h3k4me3
4632427E13Rik	0.175111	0.375614	0.652967	0.0294227	0.877816	0.953692	67.8004	127.588	141.781	137.071	21.829	84.5645	139.918	131.322	20.5142	140.039	neutral	h3k4me3,h3k27me3
4632428C04Rik	-0.571659	0.419349	0.686517	-0.136431	0.822667	0.927212	1.77953	3.48209	3.94173	5.72612	0.800601	3.45356	5.89276	6.2077	0.852401	6.53143	neutral	h3k4me3,h3k27me3
4732471J01Rik	-0.202973	0.311045	0.596179	-0.0862521	0.643681	0.84056	74.1766	80.6258	69.0701	77.5663	76.9875	65.7934	70.6269	75.7421	72.4966	97.5626	neutral	h3k4me3
4732491K20Rik	0.668772	0.268534	0.556019	-0.534471	0.388324	0.665475	11.776	11.529	9.39899	4.13154	5.81109	3.72361	3.6809	5.48912	7.42116	7.32955	neutral	h3k4me3
4831440E17Rik	0.207351	0.600584	0.811627	0.219185	0.56579	0.791902	11.7061	18.6248	19.1137	20.3939	5.68334	13.8684	20.1025	16.7915	4.56628	18.971	neutral	h3k4me3
4833417C18Rik	0.285609	0.181446	0.450531	0.00421311	0.983647	0.9941	126.153	177.272	171.525	148.371	62.5554	108.433	142.517	140.023	57.3867	165.106	neutral	h3k4me3
4833418N02Rik	0.265507	0.188185	0.459134	0.446513	0.0190951	0.129014	187.505	248.472	233.822	277.783	142.416	210.038	263.585	191.637	95.3316	230.573	neutral	h3k4me3
4833420G17Rik	0.292851	0.00126907	0.0230405	0.275224	0.00121019	0.0210462	3514.22	4594.52	4296.11	4443.61	2382.88	3386.27	4204.67	3447.42	1793.01	4167.15	neutral	h3k4me3
4833422C13Rik	0.183661	0.43803	0.700673	0.218853	0.328831	0.614235	56.8193	67.4236	60.2133	64.2333	47.5843	51.7803	59.5651	51.2431	36.7075	64.0423	neutral	.
4833439L19Rik	-0.0855816	0.284969	0.572741	0.123542	0.0972711	0.333362	1937.91	1958.54	1620.94	1932.08	2444.25	1709.5	1732.77	1617.94	1969.4	2136.91	neutral	h3k4me3
4921507P07Rik	-0.0461065	0.878261	0.951052	0.366997	0.189362	0.470056	78.7487	79.6295	65.92	90.5491	114.349	80.0927	81.2174	64.0316	77.8038	84.5548	neutral	h3k4me3
4921524J17Rik	0.288057	0.00663042	0.0644036	0.288059	0.00377665	0.0453939	968.524	1048.13	896.049	927.695	934.308	788.891	843.931	698.431	678.239	900.999	neutral	h3k4me3
4921531C22Rik	-0.206871	0.395107	0.667838	0.0854396	0.704481	0.870993	89.5966	98.9777	85.4457	108.494	102.021	91.166	99.1218	94.2099	85.4732	120.676	neutral	h3k4me3
4921536K21Rik	0.289025	0.497943	0.746746	0.741388	0.0546164	0.243296	14.8152	13.8472	11.0435	15.5481	25.5247	14.395	13.7192	8.37083	13.1901	11.3573	neutral	h3k4me3
4922502D21Rik	0.0704166	0.800142	0.918082	-0.533276	0.0486446	0.22688	60.6798	86.5102	84.2812	58.3045	23.4252	42.2544	56.1733	80.0749	31.2872	93.9502	neutral	.
4930402H24Rik	0.124583	0.345942	0.629358	0.330699	0.00749543	0.0708955	554.091	691.712	632.773	762.216	476.808	596.629	714.326	566.081	342.96	695.23	neutral	h3k4me3
4930404I05Rik	0.488777	0.00099452	0.0197525	0.144667	0.305618	0.592071	432.822	702.632	727.986	608.227	158.504	408.812	602.053	529.186	134.655	593.747	neutral	h3k4me3
4930404N11Rik	0.0132152	0.939508	0.978429	-0.141777	0.381922	0.660109	665.313	801.207	720.544	674.269	475.543	538.919	627.189	692.069	472.195	860.553	neutral	.
4930405A21Rik	0.100673	0.856771	0.942621	0.100561	0.859186	0.943924	3.4966	6.18635	6.67642	7.08071	1.38507	4.5275	7.13553	6.40422	1.22648	6.97588	neutral	h3k4me3
4930412C18Rik	0.805483	0.00143185	0.0246834	0.502289	0.0407309	0.203723	56.7886	65.724	58.0042	48.8401	39.3244	39.9463	45.0556	31.8984	24.8161	40.2101	up	h3k4me3
4930415F15Rik	0.159461	0.53659	0.771025	0.344872	0.153812	0.421649	39.3217	47.0498	42.1841	49.9789	36.0128	40.0957	46.427	36.5561	25.4776	45.5564	neutral	.
4930415O20Rik	0.887933	0.0862859	0.295315	0.390796	0.460853	0.721999	7.85211	10.3587	9.72736	7.17323	3.73293	5.43793	6.80026	5.10839	2.57906	6.15578	neutral	.
4930426L09Rik	-0.000902648	0.998407	0.999526	-0.0506325	0.854349	0.942129	22.5818	31.2749	30.0534	30.4939	13.4944	22.4742	29.2025	29.8491	12.8343	35.3724	neutral	h3k4me3
4930427A07Rik	0.136074	0.163565	0.426583	0.0643414	0.480056	0.735256	2216.18	2579.66	2282.87	2258.63	1784.08	1841.19	2086.11	2001.96	1528.2	2518.62	neutral	h3k4me3
4930429B21Rik	-0.228213	0.801794	0.918677	0.301601	0.707401	0.871901	3.29465	3.12505	2.50975	3.77038	5.89325	3.46107	3.33707	2.74808	4.12472	3.70966	neutral	h3k4me3
4930429F24Rik	-0.552201	0.523813	0.761539	0.248076	0.750485	0.894264	1.92031	2.58611	2.45233	4.58314	2.22663	3.43312	4.36353	3.61889	1.70679	4.33005	neutral	h3k4me3
4930430F08Rik	-0.0557317	0.725318	0.882212	0.00187266	0.989909	0.996291	242.317	267.539	230.901	249.097	234.668	209.38	227.552	229.203	208.329	293.649	neutral	h3k4me3
4930431P03Rik	-0.601314	0.17259	0.438298	-0.210817	0.605609	0.815687	9.74405	15.6131	16.0768	22.3706	6.08901	15.1504	22.0834	24.8977	6.61442	28.061	neutral	.
4930432K21Rik	0.826626	1.02229e-07	2.21363e-05	0.906954	6.12337e-10	1.32593e-07	351.095	363.206	303.94	331.806	388.361	289.636	299.027	161.802	182.348	211.993	up	h3k4me3
4930447M23Rik	0.248862	0.612902	0.818924	0.30027	0.521848	0.764264	8.13089	9.918	8.97385	9.69935	6.55449	7.6949	9.04621	7.31349	4.78309	9.05392	neutral	.
4930451G09Rik	0.43361	0.0461733	0.207243	0.352739	0.0884816	0.316259	80.3256	96.6139	86.8365	85.5316	60.5706	68.411	79.5391	62.2742	42.6621	77.4675	neutral	h3k4me3
4930453N24Rik	0.158863	0.120028	0.358189	0.187714	0.0492588	0.228425	1904.36	2006.01	1693.13	1785.46	1967.52	1542.28	1615.14	1436.73	1525.3	1870.73	neutral	h3k4me3
4930455D15Rik	-0.299377	0.537898	0.771417	-0.0690455	0.876565	0.953279	7.93871	7.75859	6.31992	7.64918	10.8217	6.90093	6.81238	7.2981	9.92404	9.75093	neutral	h3k4me3
4930455G09Rik	0.427211	0.0416487	0.19647	0.116154	0.559264	0.787306	204.066	242.786	217.092	182.165	133.776	146.626	169.018	156.138	110.885	194.962	neutral	.
4930465K10Rik	0.128578	0.828826	0.931203	-0.195455	0.738945	0.887822	5.19544	7.06927	6.73641	5.61271	2.63471	4.17928	5.35525	6.0858	2.7742	7.25596	neutral	h3k4me3,h3k27me3
4930473A02Rik	0.00609026	0.958795	0.984758	-0.0407308	0.712074	0.873788	497.794	500.343	413.021	412.13	530.996	365.813	369.194	386.511	479.068	511.452	neutral	h3k4me3
4930479D17Rik	-0.179963	0.742543	0.891244	-1.45067	0.0168821	0.1189	6.00124	6.85913	6.01768	2.51246	2.10911	2.06991	2.31174	6.56565	5.3234	8.31216	neutral	.
4930480K15Rik	0.587634	0.282268	0.569799	0.84664	0.103727	0.344744	19.6123	40.9658	47.8311	61.5022	6.91676	35.7147	64.1583	33.6796	3.72749	34.6485	neutral	.
4930480K23Rik	-0.264097	0.207228	0.483261	0.17059	0.376353	0.655145	94.5555	109.154	96.2159	135.206	109.796	110.749	124.663	111.215	87.2567	140.318	neutral	h3k4me3
4930481A15Rik	0.237628	0.16044	0.42298	0.161017	0.314954	0.600977	173.467	198.89	174.752	172.151	143.004	141.569	158.502	142.445	114.298	180.141	neutral	h3k4me3
4930483K19Rik	-0.169532	0.640229	0.836625	0.167287	0.619085	0.824209	34.9075	39.3738	34.3278	45.0308	39.5044	37.3845	41.3196	37.0222	31.3567	47.0841	neutral	.
4930486L24Rik	-0.496116	0.17365	0.439598	0.18324	0.577051	0.798509	23.797	22.8022	18.4009	30.3565	45.8695	27.7025	26.9246	24.2327	35.173	32.598	neutral	.
4930503B20Rik	0.789688	0.00499822	0.0539551	0.760541	0.00423155	0.0490066	131.547	148.819	129.929	132.174	114.812	109.542	121.356	72.0265	60.4093	91.5083	up	.
4930503L19Rik	0.126345	0.307293	0.592786	0.231612	0.0463839	0.220583	626.65	854.909	815.673	921.034	428.574	684.764	879.266	739.973	334.397	881.455	neutral	h3k4me3
4930506C21Rik	0.212092	0.0955015	0.312749	-0.0646067	0.590333	0.807297	517.405	631.809	571.957	492.317	331.496	390.332	459.269	479.735	312.635	593.679	neutral	h3k4me3
4930509E16Rik	0.581948	6.08968e-05	0.00283801	0.429606	0.00178426	0.0272644	331.806	374.446	326.535	304.937	267.071	253.085	279.834	209.073	176.788	265.85	neutral	h3k4me3
4930511M06Rik	-0.311841	0.615904	0.820878	0.201839	0.726324	0.880916	4.57584	8.92242	10.0834	15.462	2.18724	9.34447	15.9003	13.187	1.83184	13.8915	neutral	.
4930513N10Rik	-0.0250372	0.851843	0.940805	0.205895	0.097128	0.333109	273.907	268.521	219.051	264.611	370.517	238.299	235.815	208.57	280.733	278.373	neutral	h3k4me3
4930515G01Rik	-0.121564	0.53195	0.7671	0.0155228	0.931645	0.974397	120.92	125.967	105.762	120.151	137.396	104.457	108.438	108.805	119.828	142.215	neutral	h3k4me3
4930519G04Rik	0.163273	0.749315	0.894624	-1.13116	0.107825	0.352326	1.76647	5.30531	7.35797	3.04474	0.102046	1.43228	3.4257	7.13038	0.237844	6.47376	neutral	.
4930520O04Rik	0.377587	0.000219849	0.00708463	0.403885	2.75873e-05	0.00119765	2058.07	3377.62	3517.63	3802.04	955.457	2539.39	3772	2767.35	679.275	3093.35	neutral	h3k4me3
4930523C07Rik	-0.301684	0.00357853	0.0440947	-0.24293	0.0114325	0.0930747	1220.14	1236.65	1024.87	1100.86	1379.52	972.43	987.886	1188.88	1433.58	1568.68	neutral	h3k4me3
4930525G20Rik	0.166144	0.660103	0.848718	0.190132	0.600732	0.812631	15.0843	24.8062	25.8594	27.877	6.95817	18.5971	27.6685	23.5227	5.73522	26.2753	neutral	h3k4me3
4930528D03Rik	0.494835	0.535676	0.770283	-0.94237	0.275996	0.564064	2.729	6.18142	7.49995	2.74463	0.235603	1.52064	2.91188	5.4847	0.464494	5.48732	neutral	.
4930529C04Rik	-0.0332996	0.811644	0.922871	0.0557929	0.667847	0.851889	245.374	247.367	204.484	224.249	286.071	198.703	201.011	196.759	241.488	260.095	neutral	.
4930539E08Rik	0.290749	0.107839	0.335178	0.532569	0.00178143	0.0272484	492.676	555.324	483.996	593.993	522.312	493.331	544.959	379.173	321.891	482.341	neutral	.
4930539J05Rik	0.133397	0.685917	0.86152	0.253092	0.426472	0.695548	13.1273	26.0284	29.6492	34.5361	4.62064	20.6705	35.639	28.4747	3.74303	29.8238	neutral	h3k4me3
4930547E08Rik	-0.0946117	0.887988	0.955435	0.0657187	0.908955	0.966258	2.74054	4.88589	5.29209	6.29489	1.20037	4.00723	6.35373	5.8376	1.0901	6.34197	neutral	.
4930550C14Rik	0.385151	0.482782	0.737331	-0.557842	0.348061	0.629737	5.93711	7.32942	6.6695	3.55166	2.30603	2.79815	3.32078	4.94065	3.10575	6.09122	neutral	.
4930556M19Rik	-0.386791	0.151255	0.408592	0.163447	0.5039	0.752059	29.2945	37.4532	34.6514	53.1213	30.6906	41.0098	50.0315	44.4068	24.8661	54.0923	neutral	h3k4me3
4930558J18Rik	0.506708	0.0381251	0.186047	0.332088	0.154808	0.423019	69.0394	77.2433	67.0857	61.6446	55.5622	51.4186	56.4686	45.1593	39.2875	57.5933	neutral	h3k4me3
4930562C15Rik	0.677566	0.171194	0.436366	0.55012	0.250752	0.540764	14.0916	27.2988	30.7558	30.0752	4.3478	18.2448	30.886	20.0796	2.84995	21.1997	neutral	.
4930562F07Rik	-0.190499	0.231606	0.513671	-0.151143	0.308802	0.594567	196.785	200.121	166.114	176.085	218.194	155.239	158.125	178.518	212.881	235.276	neutral	.
4930563E22Rik	0.704656	0.00211453	0.0314716	0.752659	0.000610023	0.0125949	48.3408	77.4602	79.7617	87.3749	23.7798	59.173	86.2539	49.7381	13.2122	56.0567	up	h3k4me3
4930565N06Rik	-0.659699	0.0275396	0.152083	0.437024	0.11355	0.362959	53.8408	93.8194	100.524	229.165	47.1593	147.83	230.209	164.027	33.0315	179.606	neutral	.
4930577N17Rik	-0.0788865	0.710649	0.875054	0.0753751	0.703043	0.87068	65.8709	68.8898	57.9473	66.6421	75.218	57.8058	60.1949	57.9168	62.9637	75.5985	neutral	h3k4me3
4930578M01Rik	-0.723653	0.277207	0.565146	-0.397778	0.491756	0.74413	1.69401	3.79316	4.57722	6.1718	0.550522	3.44236	6.53222	8.18838	0.720336	8.22481	neutral	h3k4me3
4930579G18Rik	0.102635	0.364762	0.645413	0.310449	0.00355216	0.0434382	708.046	1009.54	983.567	1195.58	480.21	866.414	1151.9	913.958	357.002	1072.29	neutral	.
4930579G24Rik	-0.069768	0.556032	0.783042	-0.0594819	0.590518	0.807404	705.557	685.186	556.456	576.497	833.041	522.022	512.751	545.634	757.68	730.612	neutral	h3k4me3
4930579K19Rik	0.810147	0.0150263	0.10575	0.227983	0.497338	0.748163	26.9831	33.7156	30.8561	21.474	13.3925	16.8	20.1286	17.108	10.3337	21.0045	neutral	h3k4me3
4930581F22Rik	0.451373	1.7748e-05	0.00118471	0.414221	2.93754e-05	0.00125081	1182.51	1654.54	1597.64	1636.88	700.099	1199.26	1570.89	1162.01	483.05	1372.2	neutral	h3k4me3
4930586N03Rik	0.0167289	0.946195	0.980487	0.0812068	0.726665	0.881007	63.8455	68.1371	57.8668	62.6024	66.0472	53.6678	56.7848	54.3078	55.222	70.3957	neutral	.
4930594C11Rik	0.531611	0.096183	0.313478	0.361339	0.244586	0.535034	24.2566	33.8182	32.5998	30.4256	13.1694	22.3376	29.1774	22.3642	9.40735	26.4419	neutral	.
4930595D18Rik	0.175191	0.753955	0.896426	0.500249	0.340889	0.624174	5.4372	7.77522	7.58576	10.032	3.99014	7.25766	9.67141	6.68153	2.58468	7.83114	neutral	.
4930596I21Rik	0.879093	0.129678	0.374736	0.0340293	0.952829	0.982578	5.1409	11.9515	14.6807	8.65245	0.681044	4.72205	9.22955	8.44807	0.656559	8.37678	neutral	.
4930599N23Rik	0.0328864	0.881773	0.952763	0.484976	0.0173365	0.120764	62.4732	74.1426	66.218	94.3537	69.8664	76.0553	87.499	62.5792	44.8081	78.2062	neutral	h3k4me3
4931403G20Rik	-0.303911	0.363743	0.644637	0.288874	0.333346	0.617806	17.1464	19.3067	16.8186	26.3898	23.2854	21.9308	24.2061	19.923	16.9712	25.3529	neutral	.
4931406C07Rik	-0.12956	0.409826	0.678955	-0.101306	0.487162	0.740776	1520.06	1494.2	1220.48	1281.21	1777.92	1152	1142.43	1249.98	1667.53	1666.76	neutral	h3k4me3
4931406P16Rik	-0.0769529	0.517319	0.757073	0.132571	0.229997	0.518485	697.679	678.614	551.534	656.096	943.046	593.552	583.743	543.658	750.977	727.567	neutral	.
4931414P19Rik	-0.134392	0.273707	0.561195	-0.0803595	0.48237	0.737061	427.968	423.172	346.617	370.558	504.227	332.053	330.823	356.553	466.5	474.477	neutral	h3k4me3
4931428F04Rik	0.243013	0.137518	0.38746	0.406622	0.00805452	0.0742941	499.728	615.088	558.919	653.154	428.305	515.471	610.317	459.478	291.683	567.06	neutral	h3k4me3
4931431C16Rik	-0.229578	0.188983	0.460363	0.0112031	0.944866	0.980205	135.348	151.834	132.034	161.895	144.635	134.831	148.383	148.268	127.864	188.919	neutral	.
4931440F15Rik	-0.326393	0.143686	0.397956	-0.225873	0.275498	0.563566	90.0295	90.0558	74.1695	81.9532	107.299	72.9464	73.3418	87.3535	110.008	115.783	neutral	.
4931440J10Rik	-0.0552164	0.843352	0.937466	0.220357	0.393156	0.66936	33.1127	36.1692	31.0576	38.9705	38.0502	32.9614	35.5205	30.7662	28.9731	39.5626	neutral	h3k4me3
4931440P22Rik	-0.029014	0.881726	0.952763	0.0716582	0.694836	0.867085	97.6634	110.887	96.9786	107.977	92.6686	89.3007	99.2143	94.9531	78.6919	120.486	neutral	h3k4me3
4932438A13Rik	-0.310457	0.00705174	0.0668504	0.353668	0.00101249	0.0184805	4156.89	4403.83	3727.05	6106.8	6602.56	5257.59	5530.83	4382.89	4566.11	5695.63	neutral	h3k4me3
4932438H23Rik	-0.689588	0.0199269	0.12605	-1.06186	0.000261554	0.00675022	20.4094	22.7897	19.7743	15.8166	14.35	13.2079	14.4826	30.5898	26.7862	39.0388	down	.
4932702P03Rik	-0.793255	0.0124312	0.0947956	-0.250025	0.378944	0.657621	16.5463	19.6315	17.5309	26.6542	19.7551	21.4886	24.7164	29.4648	21.117	36.8262	neutral	.
4933404O12Rik	-0.0675474	0.51186	0.753389	0.053334	0.57769	0.798656	1297.9	1197.04	948.655	1057.88	1815.55	987.016	930.848	920.601	1515.88	1254.78	neutral	h3k4me3
4933405L10Rik	0.103449	0.886638	0.955147	0.800353	0.230871	0.519563	2.87564	4.03913	3.90737	6.74658	2.84862	4.93181	6.47983	3.60324	1.47888	4.24934	neutral	h3k4me3
4933406C10Rik	0.883825	1.42892e-05	0.00100284	0.667616	0.000656683	0.0133094	148.75	265.741	288.115	264.48	50.0888	168.163	267.067	161.789	30.0073	175.644	up	h3k4me3
4933406J10Rik	1.10481	0.110746	0.340621	0.95082	0.163196	0.433982	4.01321	6.05181	6.05481	5.71751	1.90522	4.01089	5.57325	2.74886	0.892354	3.1635	neutral	.
4933407K13Rik	-2.00996	0.0180068	0.118682	-2.31969	0.00394077	0.0467607	0.522027	1.12327	1.33011	1.10233	0.112287	0.629198	1.15707	6.19123	0.6212	6.30459	down	.
4933408B17Rik	0.03328	0.953678	0.983132	-0.237753	0.662823	0.849628	10.4467	17.3587	18.1848	15.945	3.84473	10.5734	15.8599	18.2005	4.28824	20.2579	neutral	.
4933408J17Rik	0.132211	0.48328	0.73759	-0.176551	0.316152	0.602253	876.675	933.877	792.42	661.695	702.416	567.866	599.974	686.27	702.091	890.132	neutral	h3k4me3
4933411K16Rik	-0.253105	0.586879	0.802136	0.0772236	0.851436	0.941351	6.84232	13.6532	15.5994	21.0342	2.75522	12.5431	21.7347	19.6091	2.52411	20.4933	neutral	.
4933413G19Rik	0.298993	0.16933	0.433938	0.0775709	0.71022	0.873291	76.61	93.6657	84.8425	75.8702	50.875	60.11	70.7955	66.9944	43.48	82.8711	neutral	.
4933413J09Rik	1.52201	0.00876153	0.0764095	0.42315	0.503946	0.752064	5.17612	10.3122	11.7734	5.74978	0.757111	3.43183	5.93931	4.17528	0.540249	4.36591	neutral	.
4933416I08Rik	-0.0420727	0.894519	0.958602	-0.0444835	0.881019	0.954745	27.1505	25.1641	19.9891	20.4685	34.5572	19.0431	18.0291	19.077	30.9064	25.958	neutral	.
4933416M07Rik	-0.303227	0.290149	0.577953	0.160946	0.535915	0.773069	34.0255	34.6129	28.7353	40.9361	50.6729	36.0832	36.7632	33.4158	39.8072	44.0352	neutral	.
4933417D19Rik	0.633897	0.0447422	0.203338	0.362439	0.245044	0.535508	22.7063	32.6435	31.9286	27.8194	10.8701	20.0638	26.8492	20.4997	7.79178	23.9828	neutral	h3k4me3,h3k27me3
4933421O10Rik	0.0701705	0.74373	0.891793	-0.00897522	0.964426	0.987328	152.944	181.901	162.624	160.27	117.832	129.028	148.693	149.825	106.522	187.101	neutral	h3k4me3
4933427D14Rik	0.0292834	0.780952	0.909506	0.0722311	0.463185	0.723397	1009.74	1220.94	1100.14	1181.2	821.845	941.863	1099.65	1045.69	703.945	1298.44	neutral	.
4933427E11Rik	0.0472296	0.926605	0.973943	0.0845234	0.860964	0.945001	6.67938	6.73567	5.5688	5.89435	7.51171	5.22196	5.28389	5.06457	6.20966	6.69414	neutral	h3k4me3
4933428G20Rik	0.0897946	0.723894	0.881581	-0.0273159	0.90942	0.966381	65.2734	69.1883	58.5703	55.832	60.2564	48.0531	50.5719	52.1877	54.2728	67.8061	neutral	.
4933430I17Rik	0.207385	0.621645	0.824582	0.166229	0.680205	0.858984	13.7416	17.3807	15.9986	16.2445	9.72807	12.6194	15.2654	13.525	7.84753	16.5361	neutral	h3k4me3
4933431E20Rik	0.244595	0.31331	0.598391	0.11922	0.60263	0.814082	143.66	174.234	157.22	150.228	103.478	119.579	139.945	128.764	85.822	159.721	neutral	h3k4me3
4933433G15Rik	0.780955	0.0288597	0.156564	0.510336	0.142315	0.406425	16.8437	37.2917	44.7594	39.9308	3.69864	22.4182	42.1632	27.8507	2.54327	28.0837	neutral	h3k4me3
4933434E20Rik	0.217231	0.00540948	0.0569696	0.249369	0.000662242	0.0133622	2229.09	2758.38	2512.86	2681.55	1727.34	2109.73	2508.48	2105.04	1312.9	2593.13	neutral	h3k4me3
4933439C10Rik	0.717049	3.42745e-08	8.57153e-06	0.398056	0.00119088	0.0208395	1688.2	2966.22	3190.71	2725.61	545.618	1749.81	2742.76	2007.13	393.283	2191.51	neutral	h3k4me3
4933439K11Rik	0.488923	0.35332	0.635627	0.243279	0.638138	0.836785	7.89505	8.65448	7.44391	6.48455	6.25694	5.47337	5.91484	5.0247	4.6767	6.45342	neutral	h3k4me3
4933440M02Rik	0.043915	0.951994	0.983099	-2.20923	0.0190396	0.128776	5.03451	7.02854	6.77966	1.36403	0.587752	1.00065	1.30844	6.50524	2.7242	7.68779	neutral	.
5031425E22Rik	0.368292	0.0059526	0.0608373	0.471038	0.000191022	0.00527723	688.554	970.482	940.357	1062.03	443.3	774.801	1020.77	725.389	294.353	854.444	neutral	h3k4me3
5031425F14Rik	0.483848	0.242772	0.526976	-0.319753	0.413354	0.685616	83.5809	110.256	103.533	62.0714	32.3079	47.0571	58.8433	72.8535	36.7884	87.7926	neutral	.
5031434O11Rik	0.243783	0.102791	0.326739	0.123	0.390274	0.667324	189.444	310.172	322.667	314.871	79.7553	210.592	312.229	278.359	68.8632	311.404	neutral	h3k4me3
5031439G07Rik	-0.0618126	0.520439	0.759569	0.0326459	0.715368	0.875099	1870.31	1808.15	1465.31	1608.86	2359.99	1460.65	1429.62	1427.8	2012.39	1914.81	neutral	h3k4me3
5033403F01Rik	0.159838	0.723467	0.881352	0.612968	0.139899	0.402555	7.97726	11.2923	10.9643	15.8397	6.51691	11.5269	15.2381	9.75781	3.90337	11.4767	neutral	h3k4me3
5033417F24Rik	0.214256	0.402849	0.674074	0.148812	0.548363	0.78025	27.708	40.2525	39.5665	39.8239	15.028	28.5481	38.5186	34.1102	12.5253	39.7627	neutral	h3k4me3
5330417C22Rik	0.0680107	0.898736	0.960906	-0.447461	0.390911	0.667884	17.8277	20.8296	18.4659	13.3949	10.449	10.8955	12.3814	16.9771	12.8	21.331	neutral	h3k27me3
5430402O13Rik	0.0861296	0.768426	0.903408	-0.150032	0.605364	0.815687	17.4241	26.352	26.4017	23.6372	7.80011	16.5536	23.0548	25.0469	8.05277	28.796	neutral	h3k4me3
5430405H02Rik	0.420834	0.00993552	0.0828629	0.57838	0.000165824	0.00473373	275.128	325.355	290.088	336.778	252.362	272.028	312.079	209.36	151.685	261.962	neutral	h3k4me3
5430416N02Rik	0.28877	0.00315394	0.0404022	0.17977	0.0517596	0.235345	1132.37	1759.8	1786	1751.87	527.984	1207.67	1718.41	1480.39	435.056	1686.11	neutral	h3k4me3
5430427O19Rik	-0.00564667	0.964597	0.987838	0.0994645	0.401674	0.675327	1098.43	1258.58	1105.49	1235.24	1028.37	1016.19	1137.15	1066.65	857.753	1349.23	neutral	h3k4me3
5530601H04Rik	0.128377	0.158862	0.420192	0.229948	0.00712998	0.0688882	1048.17	1343.38	1244.33	1396.26	800.12	1076.38	1315.71	1115.28	619.48	1357.39	neutral	.
5730405O15Rik	0.46725	0.0702202	0.263672	0.0551862	0.826717	0.929518	54.4196	82.3612	82.5437	65.4718	21.5549	45.8327	63.868	60.1337	19.2887	69.1179	neutral	h3k4me3
5730409E04Rik	-0.209027	0.252223	0.53951	-0.057985	0.732843	0.884773	159.019	165.862	139.34	159.845	182.033	138.866	144.3	152.344	167.092	199.038	neutral	h3k4me3
5730422E09Rik	0.735993	0.0112326	0.0895718	0.376565	0.185829	0.464638	39.0872	46.6512	41.7767	33.8806	24.6196	27.2207	31.4562	24.2247	17.0248	30.2152	neutral	.
5730455P16Rik	-0.0701172	0.496185	0.745369	0.0478575	0.617899	0.823253	847.887	927.995	797.598	896.744	869.786	757.595	817.694	798.46	747.005	1026.05	neutral	h3k4me3
5730507C01Rik	-0.159201	0.664094	0.850156	-0.14198	0.683455	0.860841	12.5224	14.546	12.8598	13.5319	10.7629	11.0442	12.4929	13.848	10.6435	17.4343	neutral	.
5730508B09Rik	-0.144694	0.501208	0.748223	-0.212716	0.287396	0.575245	465.142	513.41	443.04	438.071	413.096	368.285	400.157	467.733	425.545	599.306	neutral	h3k4me3
5730522E02Rik	0.56364	0.324435	0.609356	0.222944	0.696014	0.867652	6.77007	10.9778	11.3677	9.46187	2.4752	6.3639	9.3636	7.77581	1.98611	8.7279	neutral	h3k4me3
5830417I10Rik	-0.0069195	0.94854	0.981313	0.148748	0.135595	0.396122	3671.48	4073.68	3524.04	4070.26	3771.97	3411.51	3722.04	3384.54	3026.61	4328.82	neutral	.
5830418P13Rik	-0.248905	0.454125	0.71276	-0.145687	0.643346	0.840502	16.9135	22.9895	21.8962	24.6899	11.6304	18.3955	23.5522	25.7689	11.7874	30.7348	neutral	.
5830432E09Rik	-0.0113124	0.935834	0.977171	0.349362	0.00789367	0.073322	551.182	646.627	574.361	767.258	590.433	622.617	709.809	558.614	415.531	700.889	neutral	h3k4me3
5830454E08Rik	0.687824	0.00256839	0.0352702	0.418691	0.0595953	0.254804	64.8893	96.9323	96.5476	84.5173	29.0632	59.6151	82.2231	60.2114	20.1649	69.5189	neutral	h3k4me3
6030458C11Rik	-0.0780751	0.366977	0.6469	0.0349797	0.664041	0.850211	2094.42	2310.5	1993.3	2234.49	2110.92	1879.12	2040.87	2009.21	1831.26	2574.87	neutral	h3k4me3
6030468B19Rik	0.612413	0.346573	0.630055	0.0244542	0.972615	0.991147	4.12731	6.69894	6.94008	4.82315	1.25768	3.24216	4.77401	4.56316	1.16183	5.12019	neutral	.
6230400D17Rik	-0.144707	0.318956	0.60403	0.0582819	0.666826	0.851254	316.221	399.999	368.21	442.926	265.164	344.063	416.238	397.919	230.81	486.491	neutral	h3k4me3
6330403K07Rik	0.954686	0.16733	0.431722	1.20341	0.0635222	0.263774	2.6588	5.30142	6.05498	7.69336	1.01024	4.58967	7.94832	3.18656	0.411191	3.3311	neutral	h3k27me3
6330408A02Rik	-0.136784	0.29762	0.584638	0.0158931	0.896616	0.961898	322.766	377.931	335.389	387.827	300.363	315.066	358.645	355.728	266.295	446.625	neutral	h3k4me3
6330409D20Rik	0.160656	0.455817	0.714341	0.31033	0.125948	0.381431	99.6329	133.781	126.683	147.389	72.3152	110.595	140.24	111.905	53.2959	134.032	neutral	.
6330418K02Rik	0.227912	0.138299	0.388982	-0.0218128	0.880429	0.954448	367.203	496.048	471.077	415.623	199.852	310.775	395.963	397.624	185.628	475.256	neutral	h3k4me3
6330549D23Rik	-0.17679	0.27756	0.565374	0.16061	0.284941	0.572849	171.906	172.217	141.939	184.849	240.796	164.389	165.478	150.71	188.845	199.654	neutral	h3k4me3
6430531B16Rik	0.934303	0.0306457	0.162074	0.965786	0.0193734	0.130054	18.3723	20.8725	18.2597	19.3789	16.5981	16.0214	17.8084	9.11103	7.53571	11.5586	neutral	.
6430548M08Rik	-0.326987	0.335691	0.619276	0.206763	0.508528	0.755347	54.4616	61.1049	53.1403	79.8778	71.3244	66.5185	73.2137	63.8655	55.0477	81.3712	neutral	h3k4me3,h3k27me3
6430550D23Rik	0.0517251	0.6929	0.864862	0.248202	0.0432637	0.211561	360.544	481.07	454.184	545.614	273.393	410.908	518.468	432.261	210.206	518.859	neutral	h3k4me3
6430562O15Rik	0.172163	0.198693	0.473428	-0.00726276	0.95405	0.983176	385.472	427.07	369.19	337.986	314.759	283.527	308.975	313.091	281.346	400.646	neutral	.
6430571L13Rik	-0.416147	0.171981	0.43768	0.072492	0.791977	0.915041	21.7195	24.0958	20.8434	30.3749	28.1608	25.4607	27.7755	26.6227	23.8172	34.0519	neutral	h3k4me3
6530402F18Rik	0.192421	0.0710258	0.265056	0.295689	0.00300697	0.0388869	1462.91	1519.13	1273.54	1412.88	1632.9	1230.6	1274.31	1053.25	1172.2	1378.16	neutral	h3k4me3
6720483E21Rik	0.414846	0.475482	0.73065	0.0907416	0.874353	0.95211	9.08731	16.0252	17.2679	14.6088	2.88896	9.35876	14.7118	13.3138	2.57743	14.5186	neutral	h3k4me3
6720489N17Rik	-0.140237	0.508152	0.752512	-0.108322	0.585304	0.803577	84.227	96.6896	85.0042	90.2944	74.7012	74.2012	83.1567	90.0788	71.9878	113.869	neutral	.
6820431F20Rik	0.00185805	0.983648	0.994616	0.169478	0.0452992	0.217475	3292.49	4501.78	4299.7	5070.19	2341.83	3764.7	4842.51	4253.92	1908.3	5063.38	neutral	.
8030462N17Rik	-0.166533	0.186037	0.455872	0.0654611	0.575022	0.79728	788.606	848.981	723.999	880.083	901.924	750.674	799.748	772.695	763.41	998.594	neutral	h3k4me3,h3k27me3
8430408G22Rik	-0.656371	0.360392	0.641537	-0.616551	0.357097	0.639279	2.04395	3.75941	4.1326	4.51309	0.775627	2.82146	4.58495	6.86362	1.15626	7.37705	neutral	.
8430423G03Rik	0.832686	0.157433	0.418164	0.250995	0.65544	0.845907	17.3022	20.2143	17.9199	12.4099	9.6828	10.0947	11.4708	9.64948	7.27681	12.1244	neutral	.
8430429K09Rik	-0.0215378	0.894903	0.95884	-0.0495881	0.746064	0.892001	192.627	210.807	181.178	184.085	178.604	155.529	167.855	175.366	164.113	225.358	neutral	h3k4me3
9030025P20Rik	0.180465	0.10834	0.336143	0.258095	0.0147845	0.109426	497	664.142	627.475	694.225	346.113	522.372	659.893	546.335	264.359	655.445	neutral	.
9030617O03Rik	-0.148531	0.14887	0.405107	0.199287	0.0376744	0.194518	2402.87	2438.29	2021.86	2653.79	3312.32	2342.57	2382.04	2109.59	2533.78	2782.39	neutral	h3k4me3
9030619P08Rik	-0.105064	0.886599	0.955147	-0.464855	0.502339	0.751246	25.2701	25.0445	20.5362	16.4559	22.2206	14.7262	14.6984	20.7107	26.8917	27.5386	neutral	.
9030624G23Rik	0.0479074	0.922241	0.971713	0.0540533	0.908636	0.966081	6.46734	7.71161	6.90276	7.21833	5.26171	5.80257	6.70049	6.45647	4.55163	8.05569	neutral	.
9030624J02Rik	-0.187733	0.0422649	0.198062	-0.124032	0.148767	0.414875	2635.84	2430.88	1926.43	2064.73	3544.16	1926.49	1816.78	2031.86	3346.27	2769.48	neutral	h3k4me3
9130008F23Rik	-0.402875	0.113719	0.345811	-0.594345	0.0135073	0.103288	64.8361	85.1561	79.7981	73.1662	38.6414	55.6089	69.2981	103.844	53.1995	125.326	neutral	h3k4me3
9130011E15Rik	-0.135688	0.206045	0.481829	-0.104021	0.296878	0.584861	730.057	679.911	541.322	567.774	943.31	526.76	500.61	551.646	879.609	749.381	neutral	h3k4me3
9130019O22Rik	-0.0112619	0.939526	0.978429	0.197945	0.150853	0.417609	338.875	341.294	281.998	336.093	430.143	297.975	301.205	267.184	328.979	353.308	neutral	h3k4me3
9130019P16Rik	-0.416632	0.234696	0.516357	-0.63019	0.0582795	0.251742	22.4997	24.8058	21.3941	19.1064	18.0868	16.0735	17.4486	27.3061	24.9382	35.0012	neutral	h3k27me3
9130023H24Rik	0.189742	0.168186	0.432673	0.0294914	0.819178	0.925569	537.759	594.599	513.526	476.364	446.6	400.073	435.295	430.077	389.036	550.726	neutral	h3k4me3
9130221H12Rik	0.0172871	0.870087	0.947866	-0.0390493	0.69211	0.865724	1004.38	1036	865.751	859.532	1015.87	751.563	774.148	807.491	918.845	1059.04	neutral	.
9130401M01Rik	-0.00838757	0.934697	0.976807	-0.1755	0.0664317	0.269552	1712.55	1804.91	1523.78	1402.81	1543.13	1211.38	1269.14	1452.11	1538.93	1890.4	neutral	h3k4me3
9230105E05Rik	0.844128	0.0130848	0.0979941	0.882642	0.00631677	0.0631636	14.9336	33.3459	40.1855	44.4923	4.00567	24.8559	47.0632	23.9546	2.12676	24.0843	neutral	.
9230114K14Rik	-0.327255	0.230575	0.512285	-0.113975	0.651849	0.844341	123.999	135.07	115.829	139.1	137.075	117.84	126.712	138.494	131.621	178.26	neutral	h3k4me3
9230116N13Rik	0.103399	0.622537	0.825206	-0.296736	0.13946	0.40224	120.354	159.286	149.806	118.909	61.2197	89.9751	112.801	137.359	68.6153	165.339	neutral	h3k4me3
9230117E06Rik	0.163128	0.8361	0.934502	1.01589	0.179525	0.455499	2.3492	4.50264	5.04723	9.92047	1.4861	6.05552	10.1653	4.69484	0.690265	4.97498	neutral	.
9330020H09Rik	0.402135	0.008394	0.0743361	0.443987	0.00207094	0.0302896	223.117	279.71	256.389	275.665	170.035	215.251	258.572	189.332	113.119	232.19	neutral	h3k4me3
9330111N05Rik	0.655747	0.0236537	0.139348	0.771919	0.00437334	0.0501907	882.778	1216	1165.51	1326.81	597.853	980.946	1269.19	733.751	321.188	871.146	neutral	h3k4me3
9330133O14Rik	0.104795	0.391103	0.66505	0.0499349	0.663257	0.849758	467.849	549.362	488.176	488.925	375.108	396.546	452.402	438.137	324.937	549.556	neutral	h3k4me3
9330136K24Rik	0.454226	0.0451186	0.204281	0.443537	0.0402398	0.202121	55.8962	68.9227	62.6819	64.9172	42.3164	51.1797	60.6822	44.491	28.0772	54.8743	neutral	h3k4me3
9330151L19Rik	0.409865	0.00208436	0.0313113	0.0360119	0.776627	0.906388	520.141	918.875	990.962	815.136	160.251	521.663	821.19	771.961	148.575	841.303	neutral	h3k4me3
9330159M07Rik	0.34831	0.00891574	0.0774301	0.158425	0.205536	0.489552	1779.53	2749.31	2782.45	2579.58	792.872	1784.35	2527.22	2210.85	662.5	2523.2	neutral	.
9330162012Rik	-0.0892286	0.819288	0.926784	0.115033	0.749315	0.89367	12.0459	12.4381	10.3992	12.3872	14.5896	10.8247	11.1591	10.4513	11.8517	13.7022	neutral	h3k4me3,h3k27me3
9330175E14Rik	0.187617	0.578077	0.796148	0.241389	0.45262	0.715647	79.2995	149.564	166.38	184.768	29.2042	113.842	188.694	152.813	23.6942	162.831	neutral	h3k4me3
9330179D12Rik	0.401664	0.134826	0.383465	-0.025981	0.922299	0.971572	28.4908	49.2714	52.6033	41.5595	8.77122	26.9273	41.6831	40.9928	8.46426	45.0035	neutral	h3k4me3
9430015G10Rik	0.326773	6.7052e-05	0.0030606	0.167703	0.0292289	0.166931	2654.66	3812.05	3726.52	3514.08	1378.38	2536.11	3390.7	2968.15	1132.48	3473.85	neutral	h3k4me3
9430020K01Rik	-0.411192	0.0559844	0.231715	-0.0225644	0.909877	0.966389	289.625	294.683	244.665	330.434	408.761	291.229	296.763	306.434	364.808	403.79	neutral	h3k4me3,h3k27me3
9430037G07Rik	0.0749508	0.639535	0.83626	0.219357	0.146481	0.412507	295.277	456.561	462.242	540.32	165.627	373.574	529.44	443.948	132.677	506.528	neutral	.
9430038I01Rik	0.12037	0.304321	0.590392	-0.132027	0.230777	0.519548	744.341	868.318	769.214	671.537	526.59	546.729	620.525	682.194	517.006	857.608	neutral	h3k4me3
9430091E24Rik	0.0678418	0.701419	0.86972	0.28662	0.0820181	0.303272	194.55	223.558	196.633	237.784	196.069	195.291	219.032	180.385	143.685	227.948	neutral	h3k4me3
9530027J09Rik	0.0683373	0.570725	0.791649	-0.0703139	0.53343	0.771741	572.946	612.054	520.04	488.681	513.9	418.7	443.359	470.993	477.384	610.313	neutral	h3k4me3
9530053A07Rik	0.787809	0.230943	0.51277	0.961756	0.122771	0.37742	3.92614	5.60568	5.46506	6.49856	2.59815	4.70561	6.26293	3.09256	1.20247	3.62659	neutral	.
9530068E07Rik	-0.121022	0.186701	0.456694	-0.0186358	0.827256	0.929667	8626.04	8430.65	6867.49	7586.73	10731.9	6844.44	6756.81	6985.05	9497.16	9332.55	neutral	h3k4me3
9530077C05Rik	0.0218866	0.925169	0.973144	-0.134353	0.547892	0.780158	50.1867	58.2444	51.4708	48.0043	38.296	39.1996	44.3101	48.8281	37.6409	61.4925	neutral	h3k4me3
9530080O11Rik	-0.749794	0.0560317	0.231857	-0.196301	0.577959	0.798753	14.577	16.6869	14.6506	22.3972	18.704	18.4354	20.6146	23.7579	19.1637	30.0615	neutral	h3k4me3
9530082P21Rik	0.209033	0.265549	0.553773	0.133201	0.449831	0.712774	206.191	221.511	188.713	185.286	191.22	158.234	168.299	155.17	154.374	200.679	neutral	h3k4me3
9630013K17Rik	0.328869	0.119073	0.356475	0.196506	0.329737	0.615066	87.1326	111.62	103.366	98.6067	56.5957	76.0375	92.9095	80.59	44.8338	98.1007	neutral	.
9830107B12Rik	0.078681	0.893348	0.958157	0.561896	0.304536	0.591153	9.99835	11.3349	9.90598	14.4284	12.4458	11.9433	13.2532	8.99194	7.4896	11.4159	neutral	.
9930012K11Rik	-0.147338	0.415824	0.68399	0.227415	0.176122	0.451533	145.683	179.928	163.763	221.614	143.673	174.552	207.228	176.582	110.835	217.669	neutral	h3k4me3
9930014A18Rik	0.0414255	0.700128	0.869273	0.186912	0.0625929	0.261752	1008.29	1012.55	835.486	952.529	1230.89	845.915	853.137	762.825	948.274	1009.72	neutral	h3k4me3
9930021J03Rik	-0.174502	0.191329	0.463976	0.0345247	0.780046	0.907781	834.018	844.467	699.518	833.839	1048.35	736.982	748.112	742.861	898.691	980.512	neutral	h3k4me3
9930104L06Rik	0.182258	0.0848581	0.293056	0.139317	0.160019	0.429913	1079.1	1449.84	1373.31	1398.02	684.53	1048.64	1330.38	1195.38	568.166	1431.44	neutral	h3k4me3
9930111J21Rik1	-0.661504	8.43325e-06	0.000690049	-0.098415	0.470183	0.728496	731.539	748.152	622.682	949.312	1154.38	834.187	853.49	928.417	1086.66	1221.22	neutral	.
9930111J21Rik2	-0.505201	0.000310036	0.00901723	-0.0408744	0.751308	0.894849	1324.31	1374.4	1151.88	1641.29	1900.6	1430.03	1480.13	1544.92	1722.75	2021.92	neutral	.
a	-0.0176322	0.917831	0.969829	-0.118444	0.458105	0.720463	705.119	680.124	550.569	527.899	780.29	479.903	468.863	520.093	738.6	698.042	neutral	.
A130010J15Rik	0.0209324	0.859704	0.943555	0.000766218	0.994474	0.99841	539.364	572.266	484.665	494.232	531.68	425.133	447.759	453.093	469.693	588.496	neutral	h3k4me3
A230050P20Rik	0.616474	0.000101043	0.00411286	0.461788	0.0019753	0.0293256	1393.42	2005.22	1962.22	1856.21	722.917	1337.97	1791.84	1278.98	484.551	1495.78	neutral	h3k4me3,h3k27me3
A230056P14Rik	0.0324403	0.869528	0.947489	-0.00185393	0.991997	0.99739	110.236	131.033	117.116	119.064	87.7004	95.8853	110.45	110.748	78.8857	138.329	neutral	h3k4me3
A230072C01Rik	0.34119	0.00563881	0.0586198	0.0924214	0.431562	0.699758	365.002	479.695	449.645	396.328	208.878	301.114	375.424	349.211	178.533	421.362	neutral	h3k4me3
A230103J11Rik	0.157162	0.173151	0.438736	0.114236	0.291858	0.580003	585.993	727.385	663.614	672.378	428.667	528.048	629.386	579.848	357.967	713.535	neutral	h3k4me3
A230107N01Rik	-0.197977	0.694595	0.865698	0.150235	0.743643	0.890774	5.95218	10.9954	12.1118	16.4773	2.79115	10.2753	16.7548	14.4775	2.40421	15.5373	neutral	h3k4me3
A330009N23Rik	1.42011	0.0372706	0.183674	1.20134	0.066387	0.269552	8.7345	9.00446	7.52276	6.65328	7.87803	5.81941	5.99166	2.58401	2.94574	3.38962	neutral	h3k4me3,h3k27me3
A330023F24Rik	0.855777	0.00228693	0.0328602	0.841146	0.00192836	0.0287731	28.9857	49.4933	52.5224	55.2801	12.1727	36.0826	55.2977	29.7682	6.41049	32.8242	up	.
A330035P11Rik	0.077216	0.702896	0.870538	0.107386	0.574096	0.796797	79.9835	95.5132	85.5551	90.9834	65.9945	73.0757	84.4823	78.4874	55.0614	97.8783	neutral	h3k4me3
A330040F15Rik	0.102088	0.667483	0.851975	0.483532	0.0306915	0.1723	32.591	60.7904	67.2703	93.7159	15.3709	58.1143	95.4863	65.4267	10.5234	69.9826	neutral	h3k4me3
A330069E16Rik	0.8406	0.00273723	0.0368198	0.535364	0.0504278	0.232088	45.7644	62.9309	60.2686	51.1864	23.197	37.8812	48.9459	33.3025	14.6607	39.5618	up	h3k4me3
A3galt2	0.613156	0.372126	0.649963	0.719209	0.281656	0.569082	1.6839	4.39007	5.69365	6.5437	0.351503	3.34151	7.14871	3.95224	0.210365	3.76734	neutral	.
A430005L14Rik	0.0818078	0.408039	0.677777	-0.110088	0.232999	0.522051	2095.87	2393.23	2098.71	1908.29	1606.96	1573.01	1755.5	1904.74	1549.15	2412.19	neutral	h3k4me3
A430033K04Rik	-0.161856	0.21443	0.493636	0.063999	0.595913	0.81105	427.006	438.347	365.483	441.147	529.765	386.804	396.929	385.655	445.823	506.627	neutral	h3k4me3
A430046D13Rik	0.517312	1.25325e-05	0.000911996	0.412735	0.000213598	0.00573775	987.796	1266.73	1173.66	1141.62	652.938	879.787	1075.9	803.404	445.395	977.613	neutral	h3k4me3
A430057M04Rik	0.386491	0.0349714	0.176307	0.160456	0.349686	0.631576	771.263	904.479	803.252	714.412	550.453	579.859	660.868	592.896	441.578	743.999	neutral	h3k4me3
A430078G23Rik	0.166124	0.0600811	0.241816	0.515554	4.50267e-10	1.04896e-07	1499.89	1676.61	1455.51	1923.64	1739.06	1605.37	1761.79	1241.45	1083.26	1583.76	neutral	h3k4me3
A430078I02Rik	0.866354	0.029018	0.157038	0.757845	0.050106	0.231086	14.4921	18.754	17.4511	16.9254	9.3914	12.9749	15.9812	9.33099	5.02001	11.3189	neutral	.
A430105I19Rik	0.659959	0.017209	0.115306	0.932031	0.000387346	0.00906155	91.4633	121.949	115.094	145.711	73.1909	109.784	138.441	71.7905	34.9959	86.1944	up	.
A530032D15Rik	-0.0625505	0.683184	0.860267	-0.125604	0.38232	0.660109	305.865	374.438	339.372	338.805	226.22	268.227	316.227	344.509	222.648	425.965	neutral	.
A530064D06Rik	-0.505364	0.193979	0.467529	0.0717164	0.838591	0.935334	16.0193	19.0672	17.0528	26.5546	19.4726	21.3686	24.6404	23.4685	16.6428	29.2995	neutral	.
A530072M11Rik	0.167552	0.642955	0.838757	0.149478	0.660344	0.848114	36.5227	40.1988	34.6425	35.4527	33.7483	29.8539	32.3653	29.4278	27.0248	37.7425	neutral	h3k4me3
A530088E08Rik	-0.121879	0.479024	0.73387	0.165404	0.303169	0.591026	254.684	326.002	301.785	385.149	221.636	297.131	362.837	321.668	179.415	391.667	neutral	h3k4me3
A530099J19Rik	0.150859	0.81924	0.926784	0.889851	0.136539	0.397898	3.47118	4.90476	4.75818	8.44568	3.49588	6.15257	8.12183	4.24638	1.70888	4.99754	neutral	.
A630001G21Rik	0.278899	0.00243729	0.0341567	0.170708	0.0471824	0.222402	4955.87	7241.43	7137.58	6979.54	2583.44	4986.56	6758.93	5894.43	2123.41	6857.51	neutral	h3k4me3
A630033H20Rik	-0.143827	0.657393	0.847311	0.323268	0.282553	0.570114	46.1742	56.6197	51.3575	74.1011	49.2056	58.6086	69.1869	55.1807	35.4679	68.189	neutral	.
A730017L22Rik	-0.0943392	0.381519	0.657413	0.216195	0.0308394	0.172685	616.862	702.186	614.86	791.873	673.81	653.929	727.996	630.173	517.842	798.921	neutral	h3k4me3
A730036I17Rik	0.800231	0.0249744	0.143624	0.886467	0.0088239	0.078876	36.3256	39.9936	34.4705	37.9329	36.0738	31.937	34.6317	18.8447	17.289	24.1667	neutral	.
A730090N16Rik	-0.363786	0.334672	0.618231	-0.899794	0.0173013	0.120613	7.69892	14.2823	15.7639	11.537	1.927	7.17693	11.7417	21.1729	3.46742	22.6899	neutral	.
A830009L08Rik	1.98937	0.00823754	0.0734266	1.37774	0.0702076	0.278571	8.43698	9.36293	8.10033	5.45033	5.04786	4.56774	4.98423	1.86206	1.66414	2.38142	neutral	.
A830010M20Rik	-0.0111556	0.927047	0.973959	0.151625	0.183647	0.461613	350.971	453.044	421.064	493.173	275.959	378.618	465.417	416.232	225.803	505.344	neutral	.
A830080D01Rik	-0.156843	0.210035	0.48782	0.133442	0.252051	0.542182	546.425	682.44	624.42	797.37	498.073	623.988	747.339	679.009	410.785	833.798	neutral	h3k4me3
A930003A15Rik	1.05414	0.0920572	0.306375	-0.359729	0.565938	0.791902	46.8724	54.5039	48.2096	18.7304	14.8459	15.2777	17.296	22.3025	17.0826	28.0682	neutral	.
A930004D18Rik	0.00465621	0.988798	0.996785	0.0179875	0.95386	0.983122	22.3466	25.3973	22.2221	23.2898	19.9223	19.2504	21.404	21.2596	17.5615	26.9671	neutral	h3k27me3
A930005H10Rik	0.10076	0.626783	0.82794	-0.0198494	0.919242	0.970627	101.923	108.298	91.7836	87.2984	93.4587	75.0298	79.1135	81.199	83.7706	105.412	neutral	h3k4me3
A930006K02Rik	0.491282	0.00816705	0.0730827	0.102593	0.571613	0.795047	101.826	160.472	163.942	132.522	38.1237	90.6185	130.37	118.315	33.2035	134.111	neutral	h3k4me3
A930007I19Rik	0.226773	0.425653	0.691229	0.143117	0.596875	0.811494	56.6301	77.3964	73.9071	73.2031	33.8596	54.368	69.9096	62.5351	28.0929	74.4457	neutral	h3k4me3
A930015D03Rik	0.234782	0.452943	0.711974	0.132646	0.658046	0.847323	36.909	53.2853	52.2222	51.2246	19.7372	36.8541	49.4812	44.3433	16.6224	51.8027	neutral	h3k4me3
A930016O22Rik	1.45162	7.41583e-19	1.64594e-15	1.15176	1.05031e-13	5.65131e-11	2377.72	2758.09	2436.75	2057.83	1644.41	1680.89	1899.27	857.968	662.494	1080.68	up	.
A930019D19Rik	-0.165835	0.830171	0.932236	0.596348	0.373359	0.653268	2.10082	3.38615	3.49648	6.38547	1.70414	4.30972	6.31127	4.00393	1.04314	4.50346	neutral	.
A930024E05Rik	0.292013	0.143205	0.39718	0.309489	0.102383	0.342163	123.694	181.685	179.522	191.572	69.6876	136.456	185.718	147.008	52.0543	170.721	neutral	h3k4me3
A930033H14Rik	0.582176	0.0816963	0.28685	0.34494	0.273074	0.562102	138.173	187.519	178.469	158.854	75.2192	118.463	151.485	117.895	54.2064	140.69	neutral	h3k4me3
A930041C12Rik	0.531684	0.0354877	0.178	0.622496	0.00991199	0.0849079	51.9885	81.4076	82.9158	93.4499	27.4639	64.1388	91.8094	58.0855	16.6496	65.9857	neutral	.
AA413626	0.431913	0.269136	0.556348	0.0622949	0.870271	0.950024	19.8566	40.5372	46.8196	38.8184	4.71202	22.8435	40.3023	36.6816	4.37872	38.0355	neutral	.
AA414768	0.380306	0.516744	0.756765	0.0526243	0.926913	0.972493	6.33567	5.48059	4.21341	3.40432	7.23422	3.29659	2.95583	2.94082	5.98392	4.09774	neutral	.
AA467197	-0.363531	0.446541	0.706911	-0.431128	0.344019	0.626246	8.50607	10.1805	9.12879	9.06466	6.52595	7.27104	8.4209	11.4075	7.94357	14.2148	neutral	.
AA543186	0.494974	0.135399	0.384422	0.636354	0.0424935	0.209181	21.7637	27.5436	25.3607	29.2447	17.4783	22.7105	27.4854	17.5521	10.164	21.4553	neutral	h3k4me3
Aaas	0.102383	0.200966	0.475908	0.0213142	0.775256	0.905636	2989.24	3205.99	2729.14	2669.69	2770.54	2282.12	2424.09	2415.76	2416.64	3126.07	neutral	h3k4me3
Aacs	-0.125529	0.378094	0.655094	-0.41901	0.0015283	0.0247822	1979.65	1861.34	1488.65	1247.02	2006.98	1150.56	1101.69	1508.84	2331.28	2042.97	neutral	h3k4me3
Aagab	-0.10058	0.196884	0.471586	-0.185847	0.0103037	0.0868214	5060.13	5399.68	4585.55	4471.29	4719.02	3833.39	4055.69	4668.15	4748.41	6051.24	neutral	h3k4me3
Aak1	-0.523956	0.00613039	0.0616193	0.00462876	0.97902	0.992625	355.753	388.564	333.64	498.608	486.946	421.741	454.46	457.361	430.804	588.139	neutral	h3k4me3
Aamp	0.0318907	0.730492	0.884522	-0.107672	0.211818	0.497362	6557.61	6465.36	5288.47	4942.85	6791.1	4436.68	4410.17	4845.29	6400.31	6454.22	neutral	h3k4me3
Aars	0.0643297	0.542682	0.775397	0.00315466	0.97445	0.99187	7664.62	7174.5	5725.87	5633.04	9201.72	5210.76	4971.95	5084	7971.68	6894.27	neutral	h3k4me3
Aars2	0.251613	0.0166689	0.113323	0.108052	0.272156	0.561451	1650.78	1975.59	1771.45	1670.27	1202.76	1339.83	1551.63	1440.73	1003.47	1795.33	neutral	h3k4me3
Aarsd1	0.00482831	0.958627	0.984711	-0.196173	0.0235566	0.14702	3994.78	4105.8	3425.27	3075.55	3678.63	2694.81	2767.96	3220.5	3708.22	4228.96	neutral	h3k4me3
Aasdh	0.0989403	0.411275	0.679691	0.187117	0.0966112	0.33252	1338.08	1755.23	1643.81	1829.99	970.546	1391.88	1732.79	1509.7	776.65	1822.81	neutral	h3k4me3
Aasdhppt	-0.0361696	0.692722	0.864862	-0.116744	0.171922	0.445577	1428.14	1568.29	1350.06	1322.96	1268.99	1115.51	1207.18	1320.84	1222.17	1695.37	neutral	h3k4me3
Aatf	-0.194914	0.111765	0.342391	-0.242618	0.0332941	0.180675	1976.32	1870.08	1500.16	1490.64	2348.7	1370.27	1318.67	1597.17	2416.41	2157.82	neutral	h3k4me3
Aatk	-0.139443	0.436871	0.699972	-0.194786	0.241514	0.531034	3170.64	4086.72	3795.58	3821.34	2148.81	2936.22	3605.16	4099.94	2235.06	4980.24	neutral	h3k27me3
AB124611	-0.266379	0.116474	0.351319	-0.246695	0.116922	0.367389	3445.82	3779.55	3251.8	3415.63	3289.14	2882	3115.94	3731.08	3465.78	4790.98	neutral	h3k4me3
Abca1	-0.0838591	0.672802	0.854368	1.13716	9.8679e-10	1.88403e-07	283.557	281.314	230.787	554.267	745.877	495.713	495.176	229.361	296.804	304.869	neutral	h3k4me3
Abca13	-0.9223	0.00735145	0.068629	-2.3278	1.06504e-12	4.60002e-10	339.841	366.565	312.887	122.18	124.41	104.098	111.071	564.133	553.819	728.576	down	.
Abca17	0.0930284	0.757059	0.897951	0.358657	0.198138	0.480883	19.4282	23.4873	21.1615	26.5391	18.4773	21.1641	24.7059	19.2349	12.9571	23.8858	neutral	.
Abca2	-0.19003	0.0943677	0.310928	-0.00771806	0.941693	0.978792	12698.7	14669.2	12934.7	15254.6	12359.5	12490.3	14067.1	14201.5	11117	17913.6	neutral	h3k4me3
Abca3	0.0842945	0.392463	0.665953	0.392842	1.98475e-05	0.000952467	2195.55	2445.21	2119.05	2721.73	2490.95	2276.28	2490.82	1911.7	1688.5	2441.91	neutral	h3k4me3
Abca6	-0.430518	0.168794	0.43314	-0.279757	0.336759	0.620685	48.1427	65.5764	62.5204	72.8618	34.0808	54.2199	69.535	83.4703	37.9155	99.483	neutral	.
Abca7	0.190192	0.143156	0.39718	0.368069	0.00245375	0.0337989	7977.69	10506.9	9858.72	11682.2	6113.2	8864.67	11070.9	8505.34	4317.75	10255.1	neutral	h3k4me3
Abca8a	-0.45315	0.444207	0.704856	-0.579198	0.302981	0.590876	7.58085	8.59592	7.51304	7.13574	6.15111	5.90601	6.55482	9.90975	8.24861	12.5802	neutral	.
Abca8b	-0.588964	0.113508	0.345524	-0.638839	0.0684106	0.274136	204.071	240.136	213.606	214.699	163.556	173.918	198.749	310.268	228.494	388.884	neutral	h3k4me3
Abca9	-1.10427	7.05844e-06	0.000599663	-0.811894	0.000287054	0.00723995	223.227	277.275	253.047	323.517	205.792	253.973	302.874	530.306	326.656	652.42	down	.
Abcb10	-0.10629	0.193397	0.466633	-0.0763976	0.314895	0.600955	2484.2	2541.36	2115.46	2228.54	2707.26	1957.94	2003.72	2146.54	2509.95	2823.22	neutral	h3k4me3
Abcb1a	0.103351	0.832191	0.933021	0.511144	0.26159	0.551832	19.1512	19.6873	16.4257	22.5314	26.9319	19.7398	20.2788	14.4147	16.587	18.9272	neutral	h3k27me3
Abcb1b	0.0192862	0.952748	0.983132	0.416011	0.1756	0.450833	255.51	257.874	213.284	289.54	367.979	256.389	259.598	197.911	242.001	261.517	neutral	h3k4me3
Abcb4	1.32203	0.000720002	0.0160844	1.63275	1.25283e-05	0.000656201	41.0983	58.8368	57.4336	75.0235	29.7284	54.2403	72.3435	22.8357	8.80104	26.7544	up	h3k4me3,h3k27me3
Abcb6	0.250946	0.0604134	0.242364	0.352025	0.00494583	0.0541419	451.087	498.344	430.223	478.34	449.718	401.929	437.024	345.288	313.211	442.28	neutral	h3k4me3
Abcb7	-0.318544	0.00368305	0.0447795	-0.0445346	0.661153	0.848409	2178.48	2051.7	1642.19	2038.87	3263.26	1879.34	1801.89	1903.29	2924.62	2575.57	neutral	h3k4me3
Abcb8	0.270243	0.00491616	0.053324	0.0349235	0.697191	0.867879	3550.98	3798.87	3229.97	2838.79	2970.9	2430.22	2576.28	2543.94	2566.14	3294.79	neutral	h3k4me3
Abcb9	-0.552145	0.043715	0.201289	-0.945617	0.000286002	0.00723397	55.5919	62.0288	53.8025	42.4526	38.6125	35.4662	38.866	75.5313	66.3037	96.4181	down	h3k4me3
Abcc1	-0.147474	0.192571	0.465526	0.0495501	0.637416	0.83632	5060.08	5255.53	4406.27	5216.66	6025.24	4543.14	4705.2	4612.42	5130.16	6034.92	neutral	h3k4me3
Abcc10	0.0703407	0.596616	0.808665	0.187902	0.132711	0.391692	634.143	930.455	918.919	1051.04	383.686	749.111	1018.7	877.514	311.81	1019.43	neutral	h3k4me3
Abcc2	-0.406138	0.000265785	0.00812269	-0.195192	0.0591248	0.253641	723.213	896.953	817.986	988.229	631.82	776.483	924.878	1056.04	653.771	1299.89	neutral	.
Abcc3	0.0737454	0.876847	0.950799	-0.139979	0.774863	0.905342	10.1336	18.5185	20.2944	18.6242	3.27055	11.6871	18.8953	20.0064	3.44308	21.5509	neutral	.
Abcc4	-0.326603	0.00240185	0.0339241	-0.239775	0.016174	0.115707	3068.22	2883.89	2306.09	2514.43	4051.33	2320.38	2221.24	2686.79	4155.91	3638.32	neutral	h3k4me3
Abcc5	-0.0780951	0.50532	0.750157	-0.150614	0.167077	0.43942	1483.62	1615.25	1384.81	1363.92	1346.4	1155.81	1242.32	1392.73	1325.89	1792.96	neutral	h3k4me3
Abcd1	-0.0773269	0.410092	0.679105	-0.037961	0.663053	0.849748	3948.54	4074.3	3405.35	3612.86	4264.91	3158.38	3254.21	3391.69	3854.83	4447.71	neutral	h3k4me3
Abcd2	-0.275522	0.218516	0.498326	-0.31884	0.123696	0.378709	1105.64	1113.45	919.967	920.323	1178.15	815.978	824.776	1046.86	1289.3	1384.34	neutral	h3k4me3
Abcd3	-0.121107	0.214675	0.493727	-0.0798562	0.378815	0.657502	1902.66	1797.12	1440.4	1522.13	2412.84	1400.68	1346.02	1456.6	2216.96	1969.14	neutral	h3k4me3
Abcd4	0.136691	0.272832	0.560501	0.0563938	0.62943	0.831188	698.104	811.821	718.093	706.217	559.627	576.014	652.143	629.35	481.943	792.035	neutral	h3k4me3
Abce1	-0.205248	0.0484426	0.213489	-0.0356486	0.712548	0.873788	8787.56	8463.95	6847.04	7917.99	11759.5	7204.07	7030.42	7364.49	10508	9889.11	neutral	h3k4me3
Abcf1	0.0129378	0.870167	0.947866	-0.0443354	0.547248	0.779976	7932.82	7498.42	6012.15	5934.15	9383.08	5458.29	5248.38	5541.03	8412.55	7488.83	neutral	h3k4me3
Abcf2	-0.102521	0.190211	0.462197	-0.114935	0.114208	0.363743	4759.88	4517.37	3628.9	3695.83	5765.97	3391.53	3271.47	3625.7	5431.97	4893.44	neutral	h3k4me3
Abcf3	-0.0326143	0.684516	0.860681	-0.0469464	0.530323	0.770715	1955.11	2079.54	1763.28	1805.64	1926.44	1550.96	1636.7	1711.48	1759.7	2221.05	neutral	h3k4me3
Abcg1	0.0348351	0.83844	0.935454	0.811266	4.63574e-07	4.35515e-05	698.792	652.628	520.295	914.695	1505.49	847.236	806.966	471.326	744.58	639.65	neutral	h3k4me3
Abcg2	-0.999002	0.0298923	0.159736	-1.32045	0.00237782	0.0329849	101.66	99.251	80.8073	66.5117	94.423	60.0415	59.2227	151.131	206.215	201.997	down	.
Abcg3	-0.667305	0.009662	0.0813845	-0.880874	0.000248166	0.00646105	101.294	125.862	114.882	103.401	65.7009	81.1581	96.81	177.877	109.446	218.811	down	.
Abcg4	0.343388	0.306607	0.592522	0.556093	0.0814289	0.3021	16.724	29.1962	31.3102	38.6487	7.90444	24.9047	38.8398	25.4307	5.08996	27.8284	neutral	h3k27me3
Abhd1	0.0220228	0.878203	0.951047	-0.12034	0.37304	0.652966	358.074	457.507	423.154	400.864	232.091	309.583	377.497	408.071	228.986	497.184	neutral	h3k4me3
Abhd10	0.12782	0.197282	0.47204	0.072068	0.438486	0.704338	904.3	1077.56	964.234	965.968	705.698	776.81	896.545	853.847	603.266	1065.58	neutral	h3k4me3
Abhd11	0.272009	0.000892465	0.018344	-0.0595193	0.435933	0.702465	5100.88	6297.05	5730.06	4751.58	3085.19	3743.51	4442.69	4619.41	2903.88	5695.17	neutral	h3k4me3
Abhd12	-0.00907935	0.931511	0.975605	-0.125828	0.201109	0.484284	2304.82	2372.25	1980.38	1885.28	2244.3	1650.53	1697.24	1880.49	2155.13	2468.13	neutral	h3k4me3
Abhd13	-0.0444396	0.700501	0.869406	0.00745422	0.944743	0.980205	1567.27	1695.77	1449.59	1555.73	1567.8	1323.11	1415.21	1422.75	1382.47	1835.51	neutral	h3k4me3
Abhd14a	0.0990002	0.258294	0.546043	0.0404083	0.621564	0.825837	2105.09	2212.96	1866.01	1851.81	2054.46	1601.47	1674.46	1649.95	1763.41	2149.85	neutral	h3k4me3
Abhd14b	0.024712	0.807133	0.920624	-0.0700139	0.459628	0.721327	982.659	1166.53	1041.99	1015.81	751.485	818.675	942.062	990.429	708.523	1237.64	neutral	h3k4me3
Abhd15	0.0723069	0.523253	0.761073	0.29003	0.00600661	0.0610844	634.764	656.151	548.882	659.052	773.38	575.55	593.847	492.965	556.988	646.056	neutral	h3k4me3
Abhd16a	0.0223369	0.800014	0.918082	-0.0821309	0.318096	0.60422	2674.71	2886.09	2463.89	2372.3	2412.66	2020.78	2156.78	2307.8	2262.87	2980.14	neutral	h3k4me3
Abhd2	-0.147965	0.173848	0.439949	0.0874368	0.387406	0.664808	6564.3	6678.23	5544.44	6732.8	8331.7	5934.33	6046.59	5785.28	6889.76	7623.58	neutral	h3k4me3
Abhd3	0.112936	0.861111	0.944052	0.378392	0.527503	0.768804	5.60417	5.62872	4.64476	5.77744	7.46205	5.13033	5.17475	4.02661	5.003	5.32957	neutral	h3k4me3,h3k27me3
Abhd4	0.0868317	0.469467	0.725642	0.143509	0.201235	0.484361	1723.11	1633.08	1311.04	1400.61	2195.12	1286.31	1239.43	1148.49	1728.44	1550.79	neutral	h3k4me3
Abhd5	-0.0112273	0.95572	0.983926	-0.305492	0.105457	0.348175	465.364	460.74	377.619	317.111	429.654	283.947	283.183	356.727	464.749	474.498	neutral	h3k4me3
Abhd6	0.0388682	0.937371	0.977791	0.222864	0.629537	0.831268	27.8872	26.4622	21.256	24.8156	38.736	22.7745	21.9655	19.2506	28.856	25.983	neutral	h3k4me3,h3k27me3
Abhd8	0.586932	0.000181213	0.00616403	0.352436	0.0175419	0.121787	295.156	274.511	218.416	190.46	317.863	176.84	167.882	134.816	215.928	183.225	neutral	h3k4me3,h3k27me3
Abi1	-0.211163	0.013045	0.097774	-0.15715	0.0464026	0.220583	3021.84	3021.29	2487.76	2661.29	3489.84	2369.46	2381.42	2704.01	3410.59	3584.61	neutral	h3k4me3
Abi2	-0.31206	0.029293	0.157805	-0.0446755	0.736157	0.886283	777.845	734.264	588.351	727.237	1155.06	669.441	643.016	679.12	1035.64	918.27	neutral	h3k4me3
Abi3	-0.389386	0.0118504	0.0922879	-0.70884	1.10111e-06	8.60355e-05	285.555	327.231	287.444	239.274	199.115	196.828	220.279	361.903	290.903	457.76	neutral	h3k4me3
Abl1	0.0270644	0.773159	0.905866	0.225738	0.00991772	0.0849079	5401.58	5424.83	4476.35	5295.07	6840.76	4702.2	4742.63	4128	5130.27	5463.92	neutral	h3k4me3
Abl2	-0.119156	0.296733	0.583867	0.130573	0.218413	0.506483	3348.86	3655.51	3137.9	3864.68	3781.91	3270.04	3522.05	3248.41	3065.9	4178.13	neutral	h3k4me3
Ablim1	0.0218854	0.940784	0.978853	0.272581	0.319868	0.605434	36.4709	39.6076	33.9169	41.811	41.6188	35.4828	38.0636	31.8109	30.5349	40.9875	neutral	.
Abr	-0.17025	0.0600403	0.241816	-0.0965067	0.250457	0.54055	3665.28	3787.84	3168.23	3442.68	4043.19	3006.92	3101.92	3366.35	3806.62	4412.15	neutral	.
Abt1	0.0383641	0.709779	0.874485	-0.162215	0.0930384	0.325131	918.555	917.795	755.491	677.4	890.216	603.344	606.079	690.654	872.989	915.78	neutral	h3k4me3
Abtb1	0.322162	0.000706229	0.015954	0.27703	0.00188824	0.0283892	2295.66	2612.02	2286.69	2301.39	1961.2	1900.99	2115.55	1755.77	1444.94	2226.27	neutral	h3k4me3
Abtb2	-0.220023	0.539964	0.773332	0.242509	0.457957	0.720366	17.5215	19.6538	17.09	24.4829	21.8799	20.3913	22.4392	19.0813	16.4606	24.3137	neutral	.
Acaa1a	-0.0263134	0.782917	0.910139	-0.194758	0.0286161	0.16497	2510.99	2664.42	2256.65	2076.43	2233.08	1786.03	1881.22	2179.92	2259.1	2831.29	neutral	h3k4me3
Acaa1b	-0.00330307	0.978648	0.992794	-0.263111	0.0234958	0.146898	486.077	513.871	434.465	375.136	408.444	323.364	339.606	412.79	433.044	536.815	neutral	h3k27me3
Acaa2	-0.142918	0.226751	0.508037	-0.292709	0.00781787	0.0728868	2346.55	2306.14	1883.48	1747.62	2426.89	1571.57	1558.24	1946.88	2599.07	2596.22	neutral	h3k4me3
Acaca	-0.264445	0.0317004	0.165648	0.0324403	0.776358	0.906253	3213.84	2814.06	2175.91	2732.78	5576.77	2627.72	2378.77	2398.91	4689.32	3328.69	neutral	.
Acacb	-0.439402	0.0232681	0.137762	-0.334094	0.0625379	0.261645	331.902	321.842	261.193	289.006	419.678	261.921	256.97	330.856	461.682	443.246	neutral	.
Acad10	-0.145418	0.2754	0.562975	0.00903151	0.941829	0.978834	495.203	541.776	465.562	536.832	521.377	453.635	489.469	491.013	459.968	631.053	neutral	h3k4me3
Acad11	-0.185228	0.084302	0.292357	0.0100861	0.919238	0.970627	989.775	937.204	752.059	884.444	1390.4	812.7	782.518	795.433	1200.73	1074.4	neutral	h3k4me3
Acad12	-0.0251158	0.86088	0.944033	0.112383	0.399636	0.673915	368.46	396.653	338.254	385.111	394.718	328.491	349.954	327.291	323.399	422.981	neutral	h3k4me3
Acad8	0.0285583	0.738251	0.888545	-0.0806191	0.31304	0.599152	1414.75	1617.32	1419.05	1366.54	1146.38	1125.7	1257.42	1336.59	1082.97	1692.01	neutral	h3k4me3
Acad9	-0.136909	0.0846623	0.292806	-0.150847	0.0411315	0.204815	2396.64	2492.78	2091.38	2139.36	2459.2	1861.6	1930.18	2173.79	2406.4	2842.8	neutral	h3k4me3
Acadl	-0.0362268	0.7592	0.898732	-0.0461098	0.67572	0.856211	4158.2	4053.31	3297.64	3369.73	4808.81	3044.69	2999.46	3161.21	4335.72	4227.45	neutral	h3k4me3
Acadm	0.0974871	0.233645	0.515139	0.153901	0.0441952	0.214491	1635.58	1724.5	1456.19	1565.31	1719.48	1351.37	1416.27	1289.58	1364.81	1678.58	neutral	h3k4me3
Acads	0.10696	0.234309	0.515931	-0.0769601	0.358754	0.640785	5973.93	6148	5132.15	4663.42	5553.58	4083.01	4198.17	4496.56	5155.21	5901.94	neutral	h3k4me3
Acadsb	0.0637478	0.487331	0.739538	0.0826287	0.335065	0.619097	1378.26	1419.44	1185.3	1239.66	1472.77	1084.92	1116.15	1070.21	1224.08	1404.36	neutral	h3k4me3
Acadvl	0.0757787	0.459296	0.717388	-0.0853862	0.372171	0.652089	2406.01	2378.53	1948.04	1793.95	2442.81	1607.74	1601.52	1732.11	2267.83	2305.15	neutral	h3k4me3
Acap1	0.387704	0.00116651	0.0218026	0.392002	0.00045175	0.010179	9937.92	12751.9	11818.3	12397.5	7076.31	9550.71	11685.2	8851.8	4897.52	10769	neutral	h3k4me3
Acap2	-0.407347	0.00591988	0.060619	-0.287717	0.035008	0.186424	2350.72	2337.46	1919.7	2148.48	2869.24	1918.96	1920.34	2388.29	3067.31	3172.04	neutral	h3k4me3
Acap3	0.117927	0.360643	0.641647	0.0594069	0.620524	0.825166	2768.81	3355.29	3026.46	3029.14	2092.25	2412.31	2821.31	2706.25	1808.67	3357.84	neutral	h3k4me3
Acat1	-0.15042	0.109753	0.338504	-0.296384	0.0006933	0.0139099	6002.8	6080.65	5037.97	4695.45	5894.85	4148.99	4213.1	5261.87	6356.52	6944.18	neutral	h3k4me3
Acat2	0.0769323	0.469867	0.72598	0.0519948	0.600709	0.812631	1623.92	1599.09	1307.24	1322.74	1824.89	1188.14	1179.89	1160.62	1539.41	1546.68	neutral	h3k4me3
Acat3	0.0170741	0.845335	0.938499	-0.0741387	0.364239	0.64468	2013.27	1986.01	1624.91	1570.52	2153.93	1409.25	1401.43	1504.24	1983.5	2003.37	neutral	.
Acbd3	-0.165414	0.0745242	0.272386	-0.16391	0.0571124	0.249775	2135.37	2122.32	1742.62	1796.9	2403.54	1605.39	1605.94	1833.11	2357.99	2435.07	neutral	h3k4me3
Acbd4	0.330168	0.0207251	0.129166	0.253718	0.0594947	0.25449	336.358	385.677	338.879	333.881	277.298	274.559	307.414	259.079	207.845	327.634	neutral	h3k27me3
Acbd5	-0.199696	0.0946843	0.311451	0.0272769	0.805504	0.920439	737.438	773.368	651.378	787.825	881.059	682.271	712.017	708.174	762.897	923.499	neutral	h3k4me3
Acbd6	-0.131611	0.275236	0.562954	-0.297832	0.00798743	0.0738671	1832.8	1727.36	1383.06	1265.59	2020.79	1166.08	1118.65	1408.32	2158.94	1905.29	neutral	h3k4me3
Accs	0.261244	0.0242777	0.141568	0.269809	0.0129691	0.100647	1633.2	2148.45	2014.78	2122.91	1115.28	1612.01	2011.34	1654.31	843.09	1995.46	neutral	h3k4me3
Acd	0.00405415	0.963788	0.987765	-0.154528	0.0637978	0.264239	1742.42	1823.25	1534.03	1420.02	1599.91	1231.35	1282.78	1447.54	1570.91	1889.12	neutral	h3k4me3
Ace	-0.237839	0.488434	0.740554	-0.309981	0.342228	0.625212	21.553	32.3259	32.259	32.3645	10.981	22.7754	31.5123	38.3001	12.6574	44.1594	neutral	.
Acer1	0.118279	0.78459	0.910739	-0.072098	0.864803	0.946931	10.1323	13.6953	13.0094	11.9384	5.72967	8.92381	11.3751	11.8351	5.51472	14.143	neutral	.
Acer2	0.463868	0.220967	0.501533	0.973261	0.00699681	0.0678882	55.2198	67.0489	60.5345	89.8915	61.6807	71.5046	83.7585	42.5645	28.262	52.7769	neutral	h3k4me3,h3k27me3
Acer3	-0.325945	0.00381376	0.0457239	-0.0520456	0.618821	0.824043	2177.67	2535.13	2243.58	2820.73	2227.22	2299.24	2605.33	2710.28	2068.11	3409.61	neutral	h3k4me3
Ache	0.703878	0.0425496	0.198975	0.467796	0.161627	0.432012	46.3907	85.6949	94.3943	85.5649	14.4954	53.3592	87.0054	60.3083	10.016	64.7236	neutral	.
Acin1	0.163534	0.0844025	0.292477	0.223212	0.0115592	0.0936123	15950.2	19474.2	17628.2	19158.8	12906.4	15191.2	17872.2	15292.2	9970.24	18925.2	neutral	h3k4me3
Acly	-0.166031	0.0456552	0.20579	-0.0623535	0.418926	0.689928	12400.9	10886.9	8428.51	9260.15	18732.4	8890.62	8064.98	8683.42	16827.6	12038.1	neutral	h3k4me3
Aco1	-0.124502	0.197562	0.47204	-0.178709	0.0464947	0.220797	1639.16	1511.93	1198.27	1183.51	2030.48	1104.17	1041.41	1209.68	1991.21	1648.74	neutral	h3k4me3
Aco2	0.105113	0.216035	0.495084	-0.00301809	0.969608	0.98973	10314	9737.3	7802.75	7434.21	11802.8	6842.9	6573.42	6744.81	10281.5	9119.59	neutral	h3k4me3
Acot1	-0.329346	0.16363	0.426583	0.0888611	0.681338	0.859828	62.9203	63.7638	52.8408	72.8567	91.3356	64.3615	65.3782	62.5094	75.4057	82.4824	neutral	h3k27me3
Acot10	-0.369645	0.104362	0.329314	-0.272681	0.198168	0.480883	40.1817	42.2858	35.6742	39.4447	43.6059	34.0912	35.6749	43.6915	46.5319	56.9082	neutral	.
Acot11	0.130168	0.348319	0.630809	0.21724	0.0937003	0.326352	563.006	640.954	561.273	619.121	526.613	511.237	569.193	492.344	404.428	624.159	neutral	h3k4me3
Acot13	0.213022	0.0609208	0.243279	-0.0304772	0.775268	0.905636	924.023	1161.11	1065.49	940.105	575.37	733.079	882.242	897.519	532.111	1099.8	neutral	h3k4me3
Acot2	-0.274486	0.0980927	0.317403	-0.292656	0.0584457	0.252006	312.017	285.242	225.111	227.838	402.692	213.667	200.112	251.787	426.855	344.23	neutral	h3k4me3
Acot4	-0.29878	0.628051	0.828813	0.0867693	0.877196	0.953469	3.98527	4.75321	4.25517	5.82878	4.24524	4.68487	5.41091	5.09275	3.58725	6.35364	neutral	h3k4me3,h3k27me3
Acot6	0.0730168	0.76091	0.899695	0.534269	0.0160666	0.115171	98.8322	98.6366	81.1491	115.153	151.913	102.633	103.004	72.4048	91.8694	96.044	neutral	h3k4me3
Acot7	0.044057	0.703141	0.870639	-0.153371	0.154399	0.422301	5396.57	5125.75	4119.19	3690.4	5742.08	3384.97	3267.21	3718.46	5556.16	5017.24	neutral	h3k4me3
Acot8	0.269056	0.0165851	0.113063	0.0293227	0.780941	0.908199	1157.49	1463.84	1347.37	1192.39	714.335	926.353	1120.49	1092.93	634.38	1336.3	neutral	h3k4me3
Acot9	-0.083785	0.467832	0.723878	-0.16364	0.127709	0.384067	1773.48	1845.43	1548.6	1513.41	1737.11	1316.59	1365.56	1551.55	1715.07	2028.75	neutral	h3k4me3
Acox1	-0.0616692	0.555418	0.782667	-0.0971353	0.317588	0.603802	1818.57	1900.42	1597.97	1610.86	1822.91	1397.91	1454.78	1577.8	1719.73	2060.05	neutral	h3k4me3
Acox3	0.0429879	0.702006	0.870024	0.0510461	0.625636	0.828767	3084.29	3768.33	3412.24	3578.31	2405.01	2836.15	3338.49	3218.4	2093.57	3982.07	neutral	h3k4me3
Acoxl	-0.747096	0.162373	0.425332	-0.540194	0.2795	0.567265	10.2206	10.7098	9.01695	10.7731	12.081	9.33413	9.73478	14.3999	15.5547	18.7835	neutral	.
Acp1	0.0797794	0.355455	0.638036	-0.0622142	0.440285	0.705078	1994.85	2077.12	1743.55	1632.15	1869.41	1419.36	1472.9	1559.79	1720.54	2039.07	neutral	h3k4me3
Acp2	-0.0359659	0.722117	0.880627	-0.0342109	0.716301	0.875564	1819.09	2016.16	1743.23	1809.56	1683.07	1517.66	1654.37	1707.95	1532.86	2185.29	neutral	h3k4me3
Acp5	0.0835479	0.652924	0.844563	-0.205517	0.239867	0.528939	324.669	339.355	285.375	241.285	272.852	209.362	217.917	254.795	277.519	332.648	neutral	.
Acp6	0.160981	0.0768482	0.277688	0.131242	0.123114	0.377816	2066.7	2480.32	2227	2272.57	1621.18	1819.99	2112.38	1929.61	1331.53	2402.2	neutral	h3k4me3
Acpp	-0.654906	0.000166983	0.00587119	-0.355988	0.0256104	0.154673	231.547	233.224	192.713	244.431	312.727	216.696	219.063	285.32	351.195	377.278	neutral	h3k4me3
Acpt	0.381426	0.0413968	0.195881	-0.0691327	0.700491	0.869585	165.082	237.579	232.492	179.1	69.7359	129.091	172.891	178.322	67.5434	208.545	neutral	.
Acrbp	0.706608	8.57693e-07	0.000122816	0.594244	1.43657e-05	0.000735095	521.665	955.215	1047.81	1035.42	180.621	648.998	1050.93	668.538	114.298	719.655	up	.
Acsbg1	2.17962	0.0178579	0.118139	2.62811	0.00178622	0.027271	3.5478	3.96423	3.44081	4.91806	4.45205	4.10531	4.50389	0.633423	0.553434	0.808189	up	h3k27me3
Acsf2	0.124605	0.41919	0.686388	0.316003	0.0289259	0.165948	1278.19	1259.46	1029.91	1210.79	1666.82	1087.17	1080.17	884.773	1171.02	1178.81	neutral	h3k4me3
Acsf3	-0.0549377	0.612147	0.818325	-0.0799529	0.428997	0.697425	1010.96	1013.55	835.656	846.429	1099.84	752.412	757.847	815.459	1019.26	1080	neutral	h3k4me3
Acsl1	-0.248405	0.00758075	0.0699968	-0.227739	0.0082343	0.0755598	2558.18	2472.37	2003.29	2089.82	3068.74	1897.65	1856.88	2221.42	3134.23	2979.46	neutral	h3k4me3
Acsl3	0.005316	0.968925	0.989033	0.234326	0.0658706	0.268513	1232.26	1200.07	975.911	1176.79	1684.53	1063.85	1047.28	908.833	1250.31	1215.76	neutral	h3k4me3
Acsl4	-0.215343	0.106165	0.332273	-0.290503	0.0186848	0.127309	1311.49	1302.66	1069.29	1045.49	1401.36	934.399	934.259	1164.3	1500.78	1546.97	neutral	h3k4me3
Acsl5	-0.135898	0.131119	0.376969	-0.110835	0.185315	0.464059	10901.7	10556	8560.95	8959.02	13072.6	8126.22	7963.54	8783.74	12315.6	11773.4	neutral	h3k4me3
Acsm3	-0.00126499	0.993953	0.997887	0.159535	0.304568	0.591153	227.938	253.67	219.756	254.783	233.756	213.175	233.132	210.34	186.237	268.746	neutral	.
Acss1	0.100487	0.361891	0.642757	-0.0988391	0.336957	0.620901	1646.89	1688.69	1407.23	1264.83	1524.72	1109.76	1137.78	1237.72	1436.23	1626.6	neutral	h3k4me3
Acss2	-0.0261533	0.887663	0.955407	0.296372	0.0840163	0.307206	211.663	205.438	166.797	214.582	310.644	194.367	190.832	158.668	220.732	212.499	neutral	h3k4me3
Acta1	0.297385	0.286958	0.574368	-0.0648936	0.808939	0.921388	48.8518	51.3156	43.2545	34.7478	38.6495	30.0638	31.4149	33.3066	35.6877	43.4093	neutral	.
Actb	-0.185884	0.0774253	0.278542	-0.181426	0.0635676	0.263778	55347.1	50417.2	39721.7	40830.3	73030.1	38370.3	35834.9	41753.2	71624.4	57153.1	neutral	h3k4me3
Actg1	-0.0556456	0.564134	0.787963	-0.135053	0.132493	0.39161	20418.6	18574.7	14624.8	14182.8	25483	13338.8	12444.1	14042.5	24197.3	19230.8	neutral	h3k4me3
Actg2	0.583328	0.403216	0.67428	0.530516	0.436329	0.702702	2.26362	4.60861	5.316	5.43682	0.665969	3.20447	5.64145	3.66042	0.440892	3.79908	neutral	.
Actl6a	-0.0443646	0.618843	0.822838	-0.0760309	0.360072	0.642013	4460.21	4514.1	3738.5	3771.4	4748.62	3334.18	3383.36	3627.35	4394.66	4788.52	neutral	h3k4me3
Actn1	-0.699729	0.000298168	0.00876534	-0.477534	0.0072795	0.0695278	1179.66	1112.74	891.302	1067.67	1699.97	983.238	943.873	1345.81	2057.37	1820.2	neutral	h3k4me3
Actn3	-0.161532	0.760387	0.899496	-0.283597	0.570183	0.793891	8.46317	8.01741	6.43501	6.06327	9.51693	5.56991	5.36504	6.7037	10.1038	9.05332	neutral	h3k4me3,h3k27me3
Actn4	-0.124106	0.134641	0.383103	-0.0961628	0.212307	0.497916	9047.74	8239.28	6490.43	6780.95	12141.2	6373.55	5950.94	6536.06	11223.6	8947.72	neutral	h3k4me3
Actr10	0.0378621	0.67872	0.857856	-0.00808408	0.924461	0.971746	2118.82	2143.29	1774.6	1772.53	2235.72	1567.51	1589.97	1626.29	1973.74	2147.28	neutral	h3k4me3
Actr1a	-0.0117114	0.877784	0.950942	-0.0410865	0.562291	0.789627	5468.33	5279.2	4275.39	4307.74	6348.37	3914.06	3826.71	4022.79	5696.06	5397.53	neutral	h3k4me3
Actr1b	0.00476786	0.957092	0.984348	-0.0468531	0.570517	0.794206	2796.62	3054.41	2622.6	2621.21	2560.32	2217.18	2389.1	2491.72	2347.41	3204.25	neutral	h3k4me3
Actr2	-0.285593	0.00923875	0.0791054	-0.166521	0.102171	0.341969	15910.6	14571.3	11509.3	12812.8	22511.9	12003.5	11257.7	12975.5	21868.4	17728.6	neutral	h3k4me3
Actr3	-0.177731	0.115301	0.349005	-0.10892	0.299677	0.587315	24191.4	23508.2	19097.4	20605.2	29710	18651.1	18329.2	20183.3	27966.7	27019.6	neutral	h3k4me3
Actr3b	-0.0197264	0.979142	0.992953	-0.832691	0.233993	0.522845	12.994	16.2444	14.8703	8.77599	5.46397	6.86381	8.22702	14.6952	8.86151	18.0391	neutral	h3k27me3
Actr5	0.128538	0.161291	0.424017	0.00882323	0.918306	0.970215	1286.43	1554.32	1400.03	1342.83	936.678	1071.22	1249.92	1242.09	838.265	1542.72	neutral	h3k4me3
Actr6	-0.0500718	0.719962	0.879386	-0.0493437	0.704729	0.870993	712.243	803.587	700.691	727.608	637.746	603.965	667.679	695.378	588.446	884.286	neutral	h3k4me3
Actr8	0.139962	0.134374	0.382853	-0.0163787	0.851568	0.94138	1256.57	1295.96	1082.93	1003.13	1186.09	877.19	903.46	927.689	1056.06	1216.73	neutral	h3k4me3
Acvr1b	-0.272475	0.0553315	0.229763	0.210288	0.112075	0.360311	1827.85	1828.8	1506.35	2169.22	2837.95	1930.56	1941.37	1708.59	2150.09	2264.47	neutral	h3k4me3
Acvr2a	0.0488062	0.820661	0.927009	-0.00900356	0.964528	0.987328	111.838	137.997	125.543	125.844	81.8422	99.1734	117.651	118.13	74.3785	145.664	neutral	h3k4me3,h3k27me3
Acvr2b	0.224282	0.437181	0.700279	0.909733	0.000708568	0.0141522	60.6365	76.0257	69.6908	117.144	72.2289	91.4651	109.883	58.2059	34.7628	71.3788	neutral	h3k4me3
Acvrl1	0.850757	3.5054e-05	0.00194506	0.878609	8.23418e-06	0.000456894	115.022	184.301	189.774	205.022	55.8054	138.85	202.39	107.016	28.4308	120.613	up	.
Acy1	0.230066	0.0232408	0.137646	0.199652	0.0352036	0.187204	2901.81	2914.86	2405.44	2427.63	3134.29	2155.58	2174.44	1927.13	2393.53	2550.63	neutral	h3k4me3
Acy3	-1.1726	0.00737508	0.0687412	-0.776199	0.046945	0.221957	6.90246	7.13928	5.97382	8.15727	9.55336	7.12128	7.35113	12.8563	14.4974	16.8454	neutral	.
Acyp1	0.335884	0.000278638	0.00838558	0.0889434	0.305217	0.59177	1779.46	2203.34	2007.81	1765.79	1135.12	1388.75	1652.03	1549.31	964.339	1908.14	neutral	h3k4me3
Acyp2	1.11101	8.31534e-05	0.0035407	0.473247	0.096955	0.332783	41.8259	57.2551	54.7153	36.8622	16.9596	27.3522	35.2155	25.017	11.1792	29.7654	neutral	h3k4me3
Ada	-0.0492317	0.689969	0.863665	-0.0794621	0.490218	0.74326	1454.93	1383.77	1112.74	1119.5	1734.12	1026.05	991.399	1071.84	1594.48	1445.55	neutral	h3k4me3
Adal	-0.0386843	0.747044	0.893718	0.172084	0.122843	0.37742	604.733	661.727	568.687	681.857	661.829	576.124	621.722	557.011	521.483	715.829	neutral	h3k4me3
Adam10	-0.46539	2.44068e-05	0.00151085	-0.219996	0.0311269	0.173529	5203.35	4622.47	3598.81	4365.11	8488.47	4162.23	3811.11	4571.92	8520.14	6312.44	neutral	h3k4me3
Adam11	0.320282	0.601179	0.811979	-0.972662	0.0941086	0.327381	164.139	295.258	321.162	139.734	25.8635	88.4924	141.303	266.944	48.3982	289.117	neutral	h3k4me3,h3k27me3
Adam15	-0.0158133	0.900566	0.961684	0.010963	0.92588	0.97233	3117.82	3420.86	2943.64	3107.24	2989.02	2621.31	2834.79	2839.15	2634.52	3645.28	neutral	h3k4me3
Adam17	-0.174961	0.0899782	0.302742	0.0325302	0.734792	0.885553	3925.93	3798.44	3079.37	3656.78	5349.92	3318.38	3249.92	3245.8	4562.83	4351.73	neutral	h3k4me3
Adam18	-0.477921	0.220139	0.500484	-0.441964	0.231905	0.520767	12.0694	18.2444	18.2744	19.7798	6.53812	13.8562	19.2904	25.7058	8.27829	29.5586	neutral	.
Adam19	-0.108907	0.81399	0.923965	0.617825	0.1402	0.403205	17.8566	19.4174	16.6378	28.5965	28.3428	24.2501	26.0404	17.0991	16.3434	22.022	neutral	h3k27me3
Adam1a	0.437707	0.0636311	0.249963	0.441817	0.0510689	0.234068	58.6989	94.6942	97.8199	103.99	27.6726	70.1503	102.8	73.5377	19.104	82.6877	neutral	.
Adam1b	0.506747	0.0797918	0.282735	-0.0986908	0.738755	0.887686	24.0181	36.294	36.3477	25.1634	8.32721	17.6311	24.5391	25.7229	8.29324	29.5817	neutral	.
Adam2	-1.09262	0.202344	0.477442	-3.78082	8.59129e-05	0.00287825	161.535	145.889	114.473	18.0614	33.2431	17.0579	15.8233	225.556	398.054	309.662	down	h3k27me3
Adam21	-0.34924	0.5876	0.802448	-0.3598	0.556587	0.78519	3.94435	4.69634	4.20084	4.33943	3.17864	3.49129	4.0269	5.20954	3.69037	6.50318	neutral	.
Adam22	0.422772	0.240992	0.525553	0.273733	0.435125	0.701915	17.0711	27.7171	28.7194	27.4292	7.14436	18.4345	27.1516	21.7942	5.54285	24.4518	neutral	h3k27me3
Adam3	0.0716668	0.580062	0.797274	-0.122395	0.312714	0.598842	923.539	1102.48	987.377	898.811	652.688	722.046	834.529	909.331	638.64	1134.12	neutral	.
Adam4	0.40554	0.0737975	0.27107	0.11966	0.589675	0.806584	49.8738	85.0433	90.1895	78.6315	17.394	51.3654	78.634	69.983	15.139	77.2038	neutral	.
Adam8	0.371756	0.173695	0.439648	0.45184	0.0798101	0.298905	171.593	254.703	252.928	282.069	99.0741	199.695	274.049	196.334	67.1481	227.18	neutral	.
Adam9	-0.403795	0.00197439	0.0301697	-0.259915	0.0312703	0.174219	927.95	900.234	730.746	830.479	1204.15	752.451	738.492	903.08	1258.29	1209.66	neutral	h3k4me3
Adamdec1	-0.826694	0.0185843	0.120476	-1.09922	0.00135732	0.0228658	13.0199	16.9955	15.8797	13.7342	7.40392	10.4758	12.9914	27.781	14.5247	33.5992	down	.
Adamts10	0.39264	0.00149127	0.0252249	0.512263	1.07165e-05	0.000571418	3860	6081.83	6212.7	7146.4	2057.35	4887.31	7030.01	4803.27	1348.94	5444.95	neutral	h3k4me3
Adamts13	0.0889966	0.684188	0.860624	0.677379	0.00098952	0.0182072	135.366	196.113	192.52	305.014	116.157	219	294.848	181.07	67.0933	211.274	neutral	.
Adamts14	-0.237269	0.803405	0.919034	-0.830422	0.355482	0.637762	7.02432	9.99029	9.72174	6.71509	2.71977	4.87339	6.46638	11.3876	4.48508	13.372	neutral	h3k27me3
Adamts17	0.741252	0.022218	0.134093	1.00026	0.00103254	0.0186904	76.6108	73.3027	59.1135	72.7242	110.417	66.4216	64.4832	32.9105	47.9964	44.2933	up	h3k4me3,h3k27me3
Adamts2	0.564976	0.241739	0.525826	0.0914459	0.852365	0.941747	8.55677	9.84168	8.66011	6.44331	5.29671	5.28904	5.93633	5.58966	4.43893	7.06126	neutral	.
Adamts3	-0.455323	0.25768	0.545466	-0.744451	0.0437893	0.213039	262.988	304.848	269.243	229.042	183.448	187.162	211.363	355.556	275.174	447.959	neutral	h3k4me3,h3k27me3
Adamts6	-0.155064	0.507742	0.752166	0.135663	0.533856	0.771895	80.8068	102.748	94.8161	121.269	71.3518	93.9177	114.086	103.305	58.9008	126.073	neutral	h3k4me3
Adamts7	-0.159605	0.498642	0.746937	-0.0425406	0.846219	0.938622	96.198	104.964	90.0836	101.209	99.1771	85.6569	92.2284	95.9148	90.6488	123.384	neutral	h3k4me3,h3k27me3
Adamtsl4	0.411421	0.0502696	0.217757	1.21957	5.45294e-10	1.21028e-07	126.997	151.207	135.253	246.685	180.706	198.472	228.918	98.3486	69.672	122.771	neutral	h3k4me3
Adap1	-0.19472	0.0588196	0.239048	-0.285638	0.00279264	0.0370508	3657.8	3887.43	3294.96	3199.51	3422.82	2749.52	2899.67	3578	3688.68	4644.59	neutral	h3k4me3
Adap2	0.16721	0.465134	0.721839	0.00117498	0.99582	0.998701	85.5511	119.128	114.77	107.487	46.7146	78.9701	103.051	101.55	42.8894	120.117	neutral	h3k4me3,h3k27me3
Adar	-0.0779733	0.463716	0.720929	0.0379359	0.701429	0.870007	4492.38	4974.71	4299.48	4830.33	4505.83	4053.19	4415.27	4336.28	3903.01	5549.86	neutral	h3k4me3
Adarb1	2.06299	0.00459086	0.0510408	1.90531	0.00792876	0.0734393	4.76628	7.27767	7.32448	6.89873	2.20515	4.80462	6.74216	1.64473	0.512361	1.8847	neutral	h3k4me3,h3k27me3
Adat1	0.025026	0.84115	0.936862	0.0343565	0.76841	0.902459	717.223	926.69	861.661	907.414	506.151	696.256	856.513	830.812	449.304	1008.35	neutral	h3k4me3
Adat2	0.00198123	0.988813	0.996785	-0.083216	0.529519	0.769974	431.817	454.4	383.341	373.489	412.978	322.811	337.79	362.597	386.252	472.294	neutral	h3k4me3
Adat3	0.372824	0.0336001	0.171734	0.341921	0.0388313	0.197448	303.189	413.88	395	405.854	188.465	301.634	387.498	302.066	136.228	359.744	neutral	h3k4me3
Adck1	-0.16533	0.0588674	0.239133	-0.167533	0.0397379	0.200621	1453.66	1467.51	1213.91	1249.68	1586.78	1106.42	1120.51	1280.3	1564.11	1691.61	neutral	h3k4me3
Adck2	0.106887	0.176331	0.443844	-0.00304709	0.96712	0.988657	2335.92	2686.54	2363.95	2276.1	1871.39	1868.41	2096.98	2111.08	1676.77	2666.92	neutral	h3k4me3
Adck5	0.261528	0.0250815	0.143893	0.15405	0.158973	0.428466	1169.26	1454.53	1328.37	1287.18	814.73	1009.61	1205.42	1080.1	662.047	1328.13	neutral	h3k4me3
Adcy10	0.51466	0.277382	0.565205	-0.30106	0.549626	0.781108	5.98599	10.9844	12.0615	7.21078	1.2489	4.51407	7.32204	8.70657	1.47804	9.36536	neutral	.
Adcy3	0.266779	0.187569	0.458091	0.338447	0.0743921	0.288156	1199.07	1271.89	1077.06	1170.5	1260.27	1007	1060.38	849.084	880.939	1102.92	neutral	h3k4me3,h3k27me3
Adcy4	-0.310283	0.213016	0.491777	-0.433683	0.0692602	0.276046	41.1598	63.6491	64.4446	62.5391	19.1631	43.2363	61.2813	80.8701	24.1595	92.2662	neutral	.
Adcy5	0.553116	0.110706	0.340557	0.354142	0.295204	0.583187	19.9297	34.7971	37.3188	34.5732	7.06794	22.2769	34.745	26.1931	5.24036	28.6614	neutral	h3k27me3
Adcy6	0.418353	0.0201454	0.126844	0.466577	0.00569251	0.0589022	7639.38	9694.81	8938.1	9659.58	5720.46	7489.37	9083.7	6541.41	3753.75	7988.51	neutral	.
Adcy7	0.00204416	0.984686	0.99477	0.0841795	0.395718	0.671219	6307.22	8510.53	8077.72	8970.12	4329.82	6711.72	8543.75	7972.61	3736.12	9532.97	neutral	h3k27me3
Adcy9	0.240868	0.186819	0.456846	0.916137	4.47751e-08	6.21115e-06	127.872	134.801	113.817	187.953	206.585	162.281	170.051	91.2401	96.6177	118.77	neutral	h3k4me3
Add1	-0.160746	0.05362	0.225769	0.0176798	0.819151	0.925569	4445.49	4268.61	3448.12	4011.18	6018.76	3656.05	3559.26	3594.16	5180.77	4831.39	neutral	h3k4me3
Add2	-1.54846	0.0861051	0.295013	0.664645	0.308423	0.594139	0.949479	1.09106	0.959653	5.10331	4.20796	4.19131	4.70088	2.93322	2.3364	3.70662	neutral	h3k27me3
Add3	-0.0408014	0.671801	0.854192	0.214234	0.0171021	0.119884	1993.77	1803.45	1416.13	1731.06	3169.72	1633.42	1517.05	1344.52	2360.67	1844.89	neutral	h3k4me3
Adh5	-0.0374833	0.724946	0.882212	-0.120145	0.226078	0.514514	2594.13	2572.94	2110.55	2052.7	2764.73	1836.13	1833.76	2031.02	2630.5	2699.89	neutral	.
Adhfe1	-0.0751978	0.746361	0.893319	-0.277836	0.199039	0.481883	229.265	245.05	208.264	187.21	196.508	160.349	169.867	208.382	210.823	269.97	neutral	h3k4me3
Adi1	-0.1735	0.0637789	0.250378	-0.167556	0.0543182	0.242649	3452.9	3360.63	2732.12	2822.38	4048.36	2552.41	2511.46	2879.78	3969.79	3853.13	neutral	h3k4me3
Adipoq	0.776582	0.112493	0.343733	0.29919	0.53656	0.773309	13.482	20.134	20.0516	15.1364	5.20972	10.6783	14.7247	11.6914	3.91897	13.4999	neutral	h3k27me3
Adipor1	0.0450597	0.642468	0.838534	0.0720192	0.426668	0.695677	5375.53	5398.14	4454.12	4677.51	6044.91	4154.02	4189.41	4056.52	5043.07	5369.48	neutral	h3k4me3
Adipor2	-0.03674	0.648087	0.841766	0.0770223	0.304599	0.591153	8613.35	8275.99	6687.26	7438.55	11137.5	6777.42	6601.38	6397.06	9201.32	8597.23	neutral	.
Adk	-0.175291	0.0789245	0.281246	-0.272987	0.00323661	0.0408162	2142.2	2007.98	1603.58	1538.27	2501.31	1421.82	1358.13	1681.49	2624.62	2279.14	neutral	h3k4me3
Adnp	-0.0505898	0.577258	0.795606	0.149456	0.0766623	0.292762	3087.88	3154.97	2624.66	3110.86	3795.01	2735.12	2796.29	2561.8	3008	3370.85	neutral	h3k4me3
Adnp2	-0.0464802	0.60148	0.812096	0.0973111	0.239722	0.528939	1462.99	1421.11	1154.26	1311.81	1893.93	1187.67	1166.82	1113.73	1545.23	1491.17	neutral	h3k4me3
Ado	-0.0620969	0.542107	0.774888	-0.0677724	0.475195	0.732105	1629.8	1722.35	1455.95	1499.33	1634.47	1292.69	1357.22	1440.77	1513.31	1873.89	neutral	h3k4me3
Adora2a	-0.388237	0.433311	0.696719	-1.12884	0.0169201	0.118984	67.5887	70.3188	59.0033	36.4227	41.8304	31.6889	32.8633	73.0383	80.7818	95.5078	neutral	h3k4me3,h3k27me3
Adora2b	0.899152	0.048468	0.213548	1.31347	0.00188429	0.0283892	13.9688	16.8383	15.15	21.0817	14.8204	16.8404	19.6136	7.81215	5.31315	9.71076	up	h3k4me3,h3k27me3
Adora3	-0.39456	0.222851	0.504371	-0.788751	0.0103911	0.0872358	47.0717	59.3895	54.6029	43.3733	26.19	33.7425	40.738	70.1809	41.0558	85.8785	neutral	.
Adpgk	-0.0329287	0.683718	0.860477	-0.0920347	0.221204	0.509054	3214.47	3784.1	3366.68	3362.48	2558.03	2723.15	3112.94	3325.77	2445.94	4167.88	neutral	h3k4me3
Adprh	-0.0895188	0.498125	0.746834	-0.24397	0.0475212	0.223224	2687.38	2603.7	2112.19	1951.84	2842.46	1769.8	1735.17	2098.81	2937.01	2812.6	neutral	h3k4me3
Adprhl2	0.0792837	0.368283	0.647905	-0.133118	0.10584	0.349117	2269.27	2610.36	2297.11	2060.11	1692.79	1690.93	1898.07	2091.08	1659.9	2641.49	neutral	h3k4me3
Adrb2	0.147896	0.422571	0.689275	0.0630145	0.7182	0.876631	159.402	213.58	202.043	199.739	98.6988	150.062	189.967	180.007	86.3359	215.758	neutral	h3k4me3
Adrbk1	-0.0109386	0.89957	0.961261	0.0905917	0.261976	0.552179	17530.1	17878.5	14860.6	16449	20188	14477.4	14780.1	14107.1	16663.6	18573.9	neutral	h3k4me3
Adrm1	0.100013	0.241253	0.525677	-0.0274642	0.730175	0.883013	3514.14	3783.53	3226.68	3057.17	3132.08	2607.5	2778.16	2862.76	2827.5	3699.58	neutral	h3k4me3
Adsl	-0.0372535	0.654979	0.845743	-0.132123	0.0885182	0.316259	5260.96	5357.41	4449.89	4298.21	5301.94	3786.36	3860.91	4300.9	5105.76	5665.65	neutral	h3k4me3
Adss	-0.0403564	0.649324	0.842098	-0.0203303	0.805788	0.920477	6076.41	6097.89	5029.91	5256.64	6808.46	4670.14	4707.46	4859.77	6054.99	6434.2	neutral	h3k4me3
Adssl1	-0.186027	0.177828	0.446103	-0.364051	0.00447124	0.0508879	9414.97	8988.25	7240.69	6576.82	10060.5	6014.66	5828.82	7673.17	11273.6	10335.1	neutral	h3k4me3
Aebp1	0.043156	0.928791	0.974588	-1.47714	0.0147408	0.109232	4.94536	7.51394	7.5446	2.66768	0.866859	1.86323	2.60446	7.36684	2.33262	8.45606	neutral	h3k27me3
Aebp2	-0.171385	0.0740706	0.271454	-0.109096	0.220669	0.508448	3418.37	3396.08	2787.95	2998.44	4016.22	2679.5	2679.55	2944.67	3792.98	3912.19	neutral	h3k4me3
Aen	-0.0826657	0.393193	0.66665	-0.0585628	0.515315	0.759858	2192.69	2392.11	2052.83	2162.18	2119.9	1830.1	1970.25	2071.85	1959.13	2665.35	neutral	h3k4me3
Aes	-0.110452	0.398295	0.670598	-0.129484	0.287431	0.575251	5409.15	5234.02	4243.4	4306.86	6298.87	3908.07	3827.75	4277.21	6010.75	5734.37	neutral	h3k4me3
Afap1	0.151152	0.659047	0.847997	-0.0202377	0.950505	0.98188	804.008	1001.86	915.702	848.947	534.318	665.226	795.305	803.989	490.053	988.039	neutral	h3k4me3,h3k27me3
Afap1l1	-0.235974	0.451897	0.711148	0.143942	0.62087	0.825286	91.1165	89.0914	72.5876	97.2357	137.347	87.6998	86.6069	79.9781	108.585	106.841	neutral	h3k27me3
Aff1	-0.100564	0.525854	0.763201	0.163524	0.268423	0.558044	10006.1	9615.38	7770	9592.19	14355.9	8739	8512.86	7769.2	11170.2	10440.8	neutral	h3k4me3
Aff2	-0.204283	0.761996	0.900012	-0.20767	0.742939	0.890304	106.905	104.455	85.0765	87.3421	123.665	78.809	77.7833	91.6783	124.763	122.501	neutral	h3k4me3
Aff3	0.0141259	0.921026	0.97123	0.499396	0.000191105	0.00527723	7705.87	6840.28	5323.51	7624.74	14865.8	7273.65	6655.94	4849.84	9061.39	6697.96	neutral	.
Aff4	-0.201814	0.0233622	0.138227	0.282881	0.000635124	0.0129922	3454.23	3381.27	2756.38	3969.43	5585.78	3577.8	3536.36	2965.86	4011.7	3960.47	neutral	h3k4me3
Afg3l1	-0.0304939	0.713361	0.876245	-0.122907	0.111844	0.359895	5391.05	5302.84	4332.76	4183.56	5792.76	3760.22	3730.9	4143.45	5515.54	5523.75	neutral	h3k4me3
Afg3l2	-0.0897455	0.246696	0.532602	-0.187759	0.00916742	0.0809431	3028.84	3043.61	2512.14	2419.31	3119.6	2147.72	2167.16	2512.28	3116.37	3324.66	neutral	h3k4me3
Afmid	-0.16287	0.243947	0.528621	-0.195643	0.133471	0.392956	384.93	422.849	364.067	368.784	353.342	310.896	336.532	388.918	359.465	499.14	neutral	h3k4me3
Afp	-0.80872	0.107709	0.334991	-1.81075	0.000297863	0.00741775	14.0935	16.1902	14.2382	7.31936	6.04123	6.01238	6.74175	24.0731	19.1939	30.4235	down	.
Aftph	-0.253353	0.00985927	0.0825371	-0.0207294	0.820083	0.926062	2616.13	2625.13	2165.27	2622.16	3397.33	2329.73	2348.16	2424.83	3022.16	3210.52	neutral	h3k4me3
Aga	0.0942548	0.348011	0.630809	0.0995923	0.290213	0.578146	759.487	876.38	772.355	805.671	655.154	660.094	742.782	696.193	546.958	878.497	neutral	h3k4me3
Agap1	-0.312104	0.0700105	0.263345	0.207689	0.193101	0.474086	458.295	428.783	342.127	503.51	823.821	465.895	444.374	394.328	619.291	534.827	neutral	h3k4me3,h3k27me3
Agap2	0.110068	0.254416	0.541694	0.221257	0.0140113	0.105507	2672.51	2773.59	2324.55	2592.99	3002.64	2259.23	2338.39	2035.21	2269.45	2663.58	neutral	.
Agap3	0.0559507	0.635999	0.834196	0.0303643	0.782386	0.908933	1869.79	2013.47	1717.28	1746.16	1787.9	1489.17	1586.85	1570.9	1550.65	2029.97	neutral	h3k4me3
Agbl3	0.273091	0.125957	0.36851	0.287052	0.0883612	0.316191	215.427	283.868	266.418	281.794	147.215	213.768	267.077	217	109.979	261.598	neutral	h3k4me3
Agbl5	0.0497729	0.572496	0.793105	0.119196	0.147317	0.413192	2636.18	2958.02	2572.57	2800.76	2500.11	2332.22	2567.14	2380.09	2050.87	3032.39	neutral	h3k4me3
Ager	0.564298	0.000567682	0.0137903	0.36256	0.0208512	0.136216	276.692	506.571	555.637	516.028	90.063	323.473	523.741	391.225	66.9205	421.16	neutral	.
Agfg1	-0.333299	0.00229709	0.0328602	-0.14068	0.165059	0.436138	1264.86	1220.33	987.992	1161.03	1714.69	1055.32	1031.24	1161.65	1648.33	1558.97	neutral	h3k4me3
Agfg2	-0.0640074	0.55324	0.781348	-0.173954	0.0832959	0.306148	1365.84	1399.69	1166.07	1115.03	1346.77	978.657	1002.9	1149.37	1336.31	1510.8	neutral	h3k4me3
Aggf1	-0.131232	0.149729	0.406575	-0.19449	0.0216545	0.139412	3402.65	3205.48	2566.01	2521.73	4032.47	2324.05	2228.74	2611.98	4010.03	3534.25	neutral	h3k4me3
Agk	-0.145281	0.144003	0.398335	-0.130275	0.159622	0.42949	1262.38	1230.24	1000.78	1040.44	1485.92	940.203	926.069	1034.67	1420.18	1383.76	neutral	h3k4me3
Agl	-0.385585	0.00057029	0.0138106	-0.308579	0.00282749	0.0373826	1343.48	1311.61	1067.86	1159.06	1645.58	1046.32	1032.03	1304.54	1780.14	1743.62	neutral	h3k4me3
Agpat1	-0.0806859	0.418707	0.686027	-0.151526	0.102534	0.342411	2413.35	2554.08	2160.5	2126.79	2307.38	1832.14	1925.79	2166.23	2264.5	2816.05	neutral	h3k4me3
Agpat2	0.105716	0.313035	0.598112	0.0175935	0.857515	0.943197	1630.86	1685.3	1409.59	1369.12	1608.23	1195.86	1233.58	1236.95	1398.98	1621.25	neutral	h3k4me3
Agpat3	-0.73746	0.12379	0.364454	-0.399205	0.374673	0.653571	26.1581	33.9657	31.6566	41.9146	22.9961	32.0684	39.6042	51.9348	27.6298	62.9256	neutral	h3k4me3
Agpat4	0.547961	0.366351	0.646314	-0.694725	0.260143	0.550558	12.7133	15.9791	14.6647	6.38673	3.90582	4.9796	5.99392	9.74898	5.77543	11.9452	neutral	h3k27me3
Agpat5	-0.181655	0.0316477	0.16547	-0.141024	0.0725105	0.284341	3676.1	3924.43	3333.4	3546.82	3738.09	3040.07	3217.43	3589.87	3646.53	4652.81	neutral	h3k4me3
Agps	-0.35202	0.00453995	0.0508589	-0.256406	0.025541	0.154618	4839.6	4819.35	3960.76	4359.95	5794.35	3890.9	3898.18	4743.32	6062.59	6296.74	neutral	h3k4me3
Agrn	0.237085	0.0852765	0.293785	0.459121	0.000381923	0.00897013	1412.51	1762.06	1611.36	1962.41	1230.57	1536.74	1838.83	1333.23	809.678	1637.81	neutral	h3k4me3,h3k27me3
Agrp	1.2412	0.0287158	0.156144	1.50315	0.00565056	0.0586733	12.4756	19.6408	20.0559	25.4765	7.35398	17.4311	25.0574	8.50085	2.39371	9.63917	neutral	.
Agtpbp1	-0.204059	0.0828658	0.289553	0.13396	0.219942	0.507884	1110.57	1247.11	1084.99	1423.05	1267.05	1184.47	1304.56	1197.1	1028.91	1524.78	neutral	h3k4me3
Agtrap	0.04515	0.605277	0.813861	0.0327059	0.688305	0.863409	3181.47	3172.06	2608.47	2664.35	3526.37	2376.01	2382.77	2372.56	3020.12	3148.23	neutral	h3k4me3
Ahctf1	-0.253633	0.0537462	0.225928	0.077502	0.525307	0.7668	3588.26	3507.34	2857.16	3698.77	5230.39	3336.68	3294.23	3185.93	4330.26	4256.49	neutral	h3k4me3
Ahcy	-0.00355627	0.966969	0.9884	-0.150796	0.0591885	0.25373	8305.94	8008.9	6482.3	6018.53	8905.69	5472.37	5345.11	6063.67	8620.48	8139.26	neutral	h3k4me3
Ahcyl1	-0.0988316	0.229301	0.510656	0.0721722	0.345531	0.62789	6767.8	6883.38	5714.02	6635.69	8219.01	5849.67	5959.04	5762.32	6868.6	7594.03	neutral	h3k4me3
Ahcyl2	-0.221813	0.0929015	0.307983	0.00216682	0.985866	0.994752	692.843	647.05	515.839	618.313	1017.8	572.724	545.487	558.287	882.061	757.676	neutral	h3k4me3
Ahdc1	-0.172786	0.181902	0.451034	-0.0339864	0.777198	0.906578	941.346	896.831	721.757	816.495	1257.6	747.599	723.323	757.622	1120.72	1021.17	neutral	h3k4me3,h3k27me3
Ahi1	-0.185725	0.169846	0.434676	0.144084	0.248041	0.538543	309.696	306.084	250.656	324.432	442.142	290.798	289.616	267.166	350.083	355.584	neutral	h3k4me3
Ahnak	0.0497229	0.842906	0.937362	0.565567	0.0173907	0.121085	1972.54	2659.93	2523.91	3785.57	1831.11	2833.52	3605.16	2409.83	1131.64	2882.09	neutral	h3k4me3,h3k27me3
Ahr	-0.683628	0.000577725	0.0139313	-0.154013	0.392968	0.669244	135.278	135.281	111.403	165.764	217.224	147.569	148.338	168.075	211.85	222.795	neutral	h3k4me3
Ahrr	-0.130366	0.686822	0.861913	-0.240469	0.434608	0.701533	32.4664	45.8945	44.532	43.3831	17.9317	31.5962	41.7233	48.5686	19.5179	57.1516	neutral	h3k27me3
Ahsa1	-0.0189239	0.853897	0.941648	-0.196285	0.0400387	0.201456	8381.97	8134.71	6604.37	6007.48	8699.52	5441.85	5342.49	6250.94	8698.69	8371.96	neutral	h3k4me3
Ahsa2	0.0926483	0.330254	0.614481	0.10565	0.233976	0.522845	2250.8	2428.59	2073.28	2165.55	2202.68	1844.71	1968.8	1849.54	1813.77	2388.41	neutral	h3k4me3
AI182371	0.429851	0.107159	0.333984	0.408184	0.112421	0.360799	29.8052	42.3443	41.1848	42.6817	17.3497	30.9952	41.0916	30.4418	12.0327	35.7597	neutral	.
AI314180	-0.217402	0.0430989	0.199887	0.00227469	0.981805	0.993726	7193.74	7090.39	5798.89	6952.3	9561.61	6241.45	6202.68	6314.78	8349.78	8412.54	neutral	h3k4me3
AI413582	0.298122	0.0366107	0.181581	-0.13883	0.297145	0.585129	1860.68	2407.27	2239.75	1731.2	961.421	1327.33	1634.54	1787.51	962.486	2168.51	neutral	h3k4me3
AI427809	0.442805	0.363876	0.644698	0.598508	0.192539	0.473508	17.599	17.0894	13.8781	15.9147	23.0033	14.4116	14.1547	9.51131	13.2113	12.7362	neutral	.
AI429214	0.174985	0.420639	0.687425	-0.0790463	0.705275	0.871277	70.3852	85.9186	77.7667	67.9777	45.8245	53.9065	63.4099	66.9104	43.6538	82.8124	neutral	h3k4me3
AI464131	-0.196677	0.387086	0.661703	0.0300118	0.88656	0.957761	138.777	122.903	95.5451	114.389	224.756	109.269	99.8069	100.711	189.616	139.2	neutral	h3k4me3
AI467606	-0.0868802	0.373795	0.651335	-0.0616031	0.498574	0.748838	2645.58	2695.27	2239.17	2350.75	2895.45	2070.28	2111.78	2240.11	2655.46	2950.5	neutral	h3k4me3
AI504432	0.340822	0.065562	0.25423	0.920219	1.18268e-07	1.35783e-05	293.965	360.603	327.148	509.961	338.199	403.253	476.179	251.152	161.226	310.317	neutral	.
AI507597	0.537366	0.00209647	0.0313995	0.394668	0.01808	0.124478	169.754	239.508	232.188	221.195	92.0099	161.276	212.648	159.287	64.4152	187.559	neutral	.
AI597479	-0.146827	0.155648	0.415093	0.0852838	0.374621	0.653571	1313.48	1346.35	1121.76	1359.71	1641.02	1193.25	1223.04	1171.07	1360.49	1539.21	neutral	h3k4me3
AI661453	-2.19768	4.29094e-06	0.000409624	-0.565825	0.121051	0.37439	4.24258	4.28217	3.54184	11.5705	14.7013	10.2453	10.3741	15.6741	19.1612	20.711	down	h3k4me3,h3k27me3
AI662270	0.131715	0.133113	0.380707	-0.0063392	0.93806	0.97696	14770.6	17329.7	15393.5	14552.7	11196	11808.7	13463.2	13558.6	10083.1	17011.4	neutral	h3k4me3
AI837181	0.125927	0.172909	0.438533	-0.0697125	0.419387	0.690204	1729.04	1732.73	1428.31	1285.31	1672.53	1142.83	1150.7	1229.46	1538.93	1628.56	neutral	h3k4me3
AI846148	0.181896	0.284376	0.572375	0.286676	0.0718881	0.2829	677.718	741.468	637.166	709.833	689.363	599.819	647.208	535.569	501.683	688.313	neutral	h3k4me3
AI854703	0.450635	0.220429	0.500824	1.13185	0.00103902	0.0187488	54.6139	57.9609	49.0945	81.4827	87.5791	70.0798	73.8249	34.0454	35.2619	44.2156	neutral	h3k27me3
AI987944	-0.0713333	0.702901	0.870538	-0.00549858	0.974777	0.99187	316.063	372.369	331.419	360.974	273.882	292.205	334.241	336.277	246.663	421.309	neutral	h3k4me3
Aif1	-0.43627	0.205696	0.481417	-0.4117	0.198442	0.481057	71.302	92.4791	86.1458	91.7055	50.5043	70.2092	86.6302	114.481	61.1336	138.762	neutral	.
Aif1l	1.72498	0.000180951	0.00616403	1.55851	0.000552549	0.0116938	15.3881	16.4894	14.031	12.9215	13.449	11.0513	11.7307	3.95237	3.96529	5.11603	up	h3k4me3,h3k27me3
Aifm1	-0.196632	0.0264202	0.148638	-0.213834	0.0093465	0.0820754	2648	2538.33	2048.77	2080.89	3140.08	1898.52	1845.79	2188.71	3172.62	2943.85	neutral	h3k4me3
Aifm2	0.285809	0.0360579	0.179693	-0.00811979	0.949534	0.981827	591.773	687.363	607.667	515.308	409.943	420.588	475.736	480.164	369.125	604.527	neutral	h3k4me3
Aig1	-1.39954	0.000820918	0.0175128	-1.28168	0.000889486	0.0168739	9.0944	10.0352	8.6585	9.74866	9.20191	8.19707	8.9044	22.0047	20.0394	28.1974	down	h3k4me3,h3k27me3
Aim1	-0.601986	0.0417974	0.196807	-0.371203	0.174623	0.450016	80.5437	96.7996	86.9708	106.346	75.5097	85.0983	98.8792	127.984	87.9067	159.252	neutral	h3k4me3
Aim1l	0.137935	0.610595	0.817023	0.00354799	0.989046	0.996181	42.0953	56.4781	53.4614	51.0585	25.1177	38.3299	48.574	47.9576	22.9003	57.456	neutral	.
Aim2	0.308133	0.00189213	0.0293297	0.343536	0.000218229	0.00580942	3713.16	4755.46	4403.31	4719.21	2710.9	3639.61	4446.31	3483.88	1939.78	4241.23	neutral	h3k4me3
Aimp1	0.168126	0.138824	0.389962	-0.138358	0.190695	0.471444	5088.68	5477.85	4671.27	3909.37	4007.4	3334.68	3552.47	3953.19	3906.66	5109.04	neutral	h3k4me3
Aimp2	0.00829834	0.94098	0.978853	-0.151825	0.146861	0.412507	1645.99	1776.34	1516.59	1404.96	1428.14	1196.68	1277.37	1434.44	1405.81	1852.25	neutral	h3k4me3
Aip	0.0175385	0.889995	0.956264	-0.1212	0.305638	0.592071	1952.65	1986.33	1649.02	1545	1912.58	1361.86	1387.51	1534.13	1827.65	2021.68	neutral	h3k4me3
Aipl1	1.14199	0.000284007	0.0084896	1.26897	1.92284e-05	0.000927769	52.3353	54.1054	45.2628	51.044	59.8738	44.5735	45.9951	19.3064	21.8048	25.301	up	h3k27me3
Aire	1.30828	0.00121424	0.0224584	1.13297	0.00363867	0.0441703	21.6128	43.9009	50.5838	48.0035	5.9256	28.3313	49.7863	21.4656	2.60533	22.2965	up	.
Ak1	-0.572145	0.0773133	0.278488	-0.672477	0.0275469	0.161586	29.6252	28.8712	23.4861	22.5335	32.1814	20.3626	20.0566	32.6903	44.8701	43.7198	neutral	.
Ak2	0.00882523	0.919379	0.97054	-0.354045	1.23999e-05	0.000653333	8572.25	9010.71	7597.69	6106.11	6776.31	5280.92	5521.21	7151.21	7645.22	9318.16	neutral	h3k4me3
Ak3	-0.190508	0.0780513	0.279626	0.180085	0.0738716	0.287042	1600.56	1772.97	1532.55	2054.28	1914.24	1723.45	1877.89	1671.17	1502.61	2138.64	neutral	h3k4me3
Ak4	-0.176216	0.191911	0.46446	0.0822723	0.514125	0.759154	2287.25	2098.17	1658.56	2033.96	3553.99	1903.66	1787.72	1733.84	2906.22	2367.61	neutral	h3k4me3
Ak5	1.19699	0.0370841	0.183166	1.07239	0.0541326	0.242422	9.82226	13.3894	12.7701	12.2684	5.72382	9.12542	11.7101	5.4253	2.45814	6.46437	neutral	.
Ak8	-0.305277	0.455129	0.71383	-0.215864	0.574214	0.796797	11.8803	14.6671	13.3469	14.8244	9.6235	11.6789	13.8609	16.0851	10.1095	19.8306	neutral	h3k4me3
Akap1	0.377256	0.000416756	0.0111445	0.594152	3.07867e-09	5.46648e-07	1279.32	1354.4	1145.89	1377.03	1492.2	1186.01	1246.98	836.466	873.392	1087.25	neutral	h3k4me3,h3k27me3
Akap10	-0.316763	0.00137143	0.0242058	0.0251851	0.783642	0.90997	2319.97	2436.86	2054.01	2690.58	2993.16	2327.95	2432.48	2422.5	2596.09	3157.35	neutral	h3k4me3
Akap11	-0.325005	0.00090756	0.0185013	0.108135	0.233429	0.522269	1731.99	1764.1	1465.4	2041.07	2516.04	1797.8	1833.48	1729.06	2051.29	2277.57	neutral	h3k4me3
Akap12	0.0456866	0.821344	0.9272	0.129523	0.490016	0.743074	2444.06	2571.81	2169.61	2376.66	2628.16	2054.2	2149.48	1990.95	2121.01	2593.3	neutral	h3k4me3,h3k27me3
Akap13	-0.129714	0.146486	0.40176	0.230996	0.00556073	0.0581829	14221.8	13383.4	10708	14117.2	22655.8	13018.7	12474.2	10886.3	16772.7	14735.7	neutral	h3k4me3
Akap14	1.25963	0.0904902	0.303533	1.66979	0.0149939	0.110515	2.83234	4.90467	5.23962	7.43595	1.56248	4.81422	7.46011	2.15019	0.442042	2.35949	neutral	.
Akap17b	-0.0798901	0.683995	0.860616	0.224972	0.216166	0.503377	204.888	216.985	183.608	234.548	253.882	201.973	212.411	184.021	191.933	239.166	neutral	h3k4me3
Akap5	-0.260457	0.369686	0.648823	0.0878831	0.744109	0.890819	23.1314	34.5047	34.3445	46.1729	15.9532	32.5955	44.9063	41.3866	13.9258	47.8077	neutral	.
Akap6	-0.823413	0.135987	0.385162	0.252306	0.583432	0.802496	4.20194	4.69562	4.07581	9.05402	8.19339	7.55734	8.29172	6.99334	6.1082	8.92254	neutral	.
Akap7	0.0972616	0.489351	0.740941	0.219826	0.0939883	0.327163	309.629	324.628	273.387	307.568	344.272	266.401	277.957	241.907	260.829	315.489	neutral	h3k4me3
Akap8	0.142791	0.111506	0.34201	0.117357	0.160011	0.429913	7794.99	9990.72	9254.24	9509.04	5448.47	7330.43	8960.59	8212.17	4560.9	9994.76	neutral	h3k4me3
Akap8l	0.518878	7.64501e-08	1.74032e-05	0.269448	0.00301023	0.0389007	2941.62	4761.55	4926.62	4394.94	1156.42	2958.96	4347.71	3505.95	900.675	3937.6	neutral	h3k4me3
Akap9	-0.188912	0.159016	0.420479	0.368981	0.00321474	0.040627	4391.14	4852.97	4190.33	6394.57	6004.5	5371.93	5842.69	4562.46	4133.54	5843.32	neutral	h3k4me3
Akirin1	-0.139207	0.106217	0.332273	-0.0898098	0.262707	0.552699	2641.38	2806.3	2378.24	2545.21	2725.75	2187.65	2306.53	2484.92	2564.49	3226.02	neutral	h3k4me3
Akirin2	-0.0872422	0.373406	0.650918	-0.0742859	0.415932	0.688147	1258.79	1253.46	1030.13	1070.8	1423.34	955.63	957.379	1026.8	1312.61	1363.09	neutral	h3k4me3
Akna	-0.0889522	0.325927	0.610846	0.102525	0.223579	0.511864	4036.22	4051.65	3342.5	3934.05	5090.59	3494.54	3523.25	3340.23	4157.82	4421.94	neutral	h3k4me3
Akr1b10	0.03384	0.718428	0.878843	-0.0567403	0.517464	0.76136	1386.26	1525.9	1315.04	1279.91	1218.08	1077.74	1168.47	1226.12	1125.72	1572.51	neutral	h3k4me3
Akr1b3	-0.00670026	0.948526	0.981313	-0.0640295	0.507866	0.754722	5533.54	5320.11	4300.08	4248.43	6347.88	3869.44	3770.78	4029.14	5783.51	5413.74	neutral	h3k4me3
Akr1b8	-0.294542	0.60121	0.811979	0.0471115	0.927153	0.972493	4.1492	5.15245	4.70163	6.25376	3.98159	4.91019	5.85439	5.64632	3.48104	6.94713	neutral	.
Akr1c12	0.0884038	0.759432	0.898902	-0.178322	0.519154	0.762582	43.7334	49.7609	43.5634	37.5787	32.0225	31.0403	34.5442	39.3251	32.3618	49.863	neutral	.
Akr1c13	0.0942793	0.659096	0.847997	0.117736	0.55592	0.784963	336.496	393.771	349.346	369.331	286.611	300.144	341.498	315.644	236.757	396.38	neutral	.
Akr1e1	0.00804783	0.974791	0.991212	-0.258972	0.27567	0.563685	749.372	781.024	655.896	563.038	642.823	489.358	508.203	616.783	678.193	806.038	neutral	h3k4me3
Akr7a5	-0.114726	0.334907	0.618416	-0.113978	0.303824	0.591116	889.354	884.745	726.779	749.067	998.837	668.868	669.591	738.246	946.704	980.356	neutral	h3k4me3,h3k27me3
Akt1	0.0163699	0.859157	0.9435	-0.0309628	0.718546	0.876732	9014.14	8921.66	7310.99	7285.99	9882.59	6525.26	6506.02	6775.25	8836.45	9013.08	neutral	h3k4me3
Akt1s1	0.158651	0.0903267	0.303241	-0.0117412	0.893211	0.960505	1934.6	2185.46	1906.76	1758.67	1535	1458.75	1614.24	1637.75	1380.14	2081.76	neutral	h3k4me3
Akt2	-0.146822	0.069093	0.261136	-0.121521	0.105501	0.348238	3244.51	3162.93	2573.37	2694.56	3844.2	2434.52	2398.52	2663.49	3652.05	3561.75	neutral	h3k4me3
Akt3	-0.187973	0.0670911	0.256642	0.19974	0.0360843	0.189841	1548.76	1729.5	1500.71	2036.6	1847.34	1700.63	1864.86	1635.84	1432.12	2087.62	neutral	.
Aktip	-0.0692065	0.524328	0.761925	0.0293994	0.771799	0.904021	644.269	696.099	594.639	659.134	667.421	561.039	599.417	593.594	579.519	766.181	neutral	h3k4me3
Alad	-0.207279	0.0760004	0.276077	-0.299691	0.00591411	0.0603858	857.172	894.489	751.624	728.297	828.063	632.536	657.538	820.768	898.792	1072.16	neutral	h3k4me3
Alas1	-0.159307	0.188054	0.458982	-0.299735	0.00746478	0.0706905	33362.3	35140.5	29658.6	27813.2	30656.3	24025.9	25159.7	31377.2	33319	40856.3	neutral	h3k4me3
Alas2	-0.548541	0.231853	0.513835	0.660666	0.128565	0.385476	38.5042	43.3349	37.7418	90.7349	80.1871	75.4243	83.2186	52.9457	45.1713	67.3864	neutral	.
Alcam	-0.697223	1.11144e-06	0.000148382	-0.6037	5.09157e-06	0.000299358	295.796	331.451	288.072	318.889	285.969	265.755	292.206	447.267	387.159	570.117	down	h3k4me3
Aldh16a1	0.119222	0.157737	0.418702	-0.0180459	0.818381	0.925199	4497.62	4937.56	4249.89	4004.05	3844.46	3376.76	3653.39	3733.12	3457.61	4792.16	neutral	h3k4me3
Aldh18a1	0.0259479	0.810575	0.922069	-0.0755103	0.454109	0.717049	3418.7	3103.17	2440.76	2330.79	4218.45	2194.86	2044.12	2213.89	3842.47	3034.13	neutral	h3k4me3
Aldh1a2	1.36962	0.0146755	0.104524	-0.344576	0.613993	0.821557	7.4142	9.58489	8.91466	2.74078	1.52595	2.10231	2.58734	3.29991	1.7813	4.00432	neutral	.
Aldh1a3	0.140525	0.771885	0.905081	0.638536	0.150092	0.416475	8.38147	10.9304	10.2083	15.1467	8.19088	11.5595	14.3247	9.084	4.76408	10.99	neutral	h3k27me3
Aldh1b1	-0.294578	0.567837	0.789856	-0.945222	0.0571789	0.249943	35.5968	36.8999	30.9086	20.2843	23.5808	17.6854	18.2881	35.8441	40.1247	46.93	neutral	h3k4me3,h3k27me3
Aldh1l1	-0.700861	0.367993	0.647621	-1.83547	0.0157855	0.114027	38.7922	31.1777	23.148	10.6601	28.9457	10.7726	9.1151	34.1254	88.5248	48.7689	neutral	.
Aldh1l2	0.999482	0.028568	0.155552	-0.126593	0.778883	0.907365	36.6883	39.3129	33.4513	15.7904	16.4365	13.5052	14.3351	15.8401	15.8933	20.504	neutral	.
Aldh2	-0.102416	0.265801	0.553773	-0.109477	0.20094	0.48409	22769.2	21798.2	17583.3	17983.6	27253.7	16419.7	15947.5	17592.8	25609.8	23673.1	neutral	h3k4me3
Aldh3a2	-0.0267062	0.785929	0.911135	-0.123749	0.177042	0.452703	1385.87	1590.12	1397.61	1357.55	1125.02	1115.92	1250.11	1368.65	1095.62	1730.43	neutral	h3k4me3
Aldh3b1	-0.365576	0.0484804	0.21355	-0.500254	0.0037943	0.0455521	230.091	268.685	238.132	225.577	176.296	183.545	208.485	295.868	223.484	371.817	neutral	.
Aldh4a1	-0.240632	0.0608288	0.243279	-0.288998	0.0154999	0.112829	806.687	835.453	699.501	698.492	814.488	609.321	629.634	780.705	876.581	1022.48	neutral	h3k4me3
Aldh5a1	-0.577073	0.00688185	0.0660509	0.0477491	0.806985	0.920477	151.834	164.108	140.212	223.898	226.439	190.536	203.628	199.091	194.138	256.945	neutral	h3k4me3,h3k27me3
Aldh6a1	-0.162004	0.176336	0.443844	0.0326091	0.769528	0.90303	624.177	660.458	558.637	661.023	717.575	569.501	598.528	592.589	619.834	770.399	neutral	h3k4me3
Aldh7a1	0.166	0.336271	0.619895	-0.229471	0.157289	0.4264	619.458	619.96	510.722	400.085	522.915	356.008	358.084	427.471	537.409	566.49	neutral	h3k4me3
Aldh9a1	-0.252105	0.00525215	0.0558761	-0.256245	0.00221605	0.0314533	6290.94	6006.71	4839.19	4958.58	7581.33	4534.35	4394.77	5368.72	7883.97	7230.81	neutral	h3k4me3
Aldoa	0.0761737	0.532384	0.76739	-0.160549	0.157218	0.4264	30870.9	29166.2	23379.7	20376.8	32272.3	18748.1	18020.1	20621.9	31359.3	27875.6	neutral	h3k4me3
Aldoart1	-0.0895529	0.638206	0.835331	-0.169837	0.341898	0.624819	146.457	139.072	111.748	108.575	169.083	99.604	96.1193	110.667	165.501	149.334	neutral	.
Aldoc	-0.142665	0.686077	0.86152	-0.299184	0.369054	0.649382	124.038	125.737	104.211	96.4117	120.75	85.1558	86.5204	108.282	130.499	142.866	neutral	.
Alg1	0.0439906	0.662919	0.84987	-0.105349	0.263813	0.553761	1887.76	2109.57	1831.12	1712.62	1549.78	1429.51	1568.43	1699.73	1484.55	2168.61	neutral	h3k4me3
Alg10b	-0.499954	1.2329e-05	0.000904604	-0.103711	0.326472	0.612164	1515.7	1380.02	1087.01	1465.97	2626.33	1378.04	1286.49	1420.42	2440.55	1944.64	neutral	h3k4me3
Alg11	0.0641954	0.615936	0.820878	0.213059	0.0742298	0.287715	708.134	791.625	687.255	790.408	714.392	659.608	723.916	629.105	548.807	802.549	neutral	h3k4me3,h3k27me3
Alg12	-0.0727747	0.553385	0.781348	-0.188978	0.100157	0.338289	526.933	622.425	554.661	532.571	400.585	430.46	493.397	563.6	409.867	705.481	neutral	h3k4me3
Alg13	-0.0834819	0.548813	0.778628	-0.103236	0.426533	0.695584	593.566	779.583	730.527	754.696	398.597	573.6	714.795	761.536	390.153	919.08	neutral	h3k4me3
Alg14	-0.252382	0.0584276	0.238437	-0.20331	0.100965	0.339856	331.219	329.265	270.383	288.159	385.171	257.416	257.547	302.125	388.363	401.308	neutral	h3k4me3
Alg2	-0.102533	0.229987	0.511626	0.0555348	0.484693	0.738919	2181.94	2429.87	2105.68	2436.65	2230.6	2037.94	2229.89	2162.26	1910.29	2762.04	neutral	h3k4me3
Alg3	-0.0369837	0.75266	0.895816	-0.0866464	0.428139	0.69654	1065.33	1070.07	883.038	879.368	1135.51	780.841	787.646	851.311	1057.49	1126.76	neutral	h3k4me3
Alg5	0.146878	0.130078	0.375312	-0.00189693	0.983308	0.9941	2138.27	2392	2077.3	1943.76	1752.85	1621.46	1780.49	1795.83	1563.11	2290.41	neutral	h3k4me3
Alg6	-0.326771	0.00297689	0.0387641	-0.106065	0.298582	0.586161	1571.91	1853.12	1649.82	2000.64	1514.75	1618.9	1852.72	1998.46	1462.83	2503.26	neutral	h3k4me3
Alg8	0.128237	0.146846	0.402127	0.0533788	0.517394	0.76132	2406.1	2769.62	2438.03	2405.33	1972.03	1973.51	2216.44	2145.57	1699.37	2709.69	neutral	h3k4me3
Alg9	-0.192771	0.0490177	0.214992	-0.18163	0.0459593	0.219546	1264.08	1197.17	960.756	994.459	1562.33	913.687	879.89	1021.52	1541.03	1379.69	neutral	h3k4me3
Alkbh1	0.222422	0.00364276	0.0445665	0.0372891	0.602615	0.814082	3465.06	4837.04	4665.56	4313.54	1859.23	3164.56	4137.66	3975.56	1665.34	4698.39	neutral	h3k4me3
Alkbh2	0.299289	0.159896	0.422236	-0.0487063	0.80846	0.92102	297.068	352.294	314.528	257.211	190.933	207.419	238.488	247.085	177.355	308.866	neutral	h3k4me3
Alkbh3	0.187747	0.0409187	0.194161	0.0890425	0.301648	0.589421	1230.79	1412.88	1242.11	1205.16	997.108	990.372	1109.88	1048.43	837.933	1325.34	neutral	h3k4me3
Alkbh4	0.0425938	0.69643	0.867107	-0.132942	0.193283	0.474351	903.403	991.784	853.661	783.213	751.964	660.509	714.626	790.765	732.372	1015.09	neutral	h3k4me3
Alkbh5	-0.145876	0.165423	0.429422	-0.042486	0.663885	0.850189	3267.4	2981.7	2351.16	2588.6	4602.49	2430.12	2272.74	2404.56	4100.52	3289.4	neutral	h3k4me3
Alkbh6	0.133297	0.23299	0.514695	0.061641	0.556655	0.78519	921.387	1121.59	1013.83	1005.79	684.362	798.892	937.663	897.636	591.068	1112.04	neutral	h3k4me3
Alkbh7	0.399525	0.00487952	0.0531212	0.0118028	0.92955	0.973546	743.897	847.506	742.403	589.256	499.998	486.371	541.819	540.367	442.812	684.868	neutral	h3k4me3
Alkbh8	-0.216805	0.0831646	0.289941	0.0903274	0.436359	0.702702	901.224	901.477	742.448	946.607	1239.41	842.579	847.138	810.223	1020.38	1073.91	neutral	h3k4me3
Alms1	-0.42202	0.00092189	0.0186352	0.112447	0.340037	0.623471	1208.38	1250.47	1046.59	1565.3	1830.09	1366.1	1410.76	1324.41	1490.96	1735.04	neutral	h3k4me3
Alms1-ps2	-0.0821163	0.658091	0.847543	0.0857161	0.618984	0.824137	135.508	150.364	130.081	151.532	140.391	127.002	138.57	131.625	117.675	168.344	neutral	.
Alox12	0.478784	0.415487	0.683724	0.716753	0.195485	0.477841	4.15234	6.32412	6.35712	7.9342	2.55775	5.53394	7.75002	4.5498	1.42931	5.21821	neutral	.
Alox15	-0.261928	0.670965	0.853964	1.17333	0.0314358	0.174554	6.44273	8.87585	8.50782	24.4088	10.9937	18.0447	23.3494	10.1366	4.43523	12.0341	neutral	.
Alox5	-0.751496	0.0125615	0.095562	-0.163061	0.560767	0.788506	265.094	237.669	185.842	286.134	539.674	271.388	250.296	288.39	521.411	396.925	neutral	h3k4me3
Alox5ap	-0.247666	0.00613208	0.0616193	-0.344452	3.89735e-05	0.00158088	11744.1	11919.7	9884.89	9533.42	11891	8414.38	8557.54	11047.8	13260.3	14570.2	neutral	h3k4me3
Aloxe3	0.192465	0.713872	0.876349	-0.330808	0.527995	0.769175	8.63213	9.75369	8.51078	6.10667	5.32597	5.06458	5.60543	7.1254	6.00011	9.05647	neutral	h3k4me3
Alpk1	0.0229762	0.83469	0.934062	0.25355	0.0137157	0.104076	1373.35	1857.93	1765.62	2173.52	1040.09	1623.84	2071.33	1718.31	798.341	2052.76	neutral	h3k4me3
Alpk2	-0.59447	0.377036	0.654542	-0.563365	0.376487	0.655184	2.4666	3.38013	3.23184	3.46555	1.58873	2.56987	3.31147	4.90337	2.18338	5.8319	neutral	.
Alpk3	0.0925849	0.801924	0.918677	0.099899	0.773297	0.904463	15.4629	15.1806	12.3922	12.8204	17.8662	11.536	11.4287	10.8714	14.5639	14.5026	neutral	.
Alpl	-0.576192	0.422091	0.688825	-0.136192	0.837597	0.934775	3.1781	4.73451	4.70961	6.78938	2.35607	4.79656	6.60132	7.1205	2.4063	8.22893	neutral	.
Als2	-0.260818	0.186705	0.456694	0.238644	0.195947	0.478215	3590.14	3189.8	2483.58	3592.56	6982.85	3425.3	3136.69	2738.08	5100.24	3780.27	neutral	h3k4me3
Als2cl	0.0963387	0.640402	0.836717	0.151232	0.436131	0.702568	110.414	134.584	121.729	131.851	89.3193	104.647	122.953	110.591	72.504	136.944	neutral	h3k4me3,h3k27me3
Als2cr12	-0.385914	0.413461	0.681971	-1.03428	0.0327233	0.179245	7.1905	8.91572	8.12984	5.36164	3.43075	4.21341	5.01767	10.389	6.43681	12.789	neutral	.
Amacr	0.174477	0.465364	0.722038	-0.642832	0.00536742	0.0568072	121.532	125.096	104.436	61.125	72.7477	53.5117	55.029	87.3087	100.036	114.589	neutral	h3k4me3
Ambra1	0.118149	0.183065	0.452339	0.151345	0.0671874	0.271038	2461.23	2563.81	2152.51	2275.23	2602.28	1978.1	2053.41	1875.25	2065.61	2451.1	neutral	h3k4me3
Amd1	-0.14122	0.167113	0.431454	-0.0188609	0.842709	0.937107	5843.22	5992.84	4994.49	5610.59	6758.55	4922.1	5047.24	5194.32	6023.15	6825.84	neutral	h3k4me3
Amd2	-0.133736	0.184006	0.453464	0.00214302	0.98173	0.993726	2762.96	2837.12	2365.83	2682.89	3218.89	2352.02	2414.11	2448.26	2827.66	3215.92	neutral	h3k4me3
Amdhd2	0.0179285	0.868578	0.947284	-0.265108	0.00866557	0.0778673	2933.17	2948.33	2433.84	2061.8	2656.03	1830.03	1847.02	2259.03	2799.55	2989.22	neutral	h3k4me3
Amfr	-0.133361	0.139821	0.391834	-0.0755856	0.368712	0.649271	5567.78	5300.78	4264.59	4560.64	7040.84	4177.5	4039.62	4355.25	6457.42	5871.7	neutral	h3k4me3
Amh	0.745654	0.024205	0.141283	0.711164	0.0254534	0.15446	32.2945	62.1669	69.8293	72.9675	10.7738	44.428	74.8356	43.6113	6.32087	46.1448	neutral	.
Amigo1	0.77402	3.80759e-09	1.25199e-06	0.828343	2.48838e-11	8.18215e-09	448.568	508.351	444.194	478.848	413.533	396.453	439.814	249.133	207.749	316.328	up	h3k4me3,h3k27me3
Amigo2	-0.554666	0.259359	0.54737	0.777781	0.0471599	0.222402	4.66608	5.89723	5.42634	14.4909	8.70008	11.2621	13.6153	7.84881	4.56559	9.59871	neutral	h3k4me3,h3k27me3
Amigo3	0.351017	0.00633245	0.0625703	0.0701472	0.568728	0.793176	343.828	526.421	530.488	461.465	146.177	320.882	451.246	420.032	129.68	480.868	neutral	.
Ammecr1	-0.406119	0.00206419	0.0311751	0.0119899	0.921217	0.971284	540.123	504.168	401.834	551.041	908.598	510.562	486.087	494.14	782.023	670.737	neutral	h3k4me3
Ammecr1l	-0.191206	0.0437459	0.201289	-0.032665	0.710393	0.873291	1492.66	1512.32	1253.11	1442.4	1809.67	1274.39	1294.28	1346.39	1625.43	1776.73	neutral	h3k4me3
Amn1	0.214482	0.286282	0.573766	0.35576	0.0601509	0.255888	193.315	243.811	224.12	258.264	156.141	200.961	242.553	188.698	110.525	230.935	neutral	h3k4me3
Amot	-0.210617	0.211933	0.490623	0.563279	0.000278337	0.00707033	243.035	238.541	194.704	342.76	478.041	308.463	305.535	210.895	282.747	281.359	neutral	.
Amotl1	-0.320459	0.6212	0.824305	0.226837	0.69944	0.869093	5.43459	6.44865	5.75895	8.82128	6.53551	7.11121	8.18014	6.98059	5.00098	8.72426	neutral	.
Amotl2	0.203699	0.709644	0.874485	-0.705316	0.188227	0.468014	19.2196	21.8027	19.0601	10.476	9.01718	8.66844	9.62408	15.8639	13.1854	20.1358	neutral	h3k4me3,h3k27me3
Ampd2	0.211504	0.0420821	0.197622	0.221679	0.0224707	0.1427	11806.2	14111.7	12646.1	13263.7	9590.72	10647.3	12318.4	10573	7394.31	13180.8	neutral	h3k4me3
Ampd3	-0.982475	5.22586e-10	2.73485e-07	-0.122016	0.388309	0.665475	155.703	172.273	148.829	280.235	262.153	235.265	256.109	281.053	253.685	359.816	neutral	h3k4me3
Amt	0.599875	0.0114138	0.0899923	0.266285	0.243484	0.533543	109.163	192.548	207.501	175.426	34.6661	112.368	176.672	141.575	27.3878	154.375	neutral	.
Amy1	0.0684917	0.76544	0.901748	0.113844	0.603937	0.814716	54.4032	82.6391	82.9664	90.443	29.4139	63.1789	88.295	79.7826	25.2831	91.5867	neutral	.
Amz1	-0.052116	0.71372	0.876349	0.118102	0.371949	0.651893	245.492	256.573	215.751	250.837	283.742	217.661	226.539	211.63	230.577	276.303	neutral	.
Amz2	-0.0579865	0.489114	0.740843	0.0884497	0.25719	0.547234	2162.86	2266.22	1907.94	2182.15	2447.68	1890.76	1971.81	1879.91	2031.17	2452.26	neutral	h3k4me3
Anapc1	-0.211731	0.0166598	0.113323	-0.00712216	0.930894	0.974111	9059.57	8680.51	7004.86	8296.9	12538.6	7571.71	7358.85	7561.42	10976.6	10171.8	neutral	h3k4me3
Anapc10	0.257807	0.0236309	0.13926	-0.0403909	0.707048	0.871901	687.756	806.714	716.5	606.163	466.725	491.939	560.756	578.232	430.362	725.545	neutral	h3k4me3
Anapc11	0.0696363	0.501687	0.748387	-0.0481708	0.618129	0.823369	2718.17	3169.65	2807.36	2690.54	2112.59	2190.99	2485.95	2578.74	1956.88	3242.26	neutral	h3k4me3
Anapc13	0.220379	0.0569326	0.234003	-0.0041691	0.969285	0.989629	1909.06	2122.84	1838.32	1631.54	1500.97	1365.74	1492.63	1508.74	1339.46	1928.22	neutral	h3k4me3
Anapc16	0.231532	0.0121761	0.0937389	-0.0316183	0.714888	0.874915	1905.75	2237.86	1988.65	1723.95	1322.47	1398.19	1595.18	1634.74	1212.23	2050.43	neutral	h3k4me3
Anapc2	-0.00441844	0.957907	0.984711	-0.00737049	0.924629	0.971807	4521.44	4563.58	3774.59	3883.73	4934.78	3438.93	3482.15	3560.69	4352.98	4704.93	neutral	h3k4me3
Anapc4	-0.041472	0.766771	0.902583	-0.10522	0.418159	0.689575	2849.31	2866.18	2366.86	2334.33	2999.62	2071.03	2091.49	2289.5	2830.3	3028.76	neutral	h3k4me3
Anapc5	0.0391442	0.656318	0.846672	-0.0365915	0.655034	0.845673	21960	21424.8	17437.7	17024.7	24224.7	15374.7	15156.8	15867.7	21700.5	21213.3	neutral	h3k4me3
Anapc7	0.0679596	0.394033	0.667154	0.00123763	0.986733	0.99514	3053.29	3135.26	2614.45	2576.37	3091.05	2258.64	2318.26	2352.54	2717.06	3090.18	neutral	h3k4me3
Ang	-0.825239	0.0235831	0.139107	-1.19094	0.00106698	0.0191561	9.03537	12.2854	11.703	9.49451	4.46744	7.07261	9.05764	20.6259	9.42434	24.5978	down	h3k4me3
Angel1	-0.109357	0.503753	0.749335	-0.0875726	0.566078	0.791902	232.808	234.587	193.876	202.913	259.263	179.847	181.869	196.64	241.721	259.981	neutral	h3k4me3
Angel2	0.0500757	0.537027	0.771143	0.0790561	0.29584	0.583725	2752.25	2971.78	2537.87	2680.46	2719.87	2282.38	2437.29	2332.1	2281.54	3010.81	neutral	.
Angpt1	-0.256827	0.118757	0.355771	0.303728	0.0488722	0.227348	6060.78	5474.73	4296.16	6489.68	11937.5	6128.49	5685.74	4736.7	8354.17	6502.52	neutral	h3k4me3
Angpt2	-0.12908	0.662514	0.849854	-0.0982982	0.724917	0.880232	38.4998	60.9693	62.4316	67.5262	19.1133	46.0442	66.4967	69.3581	19.1543	78.4865	neutral	.
Angptl1	-0.456314	0.556625	0.783225	0.426992	0.502309	0.751246	1.35621	3.00847	3.61425	7.27191	0.669223	4.07804	7.68158	5.34045	0.484561	5.38153	neutral	.
Angptl2	0.366435	0.514407	0.75545	0.523116	0.327274	0.613178	6.90162	9.90428	9.67914	11.3619	4.46615	8.20289	10.9615	7.4555	2.85062	8.72766	neutral	.
Angptl3	-0.0151105	0.963636	0.987723	0.117383	0.704141	0.870906	44.9741	56.2938	51.562	59.0418	36.6082	46.1441	55.3628	50.8377	30.531	62.3792	neutral	.
Angptl4	0.261111	0.0133264	0.0989289	0.34297	0.000529215	0.0113568	1633.25	1637.13	1349.67	1472.18	1914.13	1308.8	1318.06	1057.88	1323.09	1401.16	neutral	h3k4me3
Angptl6	0.553982	0.00232864	0.0331859	0.210848	0.222022	0.509857	294.731	391.04	368.198	304.146	155.3	229.809	288.674	247.116	122.436	297.2	neutral	.
Angptl7	0.6445	0.133398	0.380808	0.518745	0.216705	0.503999	9.46926	18.1758	20.3882	19.9482	2.97385	12.1663	20.4466	13.5906	1.98862	14.3943	neutral	.
Ank	0.419204	0.0229729	0.136652	0.714159	4.11433e-05	0.00165655	1450.59	1297.23	1013.14	1272.34	2420.09	1208.54	1112.39	697.899	1272.4	961.39	neutral	h3k4me3,h3k27me3
Ank1	-0.987976	0.171298	0.436443	0.915869	0.139264	0.402069	4.46214	3.93693	3.05514	11.99	23.8548	11.4783	10.4533	5.67248	10.8131	7.85047	neutral	.
Ank2	-0.406767	0.141996	0.395557	0.675321	0.00688501	0.0670967	51.7612	57.1596	49.3361	108.412	102.069	91.1163	99.0388	62.5037	56.777	80.0729	neutral	h3k4me3,h3k27me3
Ankdd1b	-0.135834	0.602861	0.812754	-0.219223	0.368427	0.649051	76.9684	80.5199	67.7397	66.053	74.4789	57.2849	59.6665	70.4363	76.4989	91.9308	neutral	.
Ankfy1	-0.304286	0.00377324	0.0453914	-0.0793753	0.414323	0.68639	4412.93	4258.13	3447.64	4143.17	6116.21	3765.64	3680.12	3972.94	5634.95	5331.57	neutral	h3k4me3
Ankhd1	-0.276555	0.018552	0.120354	0.0472988	0.663878	0.850189	4827.19	5004.07	4191.66	5417.99	6297.75	4723.71	4884.85	4796.89	5369.11	6280.41	neutral	h3k4me3
Ankib1	-0.104413	0.264099	0.552183	0.129651	0.135426	0.395912	1830.01	1794.95	1464.62	1773.04	2478.39	1596.25	1580.26	1473.55	1980	1966.35	neutral	h3k4me3
Ankle1	0.481564	2.57624e-05	0.00155676	0.0170906	0.873608	0.951606	2242.23	3869.14	4126.47	3183.44	676.823	2065.26	3191.44	3046.64	633.669	3347.26	neutral	h3k4me3
Ankle2	-0.140017	0.131005	0.376883	0.00587288	0.945638	0.980367	3426.62	3551.05	2974.08	3398	3953.98	2963.12	3063.43	3096	3468.98	4053.93	neutral	h3k4me3
Ankmy1	0.285579	0.659893	0.848573	0.911518	0.130079	0.3881	1.78412	4.06067	4.93808	8.24242	0.696289	4.55394	8.75345	4.29017	0.357606	4.28513	neutral	.
Ankmy2	-0.190309	0.0517126	0.221465	-0.236322	0.00940355	0.0822509	949.026	922.161	749.116	746.414	1076.48	675.655	663.961	798.644	1106.89	1069.18	neutral	h3k4me3
Ankra2	0.222003	0.0209121	0.130013	0.231484	0.010263	0.0866409	1344.37	1727.26	1601.78	1686.44	958.491	1298.23	1589.98	1346.01	741.57	1636.81	neutral	h3k4me3
Ankrd10	0.116659	0.22214	0.503101	0.0528079	0.55292	0.783281	6583.84	8098.98	7357.36	7343.29	4824.7	5797.3	6860.85	6601.65	4198.87	8148.98	neutral	h3k4me3
Ankrd11	-0.0294323	0.735314	0.886973	0.161313	0.0466574	0.221263	10782	11992.4	10386.3	12293.2	11300.1	10289	11247.2	10136.3	8991.62	12953.4	neutral	h3k4me3
Ankrd12	-0.417517	0.000165829	0.00584658	0.0031446	0.975551	0.992022	2362.77	2774.19	2465.11	3432.87	2634.49	2784.39	3176.37	3177.68	2357.34	3985.88	neutral	h3k4me3
Ankrd13a	-0.124923	0.145569	0.400668	-0.0818126	0.305121	0.591649	17838.7	16072.8	12597.5	13292.1	24658.6	12570.8	11639.3	12670.2	22535.2	17408.8	neutral	h3k4me3
Ankrd13b	0.260068	0.038051	0.185995	0.390091	0.000893114	0.0168883	2233.62	2810.2	2580.26	2949.71	1797.89	2298.49	2768.87	2104.23	1242.46	2577.39	neutral	h3k4me3
Ankrd13c	-0.213467	0.104502	0.329393	-0.138513	0.255913	0.54651	482.893	470.018	382.124	414.097	593.854	374.473	368.483	414.11	570.741	554.066	neutral	h3k4me3
Ankrd13d	0.317899	0.0435684	0.200997	0.501753	0.000732219	0.0145104	385.22	551.981	539.047	644.643	254.679	465.819	621.731	431.803	165.927	505.746	neutral	h3k4me3
Ankrd16	0.468087	1.59844e-07	3.11888e-05	0.33162	8.36839e-05	0.0028131	2688.55	4747	5118.1	4963.26	977.504	3177.34	4999.56	3829.28	738.313	4174.02	neutral	h3k4me3
Ankrd17	-0.285674	0.0627751	0.247972	0.012977	0.927398	0.972493	5814.55	5192.32	4052.42	5101.73	9750.73	4849.99	4459.05	4549.24	8333.78	6269.91	neutral	h3k4me3
Ankrd22	-0.511411	0.174977	0.441696	-0.818381	0.0257688	0.155301	14.2337	16.9512	15.1643	12.7368	9.32266	10.246	11.82	20.9657	14.8407	26.1699	neutral	.
Ankrd23	0.472624	0.000885142	0.0182539	0.255626	0.0594648	0.254451	381.94	644.162	679.596	621.508	142.607	408.588	620.109	502.84	112.792	556.823	neutral	.
Ankrd24	0.396971	0.0140599	0.102035	0.221642	0.145812	0.411839	652.366	995.605	1001.77	937.435	300.148	653.067	916.064	767.936	239.622	880.134	neutral	.
Ankrd26	-0.179334	0.115131	0.348849	0.0686942	0.516936	0.761024	1005.39	1186.39	1056.72	1306	985.655	1056.22	1209.68	1155.86	843.388	1447.34	neutral	h3k4me3
Ankrd27	-0.107856	0.253078	0.540361	0.0187556	0.830686	0.931685	2797.91	2751.8	2248.28	2526.76	3500.03	2271.23	2253.31	2268.44	3020.8	3024.25	neutral	h3k4me3
Ankrd28	0.0814347	0.420448	0.687374	0.268057	0.00450981	0.0511669	12153.9	14661.8	13196.5	15650.3	10974.2	12496.2	14562.8	12093.2	8204.04	15028.3	neutral	h3k4me3
Ankrd33b	-0.499639	0.281803	0.569499	-0.312346	0.470366	0.728716	9.23262	10.8493	9.6443	11.4438	8.75812	9.27758	10.5906	13.2124	9.77479	16.5681	neutral	h3k4me3,h3k27me3
Ankrd34a	0.0248039	0.969446	0.989053	2.1767	0.00725327	0.069428	0.537331	1.15003	1.35835	7.06093	0.732187	4.04282	7.40331	1.40561	0.143546	1.43398	neutral	h3k4me3
Ankrd37	0.520745	0.0519342	0.221949	-0.0774609	0.766253	0.901398	74.5961	92.2291	83.9853	57.8437	37.3678	45.5318	54.1006	56.9579	35.6258	70.1854	neutral	.
Ankrd39	0.0467336	0.712362	0.87601	0.0756723	0.525177	0.766761	509.387	661.396	616.418	658.223	361.189	503.615	621.936	585.961	311.788	709.978	neutral	h3k4me3
Ankrd40	0.053652	0.509913	0.752995	0.0892218	0.239692	0.528939	2307.19	2254.1	1835.83	1936.28	2742.35	1747.2	1724.33	1654.22	2251.88	2210.45	neutral	h3k4me3
Ankrd42	-0.131856	0.55663	0.783225	-0.0762535	0.718282	0.876671	47.7466	56.0558	49.8084	53.859	41.345	43.6871	49.8339	52.6822	39.0931	66.0832	neutral	h3k4me3,h3k27me3
Ankrd44	-0.350761	0.000680926	0.0155605	-0.116899	0.221677	0.509428	3302.2	3098.09	2475.21	2988.08	4844.17	2760.42	2638.65	2931.6	4562.28	3972.35	neutral	h3k4me3
Ankrd46	-0.121922	0.178512	0.447012	-0.0823658	0.328022	0.613308	1659.98	1667.18	1375.71	1457.39	1882.62	1294.19	1305.35	1406.69	1748.05	1861.91	neutral	h3k4me3
Ankrd49	0.0571006	0.616492	0.821188	0.0244089	0.818459	0.925228	1751.38	2114.46	1903.86	1939.54	1356.41	1547.93	1805.06	1774.6	1200.72	2204.7	neutral	h3k4me3
Ankrd50	-0.377174	0.0324242	0.168045	0.0479122	0.769178	0.902857	300.67	278.133	220.732	304.014	516.596	283.16	267.674	265.648	433.136	361.708	neutral	h3k4me3
Ankrd52	-0.110449	0.271746	0.559654	0.192014	0.0400533	0.201456	5496.21	6035.39	5195.46	6639.37	6369.27	5598.4	6058.25	5351.52	4952.34	6869.05	neutral	h3k4me3
Ankrd53	0.431508	0.146524	0.401804	0.898141	0.00097225	0.0179639	16.2415	29.815	32.7446	48.3655	8.36599	30.2708	49.1158	25.2231	4.27638	27.128	neutral	h3k27me3
Ankrd54	0.158088	0.0966137	0.314247	-0.0282907	0.750495	0.894264	1909.91	2229.97	1976.28	1806.25	1412.25	1469.8	1669.35	1707.75	1290.49	2146.22	neutral	h3k4me3
Ankrd61	-0.255304	0.0763508	0.27676	-0.0392443	0.769082	0.902847	226.732	254.616	221.521	267.006	237.709	222.236	244.775	253.268	217.66	322.59	neutral	.
Ankrd9	0.190849	0.247189	0.533127	0.176002	0.256128	0.546533	278.171	303.082	259.938	266.469	262.375	225.711	242.751	216.977	206.041	279.255	neutral	h3k4me3
Anks1	0.186018	0.0703887	0.26401	0.291059	0.00241963	0.0334775	11581.2	13547.1	12016.5	13442.7	10445.7	10927	12428.6	10187.9	7651.72	12795.5	neutral	h3k4me3
Anks3	0.234462	0.0166074	0.113068	-0.0169881	0.852526	0.941785	2554.2	3561.82	3433.85	3031.93	1311.38	2225.67	2907.68	2901.17	1219.47	3429.89	neutral	h3k4me3
Ankzf1	0.19176	0.0615955	0.245016	0.107766	0.260148	0.550558	2487.6	3315.32	3128.32	3093.77	1556.23	2331.53	2939.14	2701.4	1318.73	3243.89	neutral	h3k4me3
Anln	-0.0578421	0.568694	0.790552	0.0586545	0.533968	0.771935	3131.37	3155.45	2607.9	2914.66	3723.47	2583.27	2612.4	2552.22	3136.83	3374.27	neutral	h3k4me3
Ano10	0.378417	0.00283367	0.0376075	0.430942	0.000289256	0.00726455	637.267	588.385	466.536	496.206	848.514	462.676	436.721	332.39	545.355	452.879	neutral	h3k4me3
Ano4	0.580143	0.00978406	0.0820235	1.03739	6.81432e-07	6.03833e-05	88.1188	96.3046	82.7156	117.69	114.704	99.5111	107.283	52.7085	49.5483	67.7658	up	.
Ano6	-0.169727	0.0527606	0.223868	-0.0443049	0.586331	0.804248	3874.98	3724.15	3009.59	3374.93	5048.9	3074.52	2995.26	3157.14	4537.32	4242.62	neutral	h3k4me3
Ano7	0.177629	0.49633	0.745401	0.146401	0.556342	0.785131	50.3888	71.019	68.8139	70.8149	29.5608	51.6636	68.0636	60.5611	24.5765	71.3361	neutral	.
Ano8	0.717214	0.00107565	0.0206785	0.786346	0.000147523	0.00432248	571.93	781.971	746.859	822.576	379.969	610.785	785.632	449.969	201.874	535.598	up	h3k4me3
Ano9	1.15403	0.150495	0.407368	1.34428	0.0777302	0.295036	2.68955	4.5724	4.84219	5.8594	1.30918	3.83427	5.85593	2.12916	0.465175	2.35127	neutral	.
Anp32a	-0.179179	0.191436	0.464174	-0.272225	0.0327363	0.179245	12283.3	11321.1	8969.14	8622.98	14832.2	8048.53	7586.49	9403.02	15517.6	12819.3	neutral	.
Anp32b	-0.0711168	0.524507	0.762123	-0.245746	0.0179966	0.124096	19919.3	18275.3	14447.2	13122.4	22918.1	12280.7	11534.1	14042	23525.8	19173.9	neutral	h3k4me3
Anp32e	-0.173421	0.189456	0.460882	-0.283434	0.0210043	0.136863	12108.6	10614.2	8211.57	7779.05	15815.4	7475.13	6772.91	8501.18	16556.4	11791.6	neutral	h3k4me3
Anpep	0.48528	0.253686	0.541195	0.670226	0.0943724	0.327838	16.9699	19.8454	17.601	20.8275	16.198	16.9323	19.2553	12.09	9.08803	15.1858	neutral	.
Antxr1	0.688809	0.0733377	0.270051	1.25355	0.000491607	0.0108578	40.6364	37.2428	29.4268	44.6716	78.2962	41.8322	39.2559	16.8499	28.3296	23.0164	up	h3k27me3
Antxr2	-0.273655	0.303816	0.589885	-0.206399	0.402861	0.676107	319.398	292.088	230.551	247.592	437.117	232.148	217.477	257.732	436.45	352.317	neutral	h3k4me3
Anxa1	-0.449929	0.00682381	0.065814	0.051945	0.736407	0.886289	1678.85	1727.83	1442.37	2108.33	2510.46	1845.89	1898.01	1859.13	2131.19	2440.16	neutral	h3k4me3
Anxa11	-0.217528	0.025808	0.146136	-0.138499	0.126648	0.382246	2372.65	2252.77	1810.07	1964.14	3059.78	1801.96	1738.78	1958.71	2930.2	2643.17	neutral	h3k4me3
Anxa2	-0.256244	0.0327604	0.169195	-0.106424	0.338823	0.622982	1055.68	1054.81	868.276	992.592	1304.42	884.077	888.086	973.615	1230.64	1290.97	neutral	h3k4me3
Anxa3	0.00741476	0.974146	0.990949	-0.201477	0.342666	0.625386	8232.78	9127	7892.39	7079.82	6579.39	5936.88	6472.99	7503.94	6729.02	9600.3	neutral	h3k4me3
Anxa4	-0.261436	0.0818937	0.287429	-0.0609967	0.662319	0.84923	652.27	614.395	491.798	580.251	928.272	534.806	512.821	547.896	841.513	741.387	neutral	h3k4me3,h3k27me3
Anxa5	-0.32697	0.00146201	0.0249705	-0.359498	0.00015957	0.00461453	4578.05	4215.5	3338.24	3346.71	5774.58	3125.46	2943.86	3876.65	6417.36	5286.81	neutral	h3k4me3
Anxa6	-0.202148	0.127349	0.370893	-0.0679787	0.581772	0.801329	3726.08	3358.46	2632.75	2958.96	5482.54	2797.81	2591.23	2793.72	4962.9	3838.08	neutral	h3k4me3
Anxa7	-0.183175	0.093446	0.309154	-0.19933	0.0497754	0.229801	2586.06	2558.08	2095.69	2134.08	2900.1	1911.89	1905.4	2230.01	2913.88	2967.15	neutral	h3k4me3
Anxa9	0.596282	2.45819e-09	8.55836e-07	0.54741	5.85683e-09	9.90419e-07	1742.71	2187.85	2006.78	2026.3	1243.96	1580.92	1901.22	1295.83	770.596	1588.39	up	.
Aoah	-0.310791	0.389578	0.663726	-0.955686	0.00434612	0.0499481	364.298	389.177	330.674	218.735	229.998	187.408	198.449	389.536	394.78	504.755	neutral	.
Aoc2	0.37724	0.0096871	0.0815572	0.332964	0.0158758	0.11445	532.878	892.306	938.196	966.765	227.194	638.214	963.151	740.769	170.144	822.32	neutral	.
Aoc3	-0.151689	0.745961	0.893182	0.183875	0.676308	0.856678	11.6048	17.8763	18.0666	24.1256	7.48836	16.7166	23.6214	20.3009	6.14266	23.1925	neutral	.
Aox1	0.754569	0.0828739	0.289553	0.781838	0.057417	0.250182	43.3229	65.4196	65.4948	70.4892	23.3813	49.4094	68.7303	39.0463	12.618	44.9147	neutral	h3k4me3
Ap1ar	-0.114443	0.191907	0.46446	-0.0236062	0.771946	0.904059	2104.4	2098.15	1725.35	1893.1	2505.74	1688.24	1693.02	1752.88	2231.43	2325.96	neutral	h3k4me3
Ap1b1	-0.176548	0.0490856	0.214996	-0.0861916	0.300757	0.588616	3299.62	3029.94	2396.26	2615.51	4554.64	2446.51	2299.35	2506.03	4186.42	3420.86	neutral	h3k4me3,h3k27me3
Ap1g1	-0.297505	0.000817457	0.0175128	-0.0923604	0.262105	0.552179	2830.96	2683.2	2154.12	2550.75	3997.01	2342.52	2257.25	2463.14	3706.32	3325.88	neutral	h3k4me3
Ap1g2	0.190297	0.0310313	0.163333	0.12238	0.137278	0.39933	3982.67	4394.06	3791.02	3748.72	3540.07	3152.33	3423.98	3172.67	2890.6	4065.73	neutral	h3k4me3
Ap1m1	-0.115069	0.153268	0.411463	-0.141954	0.0581424	0.251742	4846.26	5039.24	4227.24	4285.51	4930.82	3729.73	3866.27	4327.59	4795.1	5660	neutral	h3k4me3
Ap1m2	0.189731	0.336368	0.619946	0.489019	0.00808498	0.0745363	126.071	152.162	136.987	175.691	122.99	140.241	163.499	116.448	78.8678	144.686	neutral	.
Ap1s1	-0.188314	0.0325334	0.168464	-0.430769	1.40236e-07	1.55627e-05	4290.13	4264.72	3502.05	3049.35	4076.22	2724.05	2725.4	3742.95	4811.64	4971.74	neutral	h3k4me3
Ap1s2	-0.146967	0.299147	0.585758	0.153422	0.243917	0.534056	1783.49	1961.38	1689.62	2156.3	2058.28	1816.64	1968.19	1785.45	1644.12	2290.58	neutral	h3k4me3
Ap1s3	-0.231069	0.0775894	0.278882	0.167972	0.163445	0.434183	420.974	393.037	313.292	423.993	698.604	392.798	374.032	341.245	539.663	463.166	neutral	h3k4me3
Ap2a1	-0.0696813	0.409912	0.678955	-0.0656511	0.403709	0.677272	3959.8	3797.73	3066.02	3160.34	4760.91	2882.52	2803.59	2999.76	4340.99	4034.03	neutral	h3k4me3
Ap2a2	-0.350632	0.000201163	0.00663913	-0.150078	0.0850811	0.30938	1759.6	1703.2	1381.06	1632.21	2384.46	1480.79	1450.74	1644.35	2308.23	2204.29	neutral	h3k4me3
Ap2b1	-0.150907	0.141949	0.395488	-0.0125465	0.895188	0.961423	6320.38	6094.22	4932.54	5582.22	8260.65	5075.71	4957.59	5110.14	7265.38	6859.38	neutral	h3k4me3
Ap2m1	-0.139046	0.0674664	0.257454	-0.122922	0.0819413	0.303178	7044.55	6606.4	5277.14	5477.95	8892.85	5061.81	4836.94	5396.66	8409.91	7313.56	neutral	h3k4me3
Ap2s1	-0.067042	0.546264	0.777653	-0.269419	0.00909966	0.0805853	4511.44	4580.53	3799.26	3405.62	4242.69	3005.24	3057.24	3746.76	4491.74	4940.72	neutral	h3k4me3
Ap3b1	-0.249779	0.0245018	0.142175	-0.0384648	0.709494	0.873143	4384	3862.04	2994.84	3545.96	7091.2	3397.66	3090.51	3271.77	6268.59	4530.39	neutral	h3k4me3
Ap3d1	-0.0562372	0.599685	0.81091	-0.0520457	0.600814	0.812681	5732.92	6558.24	5756.11	5996.54	5019.08	4937.76	5518.5	5750.5	4648.91	7277.97	neutral	h3k4me3
Ap3m1	-0.253774	0.0232798	0.137785	-0.136684	0.187713	0.467466	2489.13	2413.24	1958.3	2184.51	3174.24	1980.01	1942.29	2180.81	3045.05	2921.81	neutral	h3k4me3
Ap3m2	-0.0634722	0.657721	0.847374	-0.0963825	0.472742	0.72995	328.902	380.288	335.467	340.82	275.296	278.912	314.348	337.446	263.358	425.515	neutral	h3k4me3
Ap3s1	-0.0709134	0.548846	0.778628	0.068486	0.534836	0.77214	7176	7502.12	6309.38	7180.09	8114	6229.38	6484.96	6270.24	6824.92	8185.55	neutral	h3k4me3
Ap3s2	-0.0334818	0.690871	0.86388	-0.00873764	0.911304	0.967192	2483.5	2496.83	2061.31	2161.52	2782.69	1918.33	1936.43	1982.74	2455.57	2623.44	neutral	h3k4me3
Ap4b1	0.127676	0.242042	0.526099	-0.0194131	0.848879	0.939784	1294.04	1507.76	1334.92	1253.6	986.95	1021.32	1158.08	1177.69	896.061	1481.12	neutral	h3k4me3
Ap4e1	-0.0424751	0.718163	0.878761	0.103808	0.343384	0.62569	1089.88	1276.3	1132.7	1303.98	1009.5	1059.26	1205.89	1125.35	842.099	1412.85	neutral	h3k4me3
Ap4m1	0.082961	0.370701	0.649352	0.0378104	0.661801	0.848872	2409.07	3050.22	2809.07	2845.16	1697.9	2208.88	2674.25	2592.87	1499.26	3168.98	neutral	h3k4me3
Ap4s1	-0.0152112	0.905512	0.963843	-0.193694	0.105668	0.348678	733.758	809.761	698.715	639.942	603.804	538.051	584.537	674.302	613.829	864.033	neutral	h3k4me3
Apaf1	-0.434528	1.36731e-05	0.000978948	-0.142196	0.123697	0.378709	4484.98	4188.52	3339.15	4196.6	6908.09	3887.19	3702.31	4187.97	6616.86	5683.7	neutral	h3k4me3
Apba1	-0.475345	0.171218	0.436366	-0.969242	0.00311537	0.0397388	70.4552	81.6014	72.042	53.1391	42.6801	43.4437	49.029	96.4969	74.8883	121.61	neutral	h3k4me3,h3k27me3
Apba3	0.0323679	0.783371	0.91037	-0.0645576	0.556894	0.785464	1050.98	1119.63	950.064	918.835	975.171	788.514	833.14	881.775	901.91	1143.69	neutral	h3k4me3
Apbb1	0.301031	0.593298	0.806493	-0.152303	0.786388	0.911608	6.95756	8.01044	7.05212	5.31523	4.35461	4.36048	4.89805	5.48312	4.33975	6.92425	neutral	h3k4me3,h3k27me3
Apbb1ip	-0.277234	0.00370176	0.0448352	-0.136447	0.123626	0.378663	3597.67	3425.27	2755.74	3121.6	4818.69	2859.3	2765	3109.49	4609.86	4192.13	neutral	h3k4me3
Apbb2	0.463413	0.268678	0.556019	0.456491	0.248657	0.539024	17.0696	15.298	11.9599	12.1822	23.0053	11.5569	10.6555	7.96589	14.4202	10.9652	neutral	h3k4me3,h3k27me3
Apbb3	0.256506	0.0302529	0.160878	0.147423	0.185233	0.464059	1100.79	1622.22	1605.43	1569.69	564.731	1115.94	1522.78	1348.5	472.295	1564.23	neutral	h3k4me3
Apc	-0.267068	0.00674618	0.065278	0.0688289	0.451231	0.714151	2533.84	2534.05	2086.82	2714.17	3556.06	2416.17	2428.86	2357.96	2971.52	3125.57	neutral	h3k4me3
Apc2	0.527168	0.313325	0.598391	0.930309	0.0563013	0.247877	22.4146	25.2038	21.9414	30.1534	26.7291	25.0786	27.6503	14.5508	12.4516	18.5253	neutral	.
Apcdd1	0.269933	0.432865	0.696332	0.63236	0.0513493	0.234495	328.838	293.312	228.795	301.061	577.61	286.396	263.073	174.699	321.246	240.87	neutral	h3k4me3,h3k27me3
Apeh	0.025862	0.748881	0.894405	-0.00413845	0.956176	0.983996	3076.44	3220.38	2710.03	2742.55	3086.05	2377.64	2477.69	2519.03	2730.28	3287.04	neutral	h3k4me3
Apex1	0.00785456	0.946055	0.980487	-0.202174	0.0614269	0.258774	4457.26	4231.73	3400.02	3019.52	4705.07	2770.32	2673.02	3147.02	4709.09	4246.84	neutral	h3k4me3
Apex2	-0.0796864	0.5453	0.776638	0.0184889	0.880138	0.954439	470.989	519.484	448.127	497.196	469.993	418.168	454.096	452.197	412.404	579.545	neutral	h3k4me3
Aph1a	-0.105116	0.27183	0.559654	-0.174777	0.0497439	0.229715	3453.01	3316.89	2679.81	2624.95	3933.71	2392.01	2329.39	2687.83	3869.47	3612.59	neutral	h3k4me3
Aph1b	-0.426633	0.0152825	0.106699	-0.227823	0.161695	0.432063	164.504	171.4	143.918	170.648	195.032	148.344	154.019	182.951	201.373	239.114	neutral	h3k4me3
Aph1c	-0.400655	0.00382636	0.0458059	-0.201243	0.117532	0.368256	204.258	243.698	218.198	260.922	189.826	209.675	242.233	278.803	196.169	347.79	neutral	h3k4me3
Api5	-0.239448	0.028198	0.154386	-0.145157	0.151797	0.418852	7007.7	6428.66	5081.82	5561.61	9716.65	5205.2	4888.34	5550.5	9302.4	7579.28	neutral	h3k4me3
Apip	0.109263	0.254776	0.542032	-0.0113423	0.899519	0.963088	1292.15	1450.32	1261.51	1203.92	1073.64	1002.35	1103.57	1120.03	964.172	1426.84	neutral	h3k4me3
Apitd1	0.126835	0.31105	0.596179	-0.170476	0.145254	0.411035	1104.26	1254.51	1097.46	927.275	794.264	766.626	852.123	964.572	797.848	1223.7	neutral	h3k4me3
Aplf	-0.114996	0.318427	0.603414	-0.102234	0.340887	0.624174	608.094	609.188	502.082	522.026	680.049	464.248	467.319	510.714	639.97	676.574	neutral	h3k4me3
Apln	0.051672	0.845029	0.938416	0.338411	0.170085	0.443404	84.6834	82.375	66.9513	84.0463	120.777	76.0313	74.7788	60.3639	83.3644	80.782	neutral	h3k4me3,h3k27me3
Aplp2	-0.300708	0.00167345	0.0271616	-0.196182	0.0269885	0.159258	1402.2	1249.61	974.338	1072.07	2062.91	1020.37	936.621	1104.88	2037.65	1523.85	neutral	h3k4me3,h3k27me3
Apoa1bp	0.172194	0.115505	0.349449	-0.0774665	0.44833	0.711716	2486.76	2928.18	2605.5	2280.28	1733.27	1846.45	2111.17	2232.79	1640.73	2797.91	neutral	h3k4me3
Apoa2	0.8642	0.000189664	0.00634214	0.496359	0.0290069	0.166237	63.1111	67.4085	57.2703	45.8843	48.2772	39.3171	41.6275	29.8246	30.2447	38.6488	neutral	h3k4me3
Apobec1	-0.124956	0.287232	0.574787	-0.192101	0.0795376	0.298388	684.637	772.078	673.068	666.779	585.344	553.623	611.8	703.501	596.243	894.76	neutral	h3k4me3
Apobec2	0.942432	0.0324223	0.168045	0.348462	0.444981	0.708665	11.2716	14.759	13.8103	9.52894	5.08404	7.25517	9.01942	6.99852	3.62171	8.45519	neutral	.
Apobec3	-0.0966874	0.417716	0.685373	0.0841137	0.449589	0.712631	9983.8	9789.44	7986.64	9317.74	13038.4	8390.24	8304.09	7991.94	10750.1	10665.9	neutral	h3k4me3
Apobr	-0.230904	0.27369	0.561195	-0.202036	0.300604	0.588526	1440.79	1697.18	1510.41	1603.45	1217.28	1298.1	1484.64	1711.73	1256.29	2144.69	neutral	h3k4me3
Apoc2	0.547684	0.176896	0.444458	-0.977334	0.0317164	0.175452	14.9192	20.552	19.6992	7.08745	3.19292	5.23975	6.77973	13.3214	5.83008	15.8155	neutral	.
Apoe	0.360848	0.00537678	0.0567261	-0.127714	0.294807	0.582917	958.487	1383.7	1356.06	1017.93	392.272	732.378	983.274	1055.82	395.839	1233.45	neutral	h3k27me3
Apof	0.326081	0.720253	0.879681	0.668031	0.429961	0.697969	2.65828	2.82301	2.3919	3.16555	3.3951	2.72154	2.86843	1.78704	1.84696	2.32036	neutral	.
Apol11b	-1.00735	0.203711	0.479148	-0.061118	0.93541	0.976407	5.6168	6.25304	5.41796	10.9538	10.0382	9.16312	10.0237	10.539	9.32068	13.4638	neutral	.
Apold1	0.28617	0.473572	0.729102	0.647228	0.0786277	0.296818	11.2217	14.4419	13.4033	18.0457	10.1992	13.8782	17.0194	10.75	5.88998	13.065	neutral	.
Apom	0.501833	0.22386	0.505307	0.583237	0.138305	0.401004	8.95467	16.375	17.951	20.2493	3.54804	12.702	20.5469	13.1173	2.25251	14.1267	neutral	.
Apon	0.33095	0.324733	0.609575	-0.053045	0.872644	0.951411	22.3489	23.5705	19.9057	15.7394	17.2738	13.586	14.2416	14.9712	15.8302	19.4854	neutral	.
Apoo	0.141669	0.386856	0.661628	0.0507802	0.740807	0.889128	328.054	363.806	314.643	306.304	284.341	256.807	280.069	272.578	244.163	348.688	neutral	h3k4me3
Apool	0.111254	0.325927	0.610846	0.198053	0.0615131	0.259022	760.976	787.81	659.491	723.216	844.393	631.029	651.87	576.679	648.317	755.372	neutral	h3k4me3
Apoo-ps	0.277292	0.0823286	0.288386	0.0995663	0.507735	0.754675	283.507	307.536	263.207	240.938	240.751	204.608	219.291	206.765	199.226	266.516	neutral	h3k4me3
App	-0.92527	2.24755e-07	4.15704e-05	-0.348587	0.0333542	0.180836	1656.36	1497.92	1176.1	1796.72	3292.32	1695.59	1574.52	2061.4	3621.9	2828.76	neutral	h3k4me3,h3k27me3
Appbp2	-0.148099	0.0771871	0.278403	0.0368096	0.636202	0.835201	2771.41	2752.21	2258.93	2644.94	3547.61	2364.17	2363.45	2347.55	3027.96	3119.32	neutral	h3k4me3
Appl1	-0.263492	0.0131193	0.0981282	0.0444441	0.651918	0.844354	2053.2	2113.05	1763.92	2254	2684.15	1973.45	2029.13	1997.94	2290.51	2622.38	neutral	h3k4me3
Appl2	0.167472	0.0791883	0.281834	0.221567	0.0130408	0.101	2172.02	2941.13	2796.22	3046.01	1453.12	2274.47	2903.36	2462.32	1140.53	2940.66	neutral	h3k4me3
Aprt	0.0853645	0.53241	0.76739	-0.172779	0.174345	0.449691	5652.44	5946.89	5016.46	4335.4	4796.89	3747.56	3920.85	4478.37	4773.59	5833.61	neutral	h3k4me3
Aptx	0.157004	0.100898	0.322974	0.112622	0.209186	0.493906	1020.65	1133.75	981.301	986.708	910.956	826.471	902.505	841.381	749.596	1075.71	neutral	h3k4me3
Aqp1	-0.576632	0.32569	0.610661	0.613656	0.232101	0.521075	8.82596	7.83187	6.09423	14.3639	28.0371	13.7052	12.538	8.41255	15.7357	11.6197	neutral	.
Aqp11	-0.592738	0.0131025	0.0980808	-0.107522	0.619539	0.824628	74.7834	72.0991	58.3523	84.0315	124.399	76.4121	74.627	82.1657	116.864	110.296	neutral	h3k4me3
Aqp4	0.633502	0.267482	0.555302	1.08893	0.0399871	0.201371	4.56762	8.15388	8.83723	12.9491	2.45855	8.23698	13.0737	5.82448	1.08297	6.32488	neutral	.
Aqp7	1.79328	0.035694	0.178531	1.53968	0.0723647	0.284083	2.53787	4.45535	4.79063	4.21942	0.847026	2.71014	4.24522	1.29969	0.255376	1.4195	neutral	.
Aqp9	-0.016576	0.968445	0.988806	0.445634	0.249942	0.540424	39.0837	34.0872	26.3079	37.0828	76.6763	35.7389	32.2525	24.4094	48.3406	33.9162	neutral	.
Aqr	-0.299078	0.00112364	0.0212111	-0.0340467	0.688994	0.863704	3636.66	3204.09	2484.78	3053.68	6104.13	2925.74	2661.53	2808.98	5379.61	3889.39	neutral	h3k4me3
Araf	0.17428	0.0516139	0.221461	0.0615691	0.460866	0.721999	4854.19	6443.42	6068.4	5881.71	2998.52	4442.92	5583.05	5300.51	2622.09	6373.75	neutral	h3k4me3
Arap1	-0.164285	0.0859725	0.29486	-0.124304	0.16105	0.431249	5304.97	5542.06	4659.36	4949.05	5606.22	4295.55	4469.25	4939.44	5389.21	6449.85	neutral	h3k4me3
Arap2	-0.332107	0.160519	0.423046	0.0914563	0.676396	0.856701	1385.72	1279.67	1014.75	1395.86	2385.44	1301.4	1228.58	1183.22	1940.1	1612.02	neutral	h3k4me3
Arap3	-0.135347	0.18509	0.454811	0.345981	0.000288686	0.0072605	3886.65	4362.14	3794.14	5495.75	4902.05	4575.77	5037.59	3991.04	3436.38	5084.43	neutral	h3k4me3
Arcn1	-0.269907	0.00781475	0.0714021	-0.214444	0.0228079	0.144093	7789.45	7156.07	5660.68	6031.11	10486.7	5639.93	5302.59	6316.21	10535.7	8620.62	neutral	h3k4me3
Arf1	-0.0941197	0.295151	0.58258	-0.227872	0.00638068	0.0633998	17044.3	16474.1	13349.1	12512.2	18367.3	11361	11117.8	13301.4	18761.2	17839.8	neutral	h3k4me3
Arf2	-0.196767	0.0396212	0.19053	-0.245749	0.00576621	0.0593535	1066.44	1066.43	878.182	874.712	1146.39	778.716	782.75	945.077	1191.36	1252.78	neutral	h3k4me3
Arf3	-0.358523	0.000226653	0.00723459	-0.316679	0.000431591	0.00985005	6127.16	5508.24	4312.65	4545.82	8496.45	4304.76	3978.71	5097.97	9134.75	7010.02	neutral	h3k4me3
Arf4	-0.174847	0.0538093	0.226068	-0.117656	0.162771	0.433437	3994.06	4047.58	3354.2	3598.97	4511.9	3179.34	3229.54	3563.35	4298.62	4701.93	neutral	h3k4me3
Arf5	0.0326257	0.743125	0.891524	-0.242966	0.00882669	0.078876	3286.35	3378.05	2818.28	2403.04	2873.22	2105.42	2162.76	2599.28	2991.87	3413.09	neutral	h3k4me3
Arf6	-0.0818036	0.47243	0.727787	-0.143153	0.176722	0.452385	5744.94	5514.39	4453.68	4387.51	6591.31	3999.88	3892.9	4394.83	6342.4	5908.41	neutral	h3k4me3
Arfgap1	0.0334465	0.70945	0.874476	-0.0929331	0.266415	0.556302	2976.56	3425.18	3014.65	2869.81	2355.33	2355.05	2644.27	2833.04	2246.23	3578.31	neutral	h3k4me3
Arfgap2	0.0526914	0.522452	0.760793	0.0136422	0.858838	0.943834	4005.67	4216.21	3557.31	3578.66	3953.72	3092.62	3236.77	3248.73	3457.79	4231.2	neutral	h3k4me3
Arfgap3	0.0202301	0.875898	0.950488	-0.113589	0.346822	0.628522	1154.85	1112.95	900.579	843.925	1251.02	767.583	749.412	828.564	1180.04	1112.39	neutral	h3k4me3
Arfgef1	-0.460571	0.000456703	0.0120213	-0.103187	0.395582	0.671219	5218.7	4866.37	3876.76	5096.51	8431.94	4724.91	4494.81	4949.52	7859.31	6720.73	neutral	h3k4me3
Arfgef2	-0.304306	0.00290588	0.0382199	-0.087741	0.353318	0.635937	2525.82	2410.88	1941.96	2318.78	3549.3	2120.82	2054.98	2233.73	3283.94	3008.83	neutral	h3k4me3
Arfip1	-0.0933302	0.601473	0.812096	-0.0362699	0.827653	0.929864	720.491	693.267	560.563	599.562	893.414	545.819	532.243	557.834	798.572	749.321	neutral	h3k4me3
Arfip2	0.199713	0.0206669	0.128963	-0.0460515	0.568362	0.792823	2563.77	3318.06	3087.67	2724.88	1511.49	2088.77	2572.92	2638.35	1418.97	3200.32	neutral	h3k4me3
Arfrp1	0.163873	0.049441	0.215959	0.00916617	0.906528	0.96518	2351.34	2971.48	2734.09	2566.41	1541.29	1994.67	2411.29	2385.24	1387.89	2917.12	neutral	h3k4me3
Arg1	0.647456	0.22786	0.508691	0.747578	0.146519	0.412507	6.28834	11.8301	13.1444	15.043	2.3979	9.28213	15.3545	8.68076	1.35732	9.25793	neutral	.
Arg2	0.000519975	0.998924	0.9996	0.324374	0.515346	0.759858	7.65264	9.266	8.35464	10.9323	7.57168	8.71023	10.1804	8.10174	5.42936	10.0553	neutral	h3k27me3
Arglu1	0.233026	0.00886249	0.0771384	0.16305	0.0497196	0.229662	6900.04	9595.45	9238.57	9249.19	4037.58	6800.54	8865.03	7809.53	3312.81	9241.57	neutral	h3k4me3
Arhgap1	-0.202818	0.0227597	0.135976	-0.0852804	0.301287	0.589039	2338.87	2162.74	1716.09	1909.52	3248.86	1778.93	1681.14	1829.86	2987.3	2491.87	neutral	h3k4me3
Arhgap10	-0.265382	0.00369326	0.0448144	-0.207955	0.0142578	0.106808	1317.57	1194.78	939.295	1001.35	1818.35	943.499	878.008	1042.47	1815.3	1429.2	neutral	h3k4me3
Arhgap11a	-0.104323	0.299645	0.586279	0.0972609	0.298063	0.585767	5435.08	5602.84	4680.8	5556.73	6580.49	4860.41	5004.11	4749.31	5414.87	6230.08	neutral	h3k4me3
Arhgap12	1.04082	0.0721016	0.267217	0.268023	0.66648	0.851112	4.60503	7.55809	7.87163	4.79939	1.20584	3.2054	4.76153	3.81176	0.935438	4.26069	neutral	.
Arhgap15	-0.0280259	0.79818	0.917287	0.081708	0.424173	0.69399	6351.08	6455.16	5356.82	5961.97	7401.27	5257.82	5353.26	5142.76	6143.87	6779.12	neutral	h3k4me3
Arhgap17	-0.126533	0.278319	0.56627	-0.0127705	0.906086	0.965077	3872.27	4398.52	3847.62	4322.81	3704.48	3574.18	3972.35	4030.93	3335.75	5114.07	neutral	h3k4me3
Arhgap18	-0.217197	0.0464357	0.207895	0.0239356	0.813378	0.923247	1562.37	1472.65	1179.17	1431.09	2284.27	1318.49	1264.97	1274.12	1952.55	1723.68	neutral	h3k4me3
Arhgap19	-0.053187	0.605887	0.814223	-0.158746	0.0976821	0.333907	4749.59	4518.37	3633.8	3469.92	5370.66	3179.82	3073.02	3509.98	5217.35	4733.37	neutral	h3k4me3
Arhgap21	-0.282014	0.00369811	0.0448217	0.0536348	0.55135	0.78218	2479.91	2436.44	1989.61	2584.55	3592.86	2324.61	2304.33	2264.63	3026.38	3020.27	neutral	h3k4me3
Arhgap22	0.090631	0.804597	0.919357	-0.252992	0.491983	0.744347	11.9891	14.6794	13.3058	10.9055	7.27756	8.63293	10.1792	12.1376	7.83986	15.0065	neutral	h3k27me3
Arhgap23	-0.170032	0.0872433	0.297324	-0.112246	0.224395	0.512722	1110.52	1060.66	854.614	914.125	1396.29	835.777	810.234	895.751	1314.15	1206.31	neutral	.
Arhgap24	-0.679195	0.285533	0.573109	0.440718	0.395708	0.671219	2.98131	3.24954	2.78748	6.4241	6.31728	5.44027	5.85277	4.32391	4.10076	5.56425	neutral	.
Arhgap25	-0.113482	0.310043	0.595405	0.116559	0.262802	0.552728	1536.85	1532.75	1260.6	1523.32	2014.21	1358.23	1362.41	1279.93	1627.7	1698.21	neutral	h3k4me3
Arhgap26	-0.487916	0.00640831	0.0629695	-0.323164	0.0496826	0.2296	1123.06	1135.55	940.023	1086.56	1372.43	961.122	974.57	1240.22	1507.28	1637.76	neutral	h3k4me3
Arhgap27	0.108254	0.263039	0.551107	0.0198755	0.825335	0.928847	3322.49	4091.46	3718.7	3649.24	2389.1	2879.18	3410.25	3356.83	2127.53	4142.1	neutral	h3k4me3
Arhgap28	0.369865	0.142701	0.396525	0.858843	0.000312475	0.0076953	255.011	249.037	202.785	292.896	415.423	264.361	260.812	146.727	200.021	196.091	neutral	h3k4me3
Arhgap30	-0.0464697	0.612598	0.818704	0.106429	0.212636	0.498161	8219.64	9221.1	8018.7	9249.88	8262.94	7703.45	8477.95	7930.27	6838.25	10104.4	neutral	h3k4me3
Arhgap31	-0.0540283	0.796187	0.916022	-0.237994	0.220416	0.50834	268.165	287.172	244.283	222.477	232.056	190.347	201.947	240.936	242.238	311.942	neutral	h3k4me3
Arhgap32	0.611119	0.21586	0.494814	1.31334	0.00484914	0.0533136	29.0695	32.6411	28.3971	48.0262	42.7717	39.9759	44.0266	17.7653	15.2729	22.6287	neutral	.
Arhgap33	0.477038	1.16494e-05	0.00086562	0.299174	0.00347618	0.0427445	1689.34	2600.46	2627.25	2455.54	763.982	1702.14	2403.86	1908.15	578.723	2180.47	neutral	h3k4me3
Arhgap39	-0.0532915	0.631753	0.831473	-0.0778879	0.451775	0.714756	1514.15	1824.76	1641.62	1681.61	1183.11	1343.48	1564.43	1651.35	1123.99	2052.85	neutral	h3k4me3
Arhgap4	0.0733286	0.470177	0.726156	0.0890011	0.346146	0.62828	7064.86	8682.45	7883.85	8314.22	5479.95	6567.44	7766.46	7288.56	4650.35	8999.83	neutral	h3k4me3
Arhgap44	0.0530082	0.917801	0.969829	-0.250969	0.626291	0.829327	5.61375	6.9734	6.36424	5.35318	3.40452	4.2023	5.01167	5.97236	3.67808	7.34746	neutral	.
Arhgap5	-1.05652	9.11068e-07	0.000128388	-0.395016	0.0430272	0.210989	147.927	147.083	120.793	196.882	262.986	175.856	175.973	235.786	302.885	313.169	neutral	.
Arhgap6	-0.1754	0.443266	0.704433	0.349719	0.102646	0.342591	1006.89	916.478	721.783	1064.37	1908.81	1000.71	933.999	753.116	1295.3	1031.17	neutral	h3k27me3
Arhgap9	-0.000654781	0.993691	0.997818	-0.150736	0.0506044	0.232599	4178.16	4540.48	3889.34	3629.74	3605.15	3079.2	3304.87	3705.97	3549.6	4773.96	neutral	.
Arhgdia	-0.130458	0.189985	0.461852	-0.232173	0.0120026	0.0953549	20716.7	19037.7	15061.5	14391	24998.1	13455.3	12653.4	15258.1	25426.5	20822.7	neutral	h3k4me3
Arhgdib	-0.151911	0.236028	0.518527	-0.363976	0.0022025	0.0313362	27955.4	28022.6	23102.4	20554.6	26722.8	18273.2	18402.8	24110.7	30152.6	31934.3	neutral	h3k4me3
Arhgdig	0.555801	0.193591	0.466976	1.18448	0.00259707	0.0351207	18.0513	20.8229	18.3484	29.5537	24.0583	24.2182	27.245	11.9686	9.41302	15.1043	up	h3k4me3,h3k27me3
Arhgef1	0.0290817	0.78326	0.9103	0.0500954	0.610362	0.819291	15483.8	18715.9	16861.3	17830	12420.2	14220.2	16597.9	16028	10802.4	19904.6	neutral	h3k4me3
Arhgef10	-1.09146	0.165611	0.429553	-0.193898	0.765484	0.901161	1.04951	1.91365	2.09495	4.28562	0.758199	2.6928	4.34598	4.80158	0.832453	5.17623	neutral	h3k27me3
Arhgef10l	0.110479	0.430455	0.695085	-0.0660311	0.613754	0.821557	701.581	709.229	587.046	535.592	677.001	473.821	480.368	511.514	622.111	675.529	neutral	h3k27me3
Arhgef11	-0.265729	0.0175345	0.116695	-0.0123969	0.904756	0.964501	722.421	731.275	605.678	744.49	936.861	658.115	667.912	685.17	829.637	904.449	neutral	.
Arhgef12	-0.13389	0.39792	0.670242	-0.0048189	0.973944	0.991821	167.572	176.984	149.567	169.107	184.715	145.851	153.06	155.553	163.706	202.357	neutral	h3k4me3,h3k27me3
Arhgef17	0.709098	0.0603474	0.242208	0.634691	0.0760241	0.291789	44.5508	43.6651	35.6167	34.8075	48.7751	31.3504	31.0181	20.3443	27.4036	27.1551	neutral	h3k4me3,h3k27me3
Arhgef18	0.30713	0.000831728	0.0175811	0.425302	7.58293e-07	6.56793e-05	7288.74	8188.05	7125.01	8024.15	7135.16	6677.31	7356.62	5516.02	4734.87	7024.95	neutral	.
Arhgef2	0.0433365	0.624087	0.826323	0.157507	0.0560608	0.247063	10238.9	10826.8	9154.81	10244.5	11145.7	8829.53	9274.69	8421.7	8828.28	10951.2	neutral	.
Arhgef25	0.46622	0.511432	0.753389	0.0362971	0.958302	0.985099	9.88364	10.9621	9.48123	7.265	6.74144	6.09059	6.64292	6.52528	5.8428	8.34695	neutral	.
Arhgef26	-0.14249	0.801383	0.918677	0.183388	0.723855	0.879544	4.53608	6.25188	5.99389	7.92128	3.56254	5.85448	7.57815	6.57122	2.87107	7.80016	neutral	.
Arhgef3	-0.044157	0.762128	0.900012	0.00157087	0.990789	0.996683	639.904	627.449	511.9	543.842	760.995	489.706	484.679	493.928	664.381	659.185	neutral	.
Arhgef33	0.786941	0.143681	0.397956	0.782126	0.132859	0.391867	7.00604	10.4426	10.3903	10.9121	3.78012	7.70681	10.611	5.98123	2.0178	6.91107	neutral	.
Arhgef37	0.0588773	0.91585	0.969103	-0.489605	0.381867	0.660109	7.29078	8.00178	6.88647	4.839	4.65031	4.08155	4.41498	6.30199	5.84208	8.09052	neutral	h3k4me3,h3k27me3
Arhgef4	0.24668	0.0442141	0.202389	0.215433	0.0610518	0.258165	854.751	1068.99	978.751	1000.19	621.888	782.077	937.701	804.786	484.658	987.777	neutral	h3k4me3
Arhgef40	0.0869893	0.69443	0.865695	0.262252	0.206035	0.489675	302.08	353.47	313.58	368.321	285.9	299.337	340.558	284.76	213.645	357.605	neutral	h3k4me3,h3k27me3
Arhgef6	-0.204766	0.0722911	0.267696	-0.00397092	0.970107	0.989882	6268.41	5838.42	4648.58	5482.2	9105.24	5085.9	4833.8	4969.59	7921.53	6750.69	neutral	h3k4me3
Arhgef7	-0.0639319	0.492647	0.743091	-0.00198949	0.981652	0.993726	2402.92	2425.08	2005.71	2158.65	2743.74	1911.53	1935.4	1971.7	2411.21	2605.41	neutral	h3k4me3
Arid1a	0.0513683	0.66121	0.849034	0.298341	0.00640051	0.0634547	16013	17707	15293.3	18813.9	17633.4	15800	17192.2	14098.1	12749.2	18052.5	neutral	h3k4me3
Arid1b	-0.126409	0.141391	0.39449	0.132267	0.0980363	0.33435	3640.45	3254.88	2541.8	3112.74	5924.93	2957.03	2721.31	2555.71	4662.87	3520.88	neutral	h3k4me3
Arid2	-0.217849	0.0181576	0.119189	0.178148	0.0377842	0.194971	4932.77	4854.9	3967.88	5375.08	7428.01	4829.52	4794.07	4321.16	5740.94	5759.5	neutral	h3k4me3
Arid3a	-0.190977	0.107223	0.334005	-0.218212	0.0467433	0.221486	2594.55	2724.15	2295.72	2328.14	2593.53	2014.84	2104.63	2481.31	2662.73	3234.46	neutral	h3k4me3
Arid3b	0.00789958	0.969915	0.989124	-0.242296	0.21506	0.501523	408.034	549.141	520.572	459.04	223.507	343.987	436.984	511.491	241.763	612.145	neutral	.
Arid4a	-0.154405	0.23377	0.515182	0.117817	0.328052	0.613308	2589.39	2764.36	2348.05	2933.46	3091.47	2514.31	2661.04	2481.41	2520.42	3216.12	neutral	h3k4me3
Arid4b	-0.0830656	0.491964	0.742672	0.172329	0.125172	0.380448	1736.19	1886.6	1615.98	1997.57	1984.58	1694.67	1818.75	1630.3	1561.93	2100.18	neutral	h3k4me3
Arid5a	0.0595708	0.555445	0.782667	0.246946	0.00895174	0.0796328	1529.37	1620.22	1371.23	1614.51	1745.58	1390	1462.24	1247.7	1299.86	1621.41	neutral	h3k4me3
Arid5b	-0.245838	0.2414	0.525689	0.207716	0.283823	0.57167	158.552	177.865	154.67	219.806	196.369	183.06	201.461	175.655	151.479	223.814	neutral	h3k4me3
Arih1	-0.18402	0.0661614	0.255361	-0.0318083	0.732392	0.884407	4431.28	4265.16	3449.23	3940.79	5866.18	3586.9	3498.54	3655.29	5227.44	4909.52	neutral	h3k4me3
Arih2	-0.0213524	0.802434	0.918753	-0.0198223	0.802998	0.919743	2653.76	2996.48	2613.78	2715.82	2374.12	2253.28	2492.54	2543.16	2146.45	3233.16	neutral	h3k4me3
Arl1	0.0881813	0.410449	0.679274	-0.136178	0.172017	0.445629	3896.02	4452.33	3905.88	3472.65	2916.54	2861.2	3195.13	3529.74	2863.24	4468.9	neutral	h3k4me3
Arl10	0.433784	3.30972e-05	0.00187755	0.42003	1.91412e-05	0.000926081	1293.55	1643	1515.37	1568.9	926.462	1215.81	1475.63	1097.37	627.937	1339.73	neutral	h3k4me3
Arl11	0.0488913	0.789895	0.912931	0.014102	0.934388	0.975884	1171.76	1266.62	1082.24	1093.69	1105.71	930.67	994.7	995.495	970.387	1284.73	neutral	.
Arl13a	-0.0813737	0.949474	0.981765	0.691331	0.303138	0.591026	1.13188	2.97236	3.86822	7.18061	0.376516	3.65138	7.85635	4.44252	0.230873	4.22414	neutral	.
Arl13b	-0.208759	0.0867639	0.296095	-0.145871	0.198209	0.480883	419.148	421.986	348.611	375.388	481.019	332.883	336.395	378.746	466.907	500.895	neutral	h3k4me3
Arl15	-0.360959	0.0150043	0.105679	-0.238555	0.0822553	0.303673	312.896	289.213	229.439	256.165	436.443	238.704	225.508	272.999	446.29	371.819	neutral	h3k4me3
Arl16	0.159324	0.290232	0.57799	0.270035	0.0549603	0.24419	371.886	408.252	351.39	393.161	377.524	331.573	358.728	300.188	278.057	385.35	neutral	h3k4me3
Arl2	0.245897	0.0113418	0.0899671	-0.0656676	0.469681	0.727956	2167.9	2390.9	2062.39	1722.41	1628.68	1448.71	1573.07	1660.61	1514.94	2128.34	neutral	h3k4me3
Arl2bp	0.065025	0.544831	0.776385	0.262918	0.0088959	0.079295	2946.3	2841.93	2300.6	2713.38	4010.33	2466.65	2409.95	2052.24	2914.21	2754.39	neutral	h3k4me3
Arl3	0.134777	0.343322	0.627266	-0.0711132	0.596408	0.811231	301.478	307.191	255.227	228.26	280.997	201.008	205.063	218.966	259.423	288.388	neutral	h3k4me3
Arl4a	0.205182	0.175365	0.442299	-0.0127178	0.928466	0.97296	705.852	823.489	729.531	652.312	511.369	531.05	602.771	610.062	462.211	766.907	neutral	h3k4me3
Arl4c	0.117025	0.434457	0.697993	0.276238	0.0485564	0.226707	736.003	745.622	617.796	711.453	892.891	628.617	638.38	536.068	647.376	707.434	neutral	h3k4me3
Arl4d	0.196064	0.606767	0.814589	0.268448	0.454364	0.717064	18.5355	20.354	17.5215	19.0961	18.3187	16.102	17.4248	14.5781	13.4903	18.712	neutral	h3k4me3
Arl5a	-0.169825	0.171642	0.437068	0.015212	0.894984	0.961423	1458.41	1439.97	1178.65	1379.72	1886.55	1237.4	1231.4	1242.25	1633.15	1653.94	neutral	h3k4me3
Arl5b	-0.132502	0.290981	0.578784	0.0346445	0.766247	0.901398	751.977	807.932	688.341	799.86	825.187	683.038	726.545	717.264	713.336	927.596	neutral	h3k4me3
Arl5c	0.340785	0.167762	0.432398	-0.204773	0.378958	0.657621	251.485	363.301	356.161	256.956	98.7953	184.801	248.244	281.194	105.184	328.424	neutral	h3k4me3,h3k27me3
Arl6	0.65601	0.140371	0.392633	0.0160543	0.969794	0.989821	49.5626	57.0726	50.2489	33.4616	27.3987	27.4484	30.8364	30.6288	24.2283	38.6767	neutral	h3k4me3
Arl6ip1	-0.198649	0.0588988	0.239206	-0.0608517	0.534347	0.771999	13439.5	13162.2	10732.2	12152.3	17072.7	10950.2	10827.6	11523.4	15561.5	15385.2	neutral	h3k4me3
Arl6ip4	0.184816	0.0283366	0.154766	-0.0806645	0.304506	0.591153	5759.79	6426.39	5573.98	4809.6	4375.28	4018.21	4403.22	4691.57	4119.08	5989.04	neutral	h3k4me3
Arl6ip5	-0.100741	0.306803	0.592531	-0.204287	0.0257844	0.155301	3614.68	3991.3	3444.86	3323.48	3130.03	2793.42	3036.09	3527.88	3205.63	4519.68	neutral	h3k4me3
Arl6ip6	-0.00638079	0.947624	0.981051	0.0293962	0.745634	0.891897	1393.06	1459.3	1228.46	1301.25	1460.7	1127.64	1175.76	1167.83	1262.75	1523.5	neutral	h3k4me3
Arl8a	0.0250251	0.802205	0.918677	0.0716298	0.441948	0.70657	1415.42	1510.18	1282.4	1370.12	1446.72	1174.75	1242.73	1196.61	1217.76	1551.22	neutral	h3k4me3
Arl8b	-0.291509	0.00337005	0.0424388	-0.159159	0.0846235	0.308284	3918	3743.19	3016.47	3397.72	5184.69	3105.97	3011.76	3439.57	5041.19	4631.61	neutral	h3k4me3
Arl9	0.116769	0.798465	0.917287	0.581468	0.173338	0.447969	6.46293	10.7895	11.3281	16.6483	3.95215	11.0098	16.5756	10.6806	2.47787	11.8689	neutral	.
Armc1	-0.0046211	0.958206	0.984711	0.0275888	0.737171	0.886737	2557.72	2712.05	2296.21	2428.03	2617.47	2089.33	2199.43	2184.76	2269.51	2838.28	neutral	h3k4me3
Armc10	-0.00830992	0.930132	0.975224	0.0474104	0.591732	0.808434	2294.24	2283.95	1876.79	2009.56	2673.37	1793.68	1796.61	1771.03	2265.86	2351.28	neutral	h3k4me3
Armc2	-0.666905	0.216395	0.495719	-0.794835	0.115671	0.365909	9.48559	10.1483	8.6288	8.15938	8.53751	6.98482	7.40496	13.0797	13.1914	16.9398	neutral	.
Armc3	0.265561	0.261942	0.550272	0.298487	0.181432	0.458279	109.804	126.451	111.336	118.37	96.9001	97.0941	109.085	89.0689	70.4404	112.47	neutral	h3k4me3
Armc5	0.0952166	0.281278	0.568992	0.0658928	0.424389	0.69399	2000.25	2164.12	1849.89	1876.66	1891.6	1596.1	1707.12	1648.09	1601.76	2126.27	neutral	h3k4me3
Armc6	-0.18227	0.161127	0.424017	-0.270065	0.0258558	0.155441	630.256	684.261	585.869	570.85	568.779	484.532	519.655	633.051	608.243	815.751	neutral	h3k4me3
Armc7	-0.371672	0.0017135	0.0276108	-0.296074	0.00705978	0.0684244	486.325	511.301	431.162	469.6	520.801	406.091	424.635	528.349	564.48	688.402	neutral	h3k4me3
Armc8	-0.116034	0.193392	0.466633	0.00168494	0.983801	0.994113	1667.16	1727.17	1446.33	1620.51	1887.58	1413.36	1460.86	1480.72	1660.79	1939.08	neutral	h3k4me3
Armc9	0.318889	0.0257575	0.146136	0.628421	3.12408e-06	0.000200983	648.59	883.741	842.685	1096.2	512.202	815.587	1046.22	668.806	303.48	797.021	neutral	h3k4me3
Armcx1	0.227587	0.120196	0.358278	0.216564	0.11488	0.364804	548.679	640.898	568.1	586.348	457.802	477.013	541.953	467.838	353.038	587.872	neutral	h3k4me3
Armcx2	-0.0709897	0.704723	0.871687	0.0961067	0.583039	0.802184	1365.07	1371.49	1131.9	1309.98	1690.18	1163.04	1173.4	1117.31	1386.8	1478.7	neutral	h3k4me3
Armcx3	-0.015338	0.895342	0.959021	-0.065729	0.545847	0.77905	1526.52	1754.24	1543	1548.19	1276.33	1271.48	1426.12	1499.58	1194.25	1894.94	neutral	h3k4me3
Armcx4	0.128669	0.525308	0.763049	0.567996	0.00287453	0.0377516	1869.98	1719.82	1361.15	1892.45	3278.46	1768.58	1664.24	1152.36	1915.19	1572.18	neutral	h3k4me3
Armcx5	-0.0464165	0.766174	0.902314	0.0353075	0.8081	0.920797	412.718	467.597	408.531	448.843	387.969	371.669	412.232	404.698	337.774	513.901	neutral	h3k4me3
Armcx6	0.1426	0.494637	0.744177	0.0891905	0.648813	0.842885	230.512	252.63	217.27	216.926	209.465	183.123	197.859	187.718	174.844	241.111	neutral	h3k4me3
Arnt	-0.203562	0.0203715	0.127951	0.00611915	0.940103	0.977826	1947.92	2008.38	1678	2003.26	2370.99	1752.05	1804.1	1823.86	2078.29	2392.38	neutral	h3k4me3
Arntl	0.10563	0.590846	0.8049	-0.00928737	0.959704	0.985625	904.586	876.04	710.52	674.798	984.126	612.016	599.837	616.643	864.147	826.48	neutral	h3k4me3,h3k27me3
Arpc1a	0.154682	0.053856	0.226068	0.11955	0.110687	0.357924	4021.51	4452.7	3848.09	3893.44	3633.45	3267.28	3558.79	3302.93	2974.18	4227.49	neutral	h3k4me3
Arpc1b	-0.00817137	0.934942	0.976807	-0.102291	0.271939	0.56116	30117.7	30014.2	24675.8	23816.5	31572.9	21245	21297.3	23287.3	29690.6	30905.8	neutral	h3k4me3
Arpc2	-0.185411	0.0477281	0.211601	-0.219641	0.0115711	0.0936446	17769.5	16777.6	13444.9	13483.3	21399.8	12410.1	11922.3	14214.9	21661.8	19219.2	neutral	.
Arpc3	-0.105915	0.249485	0.535963	-0.243003	0.00443388	0.0506289	12762.9	13238	11091.7	10416.1	12085	9078.41	9392.21	11278.3	12600.5	14763.5	neutral	h3k4me3
Arpc4	-0.0915347	0.297914	0.584911	-0.156279	0.0558952	0.2467	12985.1	13030.8	10748.4	10591.9	13719.8	9410.26	9485.28	10759.8	13407.1	14245.8	neutral	h3k4me3
Arpc5	0.0816066	0.423783	0.690211	-0.159713	0.0918589	0.322979	11148.9	12261.8	10563.2	9260.61	8837.72	7801.58	8452.82	9526.82	8770.82	12221.8	neutral	h3k4me3,h3k27me3
Arpc5l	0.162679	0.040328	0.192439	0.0199318	0.788202	0.912424	3087.84	3705.6	3327.03	3139.3	2239.95	2514.21	2917.98	2879.33	1987.3	3584.6	neutral	h3k4me3
Arpp19	-0.0334463	0.654585	0.845602	-0.0575561	0.408646	0.681243	3003.57	3208.16	2725.68	2773.01	2917.4	2376.09	2515.76	2649.04	2686.16	3432.79	neutral	h3k4me3
Arpp21	0.942291	0.116519	0.351319	0.412312	0.481681	0.736289	14.5849	17.3368	15.4954	11.1338	8.20077	8.96635	10.3284	7.73723	5.51104	9.66405	neutral	.
Arrb1	-0.314645	0.0297147	0.15919	-0.191482	0.151769	0.418839	4781.64	5035.59	4249.68	4784.11	5276.34	4133.1	4327.52	5006.9	5319.96	6519.91	neutral	h3k4me3
Arrb2	0.148338	0.226967	0.508251	0.24926	0.0300258	0.169735	5889.37	7210.02	6534.92	7309.49	4879.92	5786.7	6822.45	5731.62	3703.73	7086.71	neutral	h3k4me3
Arrdc1	0.313106	0.0028339	0.0376075	0.0941939	0.336011	0.620059	3734.44	5002.05	4731.14	4262.43	2108.55	3202.93	4053.61	3759.14	1804.94	4506.25	neutral	h3k4me3
Arrdc2	0.225405	0.0716374	0.266175	0.225119	0.0553532	0.244978	767.56	1006.68	942.703	987.041	523.772	750.807	934.58	793.092	408.221	957.63	neutral	h3k4me3
Arrdc3	-0.590683	0.00316863	0.0405055	-0.192578	0.297976	0.585763	506.129	531.299	447.697	609.73	679.707	527.743	551.169	638.396	685.548	832.229	neutral	h3k4me3
Arrdc4	0.000283246	0.998766	0.999554	0.0604836	0.722975	0.878955	495.663	521.618	440.061	474.23	524.26	409.867	428.907	416.742	443.836	542.808	neutral	h3k4me3
Arsa	0.0158109	0.852271	0.940855	-0.0559249	0.481106	0.73598	1517.51	1601.16	1352.5	1330.32	1457.88	1148.02	1203.84	1267.68	1338.47	1649.67	neutral	h3k4me3
Arsb	-0.139871	0.405937	0.675713	-0.0607779	0.697809	0.86813	1385.79	1201.77	925.004	998.377	2103.89	965.377	867.303	933.899	1884.59	1300.17	neutral	h3k4me3
Arsg	0.941398	3.70523e-06	0.000368334	1.23163	2.58618e-10	6.56003e-08	1868.83	1916.89	1597.64	2016.22	2427.87	1768.7	1813.82	784.501	909.352	1030.87	up	h3k4me3
Arsk	-0.27146	0.0771896	0.278403	0.0843225	0.553491	0.783643	506.687	546.623	466.616	618.128	629.054	526.596	561.949	535.776	525.685	691.912	neutral	h3k4me3
Art3	-0.747318	0.161369	0.424017	-1.58657	0.00401551	0.0472632	5.65641	7.98574	7.74398	4.48134	1.86017	3.2662	4.30874	13.0547	5.2683	15.3685	down	h3k27me3
Art4	-0.427686	0.377257	0.654634	-0.0331439	0.939902	0.977767	10.1566	10.7553	9.10052	12.4082	13.4351	10.6855	11.2369	11.6479	12.1524	15.139	neutral	.
Art5	0.981485	0.000247448	0.00776167	0.90415	0.000400035	0.00930933	110.429	125.889	110.311	108.574	91.9317	89.5833	99.8462	53.5865	43.82	67.9013	up	h3k4me3
Arv1	0.0687746	0.627829	0.828705	-0.0457684	0.731252	0.883754	464.591	592.525	547.562	528.767	308.004	408.791	497.757	511.045	288.495	623.035	neutral	h3k4me3
Arvcf	0.473137	0.0779321	0.279417	0.452299	0.0730653	0.285683	529.994	601.788	526.321	538.633	462.182	445.452	494.925	363.809	301.449	461.628	neutral	h3k4me3,h3k27me3
Arxes1	0.191407	0.628652	0.829298	0.375694	0.317565	0.603802	11.4191	17.0645	16.9998	20.3948	7.00431	14.3825	19.8428	14.9446	4.99867	17.2525	neutral	.
Arxes2	0.462079	0.172331	0.438083	0.35234	0.279626	0.567265	29.4689	43.0944	42.4927	41.4895	15.3156	29.6284	40.1849	30.8619	11.088	35.8944	neutral	.
As3mt	0.691006	5.26182e-06	0.000479123	0.474872	0.000891596	0.0168825	2009.83	1964.71	1600.58	1417.91	2004.36	1279.03	1262.86	927.257	1259.89	1238.8	neutral	h3k4me3
Asah1	-0.225491	0.0129786	0.0975237	-0.14647	0.0817677	0.302874	4131.65	4298.17	3606.38	3934.69	4520.19	3423.48	3550.11	3985.98	4409.84	5212.39	neutral	h3k4me3
Asah2	-0.487759	0.00089262	0.018344	-0.0860561	0.524573	0.766251	389.585	383.799	313.817	426.856	588.024	383.32	380.791	412.177	545.89	549.195	neutral	.
Asap1	-0.360013	0.00104458	0.0202872	-0.306246	0.00254549	0.0346874	6195.78	5684.62	4493.96	4782.05	8350.8	4475.24	4203.27	5336.37	8939.41	7286.55	neutral	h3k4me3
Asap2	0.357948	0.119963	0.358053	1.10791	2.79692e-07	2.88734e-05	164.2	187.875	164.911	288.178	241.049	237.269	265.215	123.612	99.8692	156.436	neutral	h3k4me3,h3k27me3
Asb1	-0.0140748	0.883309	0.953255	0.100187	0.261622	0.551832	1565.11	1604.78	1337.27	1493.81	1801	1310.7	1343.75	1273.39	1477.84	1673.51	neutral	h3k4me3
Asb13	0.163012	0.241689	0.525781	0.294862	0.0239582	0.148632	414.879	536.069	498.462	571.472	318.717	438.477	539.42	436.765	236.169	530.093	neutral	h3k4me3
Asb14	0.552502	0.229076	0.510531	0.585616	0.184219	0.462528	10.7697	16.6547	16.8631	18.2344	5.58674	12.6061	17.8678	11.5649	3.45458	13.1945	neutral	.
Asb16	0.186662	0.202813	0.477922	0.0650458	0.635171	0.834611	597.093	562.209	449.944	424.626	680.167	391.456	375.252	367.383	564.97	497.19	neutral	.
Asb2	0.274714	0.452392	0.711552	0.133917	0.698196	0.868372	93.8361	131.974	127.748	121.821	51.2139	88.9852	117.036	105.085	42.945	123.872	neutral	h3k27me3
Asb3	-0.0545233	0.638172	0.835331	-0.0332391	0.758422	0.898069	709.28	673.205	540.823	563.818	879.361	517.369	499.089	522.676	782.829	705.409	neutral	h3k4me3
Asb4	0.331195	0.55576	0.782932	0.387379	0.458065	0.720463	6.58494	5.81827	4.51819	4.80542	9.51475	4.59648	4.19081	3.2806	6.22387	4.53796	neutral	.
Asb5	-0.637481	0.183176	0.452485	4.16926e-05	0.999946	0.999992	9.33796	10.4214	9.04016	14.6575	13.3224	12.2438	13.4197	13.5204	11.8604	17.2579	neutral	.
Asb6	0.150941	0.159374	0.421296	-0.0625099	0.532654	0.77123	1673.07	1948.27	1724.45	1546.54	1219.94	1260.41	1428.53	1496.85	1141.09	1882.9	neutral	h3k4me3
Asb7	-0.0841835	0.405306	0.675231	0.101909	0.278055	0.565875	841.541	805.564	649.769	759.773	1151.84	693.748	673.74	641.947	934.822	863.845	neutral	h3k4me3
Asb8	-0.158667	0.108249	0.336084	-0.162318	0.0777042	0.295	1611.89	1565.3	1271.2	1304.32	1884.93	1181.09	1160.09	1325.7	1841.07	1775.15	neutral	.
Ascc1	0.0305036	0.786364	0.911135	-0.0109041	0.917255	0.969614	1747.19	1709.86	1393.7	1393.7	1962.86	1256.38	1241.59	1276.5	1728.06	1704.73	neutral	h3k4me3
Ascc2	0.000806388	0.993091	0.997715	0.149649	0.0844218	0.307865	4032.94	4536.95	3950.57	4545.11	4022.55	3779.12	4168.23	3782.86	3232.02	4815.33	neutral	h3k4me3
Ascc3	-0.443405	0.000263568	0.00811072	-0.108712	0.332493	0.617095	1304.88	1124.76	863.244	1111.93	2391.05	1078.97	964.731	1074.54	2212.28	1499.09	neutral	h3k4me3
Ascl4	-0.169632	0.359961	0.641456	-0.200849	0.244848	0.535476	203.692	197.086	159.78	160.801	235.219	145.916	142.911	167.807	235.864	224.981	neutral	h3k4me3,h3k27me3
Asf1a	0.124514	0.161091	0.424005	-0.00703784	0.932441	0.974652	2536.47	2719.21	2314.29	2185.97	2271.81	1869.09	1984.69	2017.21	2020.82	2610.72	neutral	h3k4me3
Asf1b	-0.0527169	0.61746	0.82186	-0.38982	7.57881e-05	0.00261879	1760.78	1649.33	1316.74	1069.91	1743.68	989.308	944.486	1268.1	1983.81	1719.22	neutral	h3k4me3
Asgr2	-0.746983	0.0625966	0.247552	-2.15524	1.65086e-06	0.000117251	9.98534	11.6799	10.36	3.97557	3.08962	3.23164	3.67563	16.8574	12.6625	21.1724	down	.
Ash1l	-0.153258	0.155716	0.41521	0.296181	0.00320352	0.0405554	2909.08	3299.66	2884.42	4089.29	3521.27	3383.94	3756.63	3077.58	2558.99	3906.49	neutral	.
Ash2l	0.00393986	0.978138	0.992585	-0.109388	0.413887	0.686083	6520.14	6320.83	5129.04	4876.91	7088.35	4420.56	4336.07	4777.33	6672.32	6400.76	neutral	h3k4me3
Asl	0.0422443	0.63634	0.834217	-0.145015	0.0827843	0.305152	1549.89	1565.82	1295.69	1173.32	1486.15	1038.37	1052.21	1183.55	1442.39	1563.38	neutral	h3k4me3
Asna1	0.0248854	0.802571	0.918791	-0.160515	0.0838098	0.306916	2818.41	2844.64	2352.82	2133.25	2710.7	1888.95	1912.66	2174.85	2658.9	2873.77	neutral	h3k4me3
Asns	0.969284	0.0177706	0.117825	0.460347	0.233552	0.522304	360.558	269.583	193.413	137.624	475.486	145.029	115.921	88.2041	290.484	129.227	neutral	.
Asnsd1	-0.134825	0.278479	0.56627	-0.0693546	0.548711	0.780494	5381.59	5673.66	4790.68	5182.06	5694.23	4474.04	4688.57	4983.79	5276.1	6487.34	neutral	h3k4me3
Aspa	-0.530939	0.0635647	0.249911	-0.234172	0.381409	0.65981	510.621	604.723	539.548	689.91	514.467	556.794	639.508	753.55	543.333	942.408	neutral	h3k4me3
Asph	-0.235087	0.150247	0.407259	0.12403	0.412544	0.684911	504.366	495.985	405.202	535.054	741.5	480.984	477.135	446.535	594.912	595.342	neutral	h3k4me3
Asphd1	0.518811	0.207277	0.48331	0.325891	0.417318	0.689174	13.4225	21.7284	22.4825	20.8089	5.47398	14.0093	20.5856	15.9336	4.09232	17.8949	neutral	.
Aspm	-0.35082	0.00237025	0.0335348	0.152595	0.154257	0.4222	2216.03	2180.42	1781.8	2600.27	3596.87	2336.74	2319.06	2127.7	2829.49	2836.21	neutral	h3k4me3
Aspn	-1.0394	0.0889958	0.300649	0.0158061	0.974737	0.99187	3.98926	5.51125	5.28975	11.7084	5.22441	8.64161	11.2067	10.9296	4.73815	12.9631	neutral	.
Asprv1	-1.08829	0.201137	0.476123	-0.797894	0.345456	0.62789	7.02211	9.69403	9.30117	11.9874	5.36207	8.85131	11.472	19.7477	8.58184	23.4278	neutral	.
Aspscr1	0.121094	0.143658	0.397956	0.0557989	0.470503	0.728864	2755.03	3151.69	2766.23	2746.26	2298.51	2261.35	2527.34	2443.89	1975.64	3093.03	neutral	h3k4me3
Asrgl1	0.105432	0.352333	0.634645	0.0209797	0.84277	0.937107	2727.8	2751.35	2274.93	2212.05	2817.11	1959.48	1983.04	1988.44	2436.38	2628.05	neutral	h3k4me3
Ass1	0.368671	0.153781	0.412406	0.37079	0.128592	0.385495	1989.67	1816.01	1432.09	1469.85	2611.84	1379.72	1290.55	1025.26	1747.38	1402.46	neutral	h3k4me3,h3k27me3
Aste1	-0.0683143	0.578978	0.796616	-0.0184909	0.87212	0.951217	472.992	535.177	467.281	502.119	435.94	416.104	461.035	469.872	393.889	596.932	neutral	h3k4me3
Astl	-1.21968	0.112476	0.343733	0.511985	0.399498	0.673837	1.7848	2.17015	1.9606	7.10055	4.84961	5.6436	6.61801	4.59742	3.0386	5.69774	neutral	h3k4me3
Asxl1	-0.0145978	0.888119	0.955435	0.139969	0.146585	0.412507	5405.52	5596.36	4684.92	5384.66	6286.04	4698.18	4853.5	4470.14	5024.77	5855.2	neutral	h3k4me3
Asxl2	-0.192901	0.186043	0.455872	-0.0957784	0.477201	0.733291	2959.93	3233.21	2776.3	3076.23	3003.41	2601.86	2803.9	3025.17	2848.69	3890.08	neutral	h3k4me3
Atad1	-0.214792	0.0372112	0.183483	-0.0851172	0.374314	0.653564	3690.2	3556.38	2877.78	3237.19	4798.4	2944.31	2874.66	3116.14	4437.68	4183.53	neutral	h3k4me3
Atad2	-0.203209	0.0826556	0.289246	-0.0139605	0.897612	0.962266	5735.86	5813.79	4818.27	5665.51	7098.26	5004.38	5084.15	5220.5	6293.85	6888.13	neutral	h3k4me3
Atad2b	-0.433807	1.16515e-05	0.00086562	0.119716	0.189716	0.470409	1375.84	1340.31	1090.12	1646.14	2353.95	1487.88	1465.07	1376.49	1891.74	1841.15	neutral	h3k4me3
Atad3a	0.0733757	0.418253	0.685612	-0.0525294	0.533414	0.771741	5941.36	6763.17	5922.08	5635.78	4795.51	4654.03	5181.17	5403.37	4440.19	6850.28	neutral	h3k4me3
Atad5	-0.232794	0.0353581	0.17755	-0.00521178	0.959466	0.985604	2679.68	2829.91	2391.42	2894.73	3162.88	2496.76	2619.99	2663.41	2803.87	3464.9	neutral	h3k4me3
Atat1	0.581002	4.3025e-05	0.00220159	0.500112	0.000214257	0.00574675	585.248	1047.48	1136.67	1146.46	215.785	728.163	1158.12	788.164	145.289	855.11	up	h3k4me3
Ate1	-0.263057	0.00209908	0.0313995	-0.15986	0.0437036	0.212778	1720.19	1658.28	1342.04	1482.22	2195	1347.9	1316.3	1502.72	2138.03	2017.26	neutral	h3k4me3
Atf1	-0.192702	0.0275251	0.152083	-0.0629605	0.438811	0.704418	2451.67	2415.9	1975.63	2225.42	3062.99	1998.14	1985.37	2114.8	2798.43	2817.55	neutral	h3k4me3
Atf2	-0.214098	0.0204755	0.12818	-0.0262167	0.759823	0.898546	2554.43	2529.39	2073.2	2432.06	3293.74	2177.55	2171.92	2254.27	2935.6	2998.36	neutral	h3k4me3
Atf3	-0.190445	0.615266	0.820293	0.367894	0.279316	0.567128	12.4108	14.9032	13.3847	20.596	14.6643	16.4888	19.1465	14.8135	10.2027	18.4379	neutral	h3k4me3,h3k27me3
Atf4	0.273325	0.0182114	0.119278	0.162506	0.133206	0.392543	11476.9	12061.3	10168.9	9732.59	10808.5	8418.35	8799.92	7967.7	8524.1	10382.8	neutral	h3k4me3
Atf5	0.705915	0.00883347	0.0769585	0.0192387	0.939033	0.97745	1241.25	1192.97	964.081	615.707	921.023	560.893	546.444	551.153	792.033	740.642	neutral	h3k4me3
Atf6	-0.217701	0.0292045	0.157436	-0.219163	0.0177676	0.122899	2802.56	2670.25	2149.07	2205.9	3396.68	2019.67	1954.21	2327.21	3441.6	3136.67	neutral	h3k4me3
Atf6b	-0.0914349	0.276469	0.564248	-0.178003	0.0226906	0.143737	5120.09	5077.7	4164.95	4039.82	5443.13	3613.83	3608.85	4160.65	5390.69	5531.08	neutral	h3k4me3
Atf7	-0.245886	0.0332821	0.170897	0.103989	0.331965	0.616631	1189.18	1333.02	1158.77	1532.2	1372.28	1276.62	1404.1	1315.71	1137.46	1676.88	neutral	h3k4me3
Atf7ip	-0.260906	0.00900547	0.0777351	0.0387849	0.675251	0.855922	4674.18	4579.84	3735.13	4731.78	6637.39	4262.58	4216.38	4187.71	5646.56	5590.24	neutral	h3k4me3
Atg10	0.323079	0.0117701	0.0918236	0.208815	0.0830204	0.305578	727.475	829.768	727.268	697.791	589.783	575.564	641.772	558.275	455.72	707.279	neutral	h3k4me3
Atg12	-0.0724367	0.544963	0.776469	-0.00568147	0.959314	0.985604	5876.77	6124.03	5142.51	5563.73	6355.47	4836.1	5021.71	5113.18	5625.19	6682.48	neutral	h3k4me3
Atg13	0.133273	0.102713	0.326602	0.141913	0.0627422	0.26194	2396.3	2316.91	1877.71	1942.61	2848.47	1763.53	1726.23	1598.25	2251.78	2143.32	neutral	h3k4me3
Atg14	0.0840172	0.431713	0.695851	-0.0269177	0.787799	0.912291	861.224	885.874	739.324	706.632	842.921	618.865	636.069	658.085	755.728	863.914	neutral	h3k4me3
Atg16l1	0.107655	0.222889	0.504371	0.0821821	0.319381	0.605221	2333.93	3076.76	2888.23	2972.66	1550.71	2254.48	2817.67	2638.87	1335.48	3180.72	neutral	h3k4me3
Atg16l2	0.244938	0.134285	0.382662	0.352641	0.022043	0.140739	554.539	724.577	677.324	764.138	410.585	582.517	722.96	561.799	292.77	679.226	neutral	h3k4me3
Atg2a	0.0884906	0.405539	0.67543	0.1727	0.0819336	0.303178	3059.58	3512.22	3087.73	3400.86	2813.74	2794.75	3132.01	2791.93	2231.36	3529.32	neutral	h3k4me3
Atg2b	-0.180014	0.0801032	0.283384	0.0981332	0.304288	0.591153	2871.23	3205.01	2780.5	3497.29	3176.58	2921.05	3202.1	3013.96	2642.15	3846.87	neutral	h3k4me3
Atg3	-0.197947	0.0837895	0.291178	-0.235925	0.0265063	0.157651	2303.87	2274.72	1861.92	1867.35	2553.37	1674.73	1666.61	2001.01	2630.72	2664.15	neutral	h3k4me3
Atg4a	0.188889	0.121684	0.360816	0.0847457	0.458153	0.720463	953.34	1108.02	979.834	947.804	752.459	773.309	875.13	828.151	635.346	1042.42	neutral	h3k4me3
Atg4b	0.0143373	0.854282	0.941789	-0.0690563	0.342935	0.625683	2475.66	2677.03	2287.74	2235.39	2257.26	1901.8	2033.22	2155.51	2098.66	2781.44	neutral	h3k4me3
Atg4c	-0.208669	0.10674	0.333209	0.004924	0.967222	0.988659	586.366	601.67	501.552	600.237	721.891	526.434	540.022	546.645	632.865	718.226	neutral	h3k4me3
Atg4d	0.303193	0.000346256	0.00974346	0.176256	0.0267006	0.158349	1565.99	1812.4	1599.53	1522.61	1225.92	1245.33	1404.62	1248.03	970.909	1573.23	neutral	h3k4me3
Atg5	-0.155844	0.0884831	0.299486	-0.147713	0.0828482	0.305237	1489.42	1551.94	1303.15	1353.74	1546.87	1176.76	1221.83	1372.82	1510.77	1794.22	neutral	h3k4me3
Atg7	-0.153533	0.0982634	0.317692	-0.197501	0.0222248	0.141594	1823.32	1639.73	1284.05	1275.33	2380.79	1207.45	1116.32	1316.9	2356.84	1810.59	neutral	h3k4me3
Atg9a	-0.187642	0.26577	0.553773	-0.217106	0.164751	0.435575	1749.24	1917.71	1649.55	1674.58	1615.2	1413.36	1527.49	1792.01	1667.29	2301.46	neutral	h3k4me3
Atg9b	1.22821	7.43942e-06	0.00062604	0.765371	0.00295579	0.0384663	488.149	528.231	451.568	339.172	341.679	288.437	308.542	183.378	178.123	236.57	up	.
Atic	-0.21288	0.00680271	0.0656462	-0.191032	0.0088891	0.0792772	7770.93	6896.16	5366.31	5574.28	10877.9	5318.45	4865.74	5721.66	10699.9	7902.73	neutral	h3k4me3
Atl1	-0.0634228	0.799715	0.918023	-0.125342	0.594805	0.810856	79.8843	103.016	95.6993	95.9031	53.8393	73.6685	90.487	98.0829	53.3823	119.122	neutral	h3k4me3
Atl2	-0.105098	0.312925	0.598059	0.0567205	0.559211	0.787306	4263.42	4419.35	3701.75	4276.41	4971.9	3728.56	3855.55	3761.51	4211.13	4924.92	neutral	h3k4me3
Atl3	-0.286399	0.00962585	0.0812727	-0.0104703	0.918844	0.970437	5260.88	4991.31	4009.03	4986.21	7787.12	4576.49	4413.4	4549.76	6823.3	6141.24	neutral	h3k4me3
Atm	-0.534465	0.000124821	0.00469381	0.129705	0.314381	0.60054	2167.26	2185.34	1806.69	2951.69	3762.65	2615.11	2645.95	2460.61	3017.78	3252.43	neutral	h3k4me3
Atmin	-0.306562	0.000324671	0.00928317	-0.140735	0.0751469	0.289752	2162.5	1887.06	1456.77	1670.37	3447.65	1609.34	1452.96	1652.69	3267.19	2295.94	neutral	h3k4me3
Atn1	0.260695	0.00517805	0.0553198	0.291389	0.000833701	0.0160904	3874.7	4254.75	3662.6	3876.86	3719.32	3269.04	3537.53	2916.84	2699.4	3743.99	neutral	h3k4me3
Atox1	0.219154	0.0500355	0.217167	0.0461901	0.658497	0.847573	3683.25	4316.27	3831.88	3535.7	2730.91	2871.01	3270.21	3175.97	2371.13	3986.39	neutral	h3k4me3
Atp10a	-0.0462239	0.607881	0.815037	0.353664	2.55812e-05	0.00115038	1929.53	1883.24	1533.07	2081.36	2957.7	1879.21	1853.15	1480.18	2021.65	1978.57	neutral	h3k4me3
Atp10d	-0.0602724	0.66028	0.848752	0.0842616	0.509923	0.756233	1125.07	1314.36	1165.14	1339.51	1045.34	1089.64	1238.13	1171.48	883.59	1471.98	neutral	h3k4me3
Atp11a	-0.0319832	0.784153	0.910511	0.360968	0.00095435	0.0177543	1364.85	1658.67	1498.13	2050.8	1403.13	1630.5	1911.23	1487.04	984.538	1843.27	neutral	h3k4me3,h3k27me3
Atp11b	-0.211005	0.0539701	0.226176	0.036827	0.717822	0.876452	9991.74	9890.11	8104.95	9911.05	13439.2	8875.77	8850.22	8793.33	11465.1	11697.4	neutral	h3k4me3
Atp11c	-0.450667	0.000107813	0.00427304	0.0731933	0.496037	0.746939	1192.36	1200.06	991.24	1469.22	1884.63	1303.1	1316.52	1273.44	1571.5	1684.32	neutral	h3k4me3
Atp13a1	0.177479	0.10592	0.331777	0.12944	0.205791	0.489552	7573.13	9637.84	8897.43	8996.47	5278	6963.86	8465.08	7698.61	4376.92	9392.6	neutral	h3k4me3
Atp13a2	0.410509	0.0597118	0.241193	0.412132	0.043124	0.211172	3868.38	4535.22	4027.09	4193.97	3234.6	3404.65	3879.4	2923.37	2179.38	3668.77	neutral	h3k27me3
Atp13a3	-0.402838	0.000470479	0.012267	0.105991	0.323126	0.609326	9421.48	8475.25	6637.69	9671.19	18037.3	9154.91	8465.8	8092.02	14468.8	11124.5	neutral	h3k4me3
Atp1a1	-0.215229	0.0205901	0.128667	-0.0625542	0.469288	0.727772	12822	11069.7	8502.29	9654.28	20650.6	9359.45	8378.98	9037.35	18509	12601.2	neutral	h3k4me3
Atp1a2	1.09668	0.120312	0.358372	1.12774	0.0976696	0.333907	3.50498	5.27007	5.26543	5.66827	1.90719	3.98305	5.52191	2.39058	0.783527	2.75392	neutral	h3k27me3
Atp1a3	0.920768	0.000578248	0.0139313	0.879075	0.000550409	0.0116624	1379.51	1431.73	1199.95	1203.93	1393.98	1048.94	1085.72	598.9	667.761	783.804	up	h3k4me3,h3k27me3
Atp1b1	0.331462	0.255042	0.542283	0.446773	0.101298	0.340525	35.5349	37.3186	31.453	35.2208	39.2048	30.477	31.841	23.6448	25.3539	30.8192	neutral	h3k4me3,h3k27me3
Atp1b3	-0.129881	0.225933	0.506973	-0.127946	0.19988	0.482801	7260.79	7010.57	5677.89	5846.42	8612.25	5311.73	5193.71	5798.58	8207.01	7779.82	neutral	h3k4me3
Atp2a1	0.295985	0.256297	0.543899	0.160639	0.52407	0.766064	39.7421	60.4923	60.7908	58.4484	18.8794	40.7807	57.0846	49.9184	15.7126	57.2637	neutral	.
Atp2a2	0.00274564	0.975897	0.991578	0.141	0.0960849	0.331581	6435.51	6344.85	5189.84	5880.77	8080.31	5278.61	5246.99	4851.95	6409.55	6463.14	neutral	h3k4me3,h3k27me3
Atp2a3	-0.115956	0.168526	0.433012	0.00230572	0.976516	0.992105	22677.9	22448.1	18396.6	20563.7	27880.4	18415.3	18362.8	18686.6	24361.2	24857.5	neutral	h3k4me3
Atp2b1	-0.356995	0.00701849	0.066745	-0.185859	0.129028	0.386214	2281.55	2337.97	1947.7	2263.09	2733.93	1986.37	2035.49	2352.09	2735.14	3091.79	neutral	h3k4me3
Atp2b2	2.34792	0.00037125	0.0101627	2.70459	1.39171e-05	0.000718347	6.5277	10.6742	11.0976	15.1064	3.84245	10.1108	14.9757	2.09267	0.519859	2.34211	up	h3k27me3
Atp2b4	0.0418442	0.648425	0.841855	0.361452	2.52082e-05	0.00114183	15116.9	17464.4	15400.1	19975.6	16179.3	16354.9	18421	14398.2	11267.3	18161	neutral	.
Atp2c1	-0.271562	0.00810275	0.0726995	-0.194367	0.0410814	0.204771	2148.6	2163.03	1786.87	1943.27	2490.57	1723.29	1741.39	2027.62	2500.07	2681.6	neutral	h3k4me3
Atp4a	0.238097	0.579386	0.796807	-0.0607973	0.881187	0.954745	32.2349	40.5082	37.173	31.5379	19.2985	24.5919	29.5971	30.7551	18.2304	37.6859	neutral	.
Atp5a1	-0.0630698	0.510212	0.753091	-0.16187	0.0691294	0.275693	39893.5	36716.7	29069.3	27833.8	48102.4	26000.9	24480.9	28112	46609.9	38344.3	neutral	h3k4me3
Atp5b	0.069895	0.525364	0.763049	-0.0588088	0.566419	0.791902	52097.9	48609.6	38735.4	36357.8	60033	33695.2	32069.4	34241.8	54265.5	46485.9	neutral	h3k4me3
Atp5c1	0.19115	0.0444148	0.202723	0.0936842	0.290943	0.578911	15244.6	16976	14710.8	14259.6	13055.9	11926.7	13049.5	12323.6	10889.2	15742.2	neutral	h3k4me3
Atp5d	-0.0494851	0.720995	0.880321	-0.272183	0.0347085	0.185511	6281.93	6228.78	5108.66	4508.94	6078.96	4033.91	4027.77	4956.96	6426.37	6590.11	neutral	h3k4me3
Atp5e	0.51581	2.5944e-06	0.000280891	-0.0728288	0.474287	0.731281	13255.7	17784.9	16835	11739.5	5775.01	8812.89	11168.3	11626.3	5551.56	13929	neutral	h3k4me3
Atp5f1	0.0862689	0.322052	0.607045	-0.0267956	0.741224	0.889389	11993.6	13168.8	11335.6	10860.6	10422.5	9158.38	9909.82	10187.5	9430.97	13076.9	neutral	h3k4me3
Atp5g1	0.044872	0.723871	0.881581	-0.0539219	0.64919	0.842945	6230.06	6579.4	5559.95	5367.49	5864.54	4629.55	4858.06	5108.16	5377.4	6645.34	neutral	h3k4me3
Atp5g2	0.0889798	0.384192	0.659422	-0.092986	0.329326	0.614733	5761.03	5852.15	4855.11	4414.23	5490.19	3894.15	3963.08	4297.58	5143.72	5666.11	neutral	h3k4me3
Atp5g3	0.0827532	0.446014	0.706696	0.0256454	0.800093	0.918703	10429.3	11487.5	9903.16	9865.34	9368.04	8303.84	9007.61	8926.76	8177.91	11446.1	neutral	h3k4me3
Atp5h	0.23743	0.00534843	0.0564942	-0.0599039	0.45011	0.712774	9350.83	10982	9759.73	8262.68	6335.34	6700.78	7645.74	7990.36	5922.33	10021.7	neutral	h3k4me3
Atp5j	0.185902	0.0276419	0.152426	0.00032141	0.996736	0.998701	7708.49	8778.43	7688.25	7020.27	5965.2	5795.92	6454.54	6488.96	5324.85	8225.38	neutral	h3k4me3
Atp5j2	0.353501	0.00027082	0.00820594	-0.0459647	0.611294	0.819923	6919.38	8240.62	7372.04	5819.5	4259.24	4681.4	5400.65	5582.28	3951.15	6967.88	neutral	h3k4me3
Atp5k	0.288255	0.0006781	0.015556	0.0462469	0.560026	0.788004	4113.77	5012.46	4532.95	3996.41	2710.5	3172.53	3726.45	3605.32	2366.45	4464.98	neutral	h3k4me3
Atp5l	0.373485	5.74945e-06	0.000508692	-0.139559	0.0700355	0.278075	3733.56	4697.33	4312.98	3157.2	1924.37	2460.18	2963.64	3251.36	1919.8	3982.46	neutral	h3k4me3
Atp5o	0.362357	0.000904992	0.0184702	0.0193918	0.848843	0.939784	9605	11205.8	9927.33	8139.67	6380.78	6626.51	7521.5	7444.91	5640.45	9358.94	neutral	h3k4me3
Atp5s	0.0862884	0.484717	0.738197	-0.118558	0.307097	0.59302	541.659	676.557	619.067	560.844	350.209	438.867	525.665	568.774	343.979	698.408	neutral	h3k4me3
Atp5sl	0.243616	0.0113753	0.0899671	0.102016	0.256846	0.546961	2308.7	2778.69	2498.27	2359.59	1667.29	1886.55	2194.58	2045.15	1398	2543.54	neutral	h3k4me3
Atp6ap1	-0.129978	0.105387	0.330811	-0.078766	0.291223	0.579248	7260.93	7096.31	5780.5	6163.34	8719.07	5560.38	5489.11	5916.05	8044.26	7904.34	neutral	h3k4me3
Atp6ap2	-0.301079	0.00756049	0.0699187	-0.239647	0.0221003	0.141003	7573.36	7272.21	5874.44	6301.41	9454.49	5743.42	5591.49	6748.82	9727.27	9071.92	neutral	h3k4me3
Atp6v0a1	0.262811	0.00631172	0.0624541	0.557628	6.96142e-10	1.4542e-07	3180.23	3383.83	2869.71	3641.03	3879.99	3126.82	3300.61	2269.76	2330.94	2945.18	neutral	h3k4me3
Atp6v0a2	-0.154491	0.0814379	0.286093	-0.0899664	0.274425	0.56308	2232.73	2330.48	1958.49	2115.84	2403.78	1837.38	1910.36	2061.87	2256.11	2693.16	neutral	h3k4me3
Atp6v0b	0.300087	0.00188277	0.0292224	-0.116341	0.195781	0.477905	5832.48	7714.53	7253.3	5694.33	2937.6	4310.26	5401.19	5802.86	2904.49	6986.36	neutral	h3k4me3
Atp6v0c	-0.199389	0.0820269	0.28784	-0.420709	7.5772e-05	0.00261879	6120.09	6322.39	5287.25	4682.46	5506.08	4090.66	4218.65	5732.12	6489.8	7513.84	neutral	h3k4me3
Atp6v0d1	-0.226206	0.0248152	0.143244	-0.392892	2.71373e-05	0.00118391	3276.96	3186.68	2589.65	2373.37	3414.02	2147.41	2111.54	2830.77	3913.25	3788.67	neutral	h3k4me3
Atp6v0d2	0.750108	0.204822	0.480393	0.968375	0.0851706	0.309515	25.0814	33.8699	32.1595	39.2632	18.9021	29.3645	37.4031	18.8394	8.80541	22.5203	neutral	.
Atp6v0e	-0.00881104	0.915505	0.968929	-0.126352	0.10213	0.341969	4861.35	5476.65	4772.03	4564.9	4021.01	3792.46	4187.62	4601.12	3912.76	5854.07	neutral	h3k4me3
Atp6v1a	-0.329012	0.00229057	0.0328602	-0.168451	0.0922077	0.323692	3538.06	3138.14	2441.37	2791.85	5457.63	2664.52	2436.71	2821	5284.54	3897.05	neutral	h3k4me3
Atp6v1b2	-0.386892	0.000102142	0.0041313	-0.492326	8.96432e-08	1.11308e-05	4101.84	3926.81	3167.49	3026.04	4586.32	2762.94	2683.43	3859.99	5619.49	5194.1	neutral	h3k4me3
Atp6v1c1	-0.118794	0.247223	0.533127	-0.212092	0.0264507	0.157498	2407.93	2434.27	2014.94	1947.53	2461.41	1722.88	1746.73	2058.15	2502.84	2718.05	neutral	h3k4me3
Atp6v1c2	0.122177	0.845536	0.938499	-1.07602	0.122339	0.37674	4.54996	5.06981	4.39457	1.91323	1.74818	1.59965	1.75109	3.85178	3.39662	4.91925	neutral	h3k27me3
Atp6v1d	-0.126593	0.146471	0.40176	-0.155193	0.0558529	0.246636	1778.73	1784.58	1471.86	1487.2	1927.83	1321.46	1331.75	1509.61	1882.43	1998.85	neutral	h3k4me3
Atp6v1e1	-0.12584	0.126542	0.369537	-0.129547	0.0910125	0.32134	3430.34	3360.12	2740	2812.73	3949.32	2534.25	2506.21	2797.31	3775.42	3734.54	neutral	h3k4me3
Atp6v1f	0.200691	0.0700072	0.263345	-0.175129	0.0897413	0.318689	3890.17	4342.28	3767.08	3011.22	2735.35	2515.11	2757.04	3136.24	2749.61	4002.99	neutral	h3k4me3
Atp6v1g1	0.26132	0.00650643	0.0634771	0.157525	0.07988	0.299041	2401.03	2700.06	2350.66	2269.91	2011.52	1887.78	2081.52	1878.86	1607.31	2391.98	neutral	h3k4me3
Atp6v1g2	0.546159	5.74619e-06	0.000508692	0.174037	0.132672	0.391692	425.236	688.465	712.401	583.656	153.469	392.908	577.408	497.424	127.701	558.626	neutral	h3k4me3
Atp6v1h	-0.0967132	0.306978	0.592682	-0.270775	0.00214355	0.0309438	2382.81	2271.69	1828.82	1665.56	2559.52	1524.41	1475.71	1821.28	2688.07	2454.27	neutral	h3k4me3
Atp7a	-0.313962	0.0723582	0.26779	0.327176	0.0409291	0.204255	174.513	179.912	150.309	242.062	286.591	211.72	217.992	176.39	201.062	231.38	neutral	h3k4me3
Atp8a1	-0.234454	0.156709	0.416859	-0.113654	0.457829	0.720289	2304.64	2595.88	2261.71	2552.18	2249.41	2120.53	2341.16	2549.84	2169.62	3244.39	neutral	h3k4me3
Atp8a2	0.175602	0.623142	0.825516	1.18135	0.000361003	0.00860402	50.0228	47.1118	37.7086	77.8605	124.616	71.7682	68.8106	31.0169	47.6603	41.9726	neutral	h3k27me3
Atp8b1	-0.00345029	0.99785	0.99921	0.673091	0.286312	0.574329	5.14237	4.23452	3.18032	5.23499	13.1098	5.21627	4.49895	2.89241	6.92518	4.09918	neutral	h3k27me3
Atp8b2	0.234115	0.163076	0.42607	0.565286	0.000345591	0.00833378	1975.83	1966.1	1615.27	2093.36	2788.94	1868.95	1871.35	1288.37	1650.74	1710.74	neutral	h3k4me3,h3k27me3
Atp8b3	0.822922	0.192951	0.466001	1.28071	0.0269104	0.158928	4.511	6.42706	6.25952	9.09393	3.66166	6.59304	8.76032	3.46002	1.35483	4.06047	neutral	h3k4me3
Atp8b4	-0.0684768	0.523848	0.761539	0.134961	0.177425	0.452938	35089	37001.2	31245.9	37190.8	40837.8	32105.5	33650.6	31045.4	32843.4	40408.5	neutral	h3k4me3
Atp9a	-2.57228	0.00796236	0.0719662	-1.47248	0.0714403	0.281637	0.792754	1.09377	1.04916	2.52027	1.1295	1.86155	2.41163	6.8823	2.99654	8.16646	neutral	h3k27me3
Atp9b	0.0670646	0.455501	0.714072	0.0975745	0.244032	0.534151	2485.93	2917.04	2591.3	2753.41	2117.3	2234.06	2547.36	2387.08	1774.37	2994.82	neutral	h3k4me3
Atpaf1	-0.0167214	0.868708	0.947291	-0.0359455	0.703536	0.87068	994.47	1018.54	848.314	863.806	1045.29	758.406	776.851	809.122	942.47	1063.77	neutral	h3k4me3
Atpaf2	0.17625	0.0529628	0.224111	0.0308085	0.717904	0.876452	1700.83	1792.13	1512.82	1413.78	1556.44	1221.02	1279	1268.41	1345.31	1651.39	neutral	h3k4me3
Atpif1	0.2162	0.043542	0.200997	-0.0969541	0.330675	0.615599	10386.1	12349	11038.7	9250.36	6807.55	7448.4	8581.63	9190.82	6540.77	11478.6	neutral	h3k4me3
Atr	-0.258479	0.0460353	0.206728	0.115066	0.338561	0.622565	3036.53	3308.95	2838.12	3808.33	3747.97	3225.54	3469.47	3235.02	3070.47	4163.35	neutral	h3k4me3
Atrip	0.0562015	0.526047	0.763299	0.0374549	0.650684	0.843648	1929.88	2165.4	1883.2	1928.69	1721.87	1606.07	1767.8	1734.54	1494.81	2209.95	neutral	h3k4me3
Atrn	-0.19821	0.136957	0.386697	0.0640621	0.604995	0.815539	3424.23	3353.94	2734.88	3375.86	4740.96	3041.73	3007.93	2935.69	3962.97	3919.37	neutral	h3k4me3
Atrnl1	-0.503806	0.0120347	0.0931461	-0.248119	0.179323	0.455473	550.33	519.901	416.739	510.985	809.49	470.163	451.881	549.503	835.827	742.81	neutral	h3k4me3,h3k27me3
Atrx	-0.343348	0.0105737	0.0863995	0.207372	0.0968226	0.332622	7871.87	8819.97	7665.35	11649	10449.4	9708.51	10674.1	9310.95	8061.89	11868.7	neutral	h3k4me3
Atxn1	-0.210266	0.123089	0.363293	0.586935	3.24543e-06	0.000205807	352.047	427.229	385.621	698.624	480.243	555.898	650.885	433.028	288.039	537.024	neutral	h3k4me3
Atxn10	-0.146032	0.122764	0.362531	-0.206192	0.0190182	0.128741	6622.71	5944.99	4651.36	4567.76	8579.38	4329.22	3996.69	4744.12	8542.07	6526.75	neutral	h3k4me3
Atxn1l	-0.156235	0.149339	0.405827	0.0211043	0.833687	0.932999	2587.36	2582.2	2124.38	2475.12	3265.42	2206.02	2213.98	2222.09	2819.6	2947.59	neutral	h3k4me3
Atxn2	-0.0756011	0.52767	0.763968	0.0309209	0.780929	0.908199	1518.65	1707.79	1486.8	1661.07	1471.97	1381.44	1523.22	1501.02	1284.07	1910.95	neutral	h3k4me3
Atxn2l	0.28981	0.00419792	0.048496	0.193847	0.0398655	0.201094	14421.5	18640.5	17335.6	16971.5	9454.55	13019.3	16020.8	13913.1	7514.73	16884.1	neutral	h3k4me3
Atxn3	-0.162748	0.145184	0.399982	0.0335906	0.745818	0.891897	2880.65	2941.46	2446.34	2891.96	3535.07	2543.55	2599.2	2580.53	3036.02	3396.2	neutral	h3k4me3
Atxn7	0.0321378	0.723588	0.881352	0.323009	0.000144194	0.0042632	2044	2504.47	2270.89	2897.66	1929.06	2292.86	2705.07	2159.11	1391.3	2668.8	neutral	h3k4me3
Atxn7l1	-0.0379276	0.653743	0.845252	0.200384	0.0109879	0.0907444	3258.46	3948.22	3561.09	4378.48	3025.36	3487.1	4077.97	3547.52	2371.79	4401.84	neutral	h3k4me3,h3k27me3
Atxn7l2	0.214412	0.116845	0.351943	0.215125	0.0934606	0.325901	546.776	681.686	623.213	651.009	409.028	509.969	609.939	523.747	318.69	643.529	neutral	h3k4me3
Atxn7l3	-0.0656736	0.415879	0.68399	-0.0178339	0.812166	0.922795	4616.17	4603.21	3785.6	4031.74	5333.54	3595.11	3605.76	3718.26	4730.81	4933.64	neutral	h3k4me3
Atxn7l3b	-0.244878	0.00533809	0.0564186	-0.0961537	0.23847	0.527044	5857	5631.5	4551.92	5187.74	7749.49	4724.76	4604.55	5030.79	7219.57	6759.44	neutral	h3k4me3
AU015228	-0.0487869	0.884447	0.95382	0.112439	0.714448	0.874806	23.7438	21.7672	17.2013	19.7295	34.5472	18.4724	17.3387	16.4623	27.6518	22.4847	neutral	.
AU019823	0.0160366	0.877538	0.950799	0.042752	0.659256	0.847741	1821.88	2006.39	1729.53	1825.98	1734.92	1537.11	1667.16	1632.75	1496.62	2093.67	neutral	h3k4me3
AU022252	0.113455	0.267763	0.555342	0.149894	0.116977	0.367489	1135.12	1245.31	1071.52	1138.67	1095.76	960.664	1038.81	944.886	877.11	1213.22	neutral	h3k4me3
AU040320	-0.125385	0.201659	0.476576	0.000117346	0.998976	0.999821	1924.16	1842.26	1486.11	1666.23	2524.41	1521.26	1477.62	1510.8	2198.64	2032.89	neutral	h3k4me3
AU040972	-0.94216	0.395997	0.668377	1.97008	0.0064296	0.0636366	0.445874	0.75106	0.791909	7.39843	1.70462	4.86733	7.37988	1.70084	0.383082	1.88424	neutral	.
AU041133	-0.229098	0.431475	0.695783	0.266971	0.324171	0.610325	71.1175	93.2936	87.3737	129.107	68.4599	98.1943	122.25	100.749	51.8198	121.641	neutral	h3k4me3
Auh	0.246532	0.013637	0.100306	0.0345921	0.712341	0.873788	1422.15	1721.67	1552.21	1396.75	967.952	1112.97	1300.65	1269.37	851.154	1575.54	neutral	h3k4me3
Aup1	0.130779	0.186962	0.457134	-0.0800586	0.38556	0.662859	6432.37	7596.38	6768.64	6086.47	4581.45	4920.12	5638.51	5972.37	4346.46	7476.43	neutral	h3k4me3
Aurka	-0.0528511	0.527983	0.764235	-0.125086	0.10891	0.354449	2887.41	2831.07	2309.65	2261.1	3164.47	2036.08	2015.1	2242	3016.21	2992.18	neutral	h3k4me3
Aurkaip1	0.0770742	0.414099	0.682341	-0.195843	0.0259456	0.155691	3925.89	4170.82	3534.55	3025.31	3240.4	2600.37	2741.58	3178.9	3281.18	4127.04	neutral	h3k4me3
Aurkb	0.0161361	0.844571	0.938025	-0.179391	0.0191417	0.129103	5144.6	5274.96	4395.66	3961.31	4775.96	3475.73	3563.36	4098.94	4757.08	5386.89	neutral	h3k4me3
Auts2	0.0815284	0.811916	0.922942	0.310982	0.332926	0.617382	540.712	531.237	433.813	523.553	727.792	470.897	466.79	383.781	512.863	511.838	neutral	h3k4me3,h3k27me3
AV039307	-0.141724	0.458328	0.716425	0.137499	0.438277	0.704204	99.4679	120.335	108.455	137.201	95.2971	109.368	127.743	116.083	78.0132	144.116	neutral	h3k4me3
Aven	-0.0863683	0.487115	0.739438	-0.108182	0.350244	0.632164	773.483	720.124	573.252	579.368	963.6	537.617	510.799	564.517	901.083	766.949	neutral	h3k4me3
Avil	0.0284883	0.964249	0.987838	0.184411	0.760016	0.898697	6.26981	6.34642	5.25633	6.05045	7.61476	5.3486	5.42806	4.8443	5.86641	6.39473	neutral	.
Avl9	-0.204709	0.0276607	0.152482	0.00680715	0.937073	0.97675	1429.76	1458.76	1212.75	1448.77	1775.73	1274.83	1301.89	1316.86	1553.45	1733.58	neutral	h3k4me3
Avpi1	0.263438	0.0786633	0.280697	-0.301823	0.0327743	0.179289	539.915	657.51	594.458	418.834	284.578	332.593	390.497	480.948	316.246	595.737	neutral	h3k4me3
Avpr2	0.377394	0.00837676	0.0743322	0.253505	0.0599729	0.255735	625.715	884.979	858.921	829.182	342.127	603.713	797.545	658.791	264.282	775.071	neutral	h3k27me3
AW011738	-0.220569	0.434982	0.698489	0.498693	0.0535629	0.240781	44.2976	53.5064	48.1882	82.7661	57.7902	66.0366	77.0352	54.4733	36.7994	67.6647	neutral	h3k4me3,h3k27me3
AW112010	-0.557169	0.141628	0.394965	-0.0235625	0.94601	0.980638	34.6489	42.4099	38.4352	58.0853	38.8054	45.9899	54.2127	55.0302	35.5844	68.0455	neutral	.
AW146154	0.113376	0.502343	0.74855	-0.0191008	0.904149	0.964328	374.112	500.256	472.783	452.188	224.951	340.121	429.884	431.293	208.242	517.311	neutral	h3k4me3
AW209491	0.148574	0.162997	0.426052	0.0731665	0.4631	0.723328	996.5	1083.69	928.596	912.69	904.342	773.935	831.126	797.954	762.478	1027.66	neutral	h3k4me3
AW549877	0.0315675	0.796576	0.916181	0.174887	0.125533	0.380805	2109.23	2612.52	2381.03	2744.6	1762.42	2158.16	2567.96	2268.93	1410.74	2794.12	neutral	h3k4me3
AW554918	0.000176276	0.998732	0.999554	0.186647	0.0719661	0.283082	655.108	746.25	653.663	772.498	655.777	637.668	710.289	627.527	514.466	795.373	neutral	h3k4me3
Awat2	0.285487	0.155819	0.415425	0.247688	0.194878	0.476881	96.8701	119.206	108.309	110.071	72.2309	86.8791	102.847	86.4322	54.9076	106.677	neutral	.
Axin1	-0.0655349	0.422506	0.689271	-0.0648749	0.393759	0.669701	3206.15	3083.07	2492.17	2563.25	3827.53	2334.34	2275.15	2432.42	3489.38	3268.11	neutral	h3k4me3
Axin2	-1.3244	0.0435995	0.200997	-1.22688	0.0466801	0.221263	3.44665	4.52728	4.24262	4.7602	2.51321	3.61772	4.50862	10.6455	5.452	12.8473	neutral	.
Axl	-0.445846	0.0554264	0.230049	-0.411952	0.0564489	0.248219	389.267	516.359	486.149	521.568	266.502	394.137	495.014	652.645	323.582	784.976	neutral	.
AY074887	-0.0806993	0.53635	0.770815	-0.142234	0.243794	0.534025	356.216	368.309	308.133	304.859	357.452	266.196	274.712	307.728	347.412	403.259	neutral	h3k4me3
AY358078	-0.397184	0.145785	0.400781	-0.399964	0.116827	0.367389	30.9466	29.9029	24.2272	24.8651	36.5356	22.5811	22.0926	29.8151	42.0929	39.9918	neutral	.
Azi2	-0.158565	0.0874627	0.297576	-0.0458494	0.594619	0.810786	2464.75	2608.4	2206.43	2466.7	2676.42	2124.99	2233.56	2334.97	2441.14	3035.44	neutral	h3k4me3
Azin1	-0.316449	0.00199602	0.0304478	-0.0947663	0.318382	0.604554	4828.12	4646.17	3756.99	4504.11	6709.31	4100.13	3998.48	4364.06	6245.26	5861.9	neutral	h3k4me3
B130006D01Rik	1.14718	0.0191653	0.123128	0.66514	0.169349	0.442655	11.7935	26.6346	32.2708	24.7861	2.14869	13.7561	26.2804	15.529	1.328	15.5522	neutral	.
B230118H07Rik	0.0341094	0.958988	0.984758	-0.977096	0.146171	0.41197	7.31535	8.12018	7.02598	3.54864	3.28393	2.97358	3.24533	6.55627	5.8547	8.38423	neutral	.
B230208H11Rik	-0.0899399	0.664477	0.850339	0.146477	0.450017	0.712774	159.949	217.46	207.141	256.123	120.555	190.801	244.333	218.191	99.7296	260.217	neutral	h3k4me3
B230216N24Rik	0.0702403	0.801737	0.918677	0.0750013	0.779572	0.907618	37.6684	57.5067	57.8721	61.3447	19.6193	42.7276	59.9504	55.6284	17.3387	63.7486	neutral	.
B230217C12Rik	0.272566	0.338504	0.622083	-0.0396546	0.884339	0.956642	51.2877	48.7893	39.2371	32.4444	50.2224	29.7326	28.7332	30.2203	44.9254	40.7539	neutral	.
B230217O12Rik	1.10391	0.00042255	0.0112824	0.893755	0.00328561	0.0412875	46.4562	78.4578	82.8271	76.0736	17.3762	49.9724	75.924	39.4626	8.81211	43.6786	up	h3k4me3
B230219D22Rik	0.0340251	0.725008	0.882212	0.0854178	0.342472	0.625386	5915.54	6792.14	5971.83	6429.6	5315.81	5283.05	5921.58	5607.72	4478.61	7088.26	neutral	h3k4me3
B230307C23Rik	0.0540047	0.688333	0.862772	0.0305301	0.809351	0.92161	388.567	500.094	464.142	477.682	269.937	367.354	450.521	438.326	240.121	532.71	neutral	h3k4me3
B230312C02Rik	2.08087	0.00917345	0.0787639	2.15621	0.0050486	0.0548139	3.76806	5.6345	5.61485	6.23306	2.13612	4.39396	6.06515	1.21384	0.405151	1.40098	neutral	h3k27me3
B230319C09Rik	0.180007	0.632136	0.831669	0.509538	0.156269	0.425177	20.5153	39.5425	44.4432	59.8342	8.79708	36.4045	61.3824	41.1446	5.93821	43.5155	neutral	h3k4me3
B230354K17Rik	0.0255938	0.837276	0.935034	0.252506	0.0294564	0.167583	602.831	643.524	546.596	661.769	697.562	567.234	600.305	509.873	517.998	660.854	neutral	h3k4me3
B2m	-0.334135	0.143804	0.397971	-0.0423122	0.843173	0.937175	43915.1	41756.5	33573.9	42225.3	65463.5	38706.2	37391.6	39398.7	58659.5	53140	neutral	h3k4me3
B330016D10Rik	0.483989	0.0112515	0.0896286	0.300456	0.09899	0.336319	172.615	251.607	247.712	229.835	85.7672	164.439	222.458	177.333	64.3993	206.48	neutral	h3k4me3
B3galnt2	-0.0304893	0.694616	0.865698	-0.00612611	0.932528	0.974686	2541.15	2805.96	2421.82	2553.12	2404.36	2145.9	2332.35	2362.31	2146.41	3026.41	neutral	h3k4me3
B3galt2	-0.575668	0.52075	0.759711	0.294796	0.706415	0.871763	2.90667	5.41618	5.99064	11.8277	1.9465	7.33881	12.0486	9.34145	1.50753	9.99541	neutral	.
B3galt4	0.28259	0.0537678	0.225965	0.0878148	0.524881	0.766533	406.462	426.426	359.226	324.327	362.256	280.812	293.141	279.562	300.793	364.518	neutral	h3k4me3
B3galt5	-0.660546	0.0604953	0.242582	-0.491382	0.134325	0.394487	90.5208	95.7208	80.9391	94.1066	102.377	81.1074	85.1981	121.349	127.198	157.796	neutral	.
B3galt6	0.0109592	0.925403	0.973197	-0.0123904	0.909679	0.966389	890.906	928.902	780.227	793.05	904.242	689.113	715.873	732.271	804.134	956.833	neutral	h3k4me3
B3gat2	-0.101515	0.369258	0.648521	-0.124706	0.236638	0.525263	682.862	677.43	555.743	563.264	758.1	503.774	503.21	559.1	723.612	743.172	neutral	h3k27me3
B3gat3	0.0875901	0.368279	0.647905	-0.0426406	0.639029	0.837469	2338.09	2713.57	2398.03	2277.89	1817.01	1860.06	2102.61	2173.74	1675.52	2737.5	neutral	h3k4me3
B3gnt2	0.106905	0.330923	0.61508	0.0854693	0.404625	0.678135	4315.24	4483.74	3759.93	3826.01	4413.06	3331.26	3451.19	3299.82	3665.3	4316.89	neutral	.
B3gnt3	-0.672814	0.064841	0.252659	-0.347101	0.298996	0.586432	23.2073	25.0988	21.4505	27.8634	28.1219	23.7032	25.3442	32.6108	31.7349	42.0783	neutral	h3k4me3
B3gnt4	0.402042	0.0844598	0.292618	0.17967	0.424032	0.69399	57.9471	64.8941	56.3856	50.1215	45.0342	41.7841	45.922	40.822	35.4037	52.0448	neutral	.
B3gnt5	-0.256156	0.046288	0.207463	-0.313277	0.00842882	0.0765927	2918.83	2999.96	2502.72	2482.88	2969.71	2175.5	2234.56	2819.75	3246.74	3702.7	neutral	h3k4me3
B3gnt6	-0.0455997	0.900653	0.961684	-0.0799414	0.810976	0.922303	9.34235	15.8244	16.729	17.3403	3.92209	11.3714	17.3168	17.7237	3.91947	19.5974	neutral	.
B3gnt7	0.284643	0.202278	0.477442	0.584677	0.00515838	0.0554908	262.608	258.388	211.15	267.646	370.229	240.522	238.701	162.288	215.818	216.329	neutral	h3k4me3
B3gnt8	-0.247337	0.0409402	0.194211	-0.42287	0.000167287	0.0047678	1792.28	1898.54	1606.68	1470.97	1590.99	1266.5	1332.2	1808.5	1884.81	2350.26	neutral	h3k4me3
B3gntl1	0.208532	0.042785	0.199521	0.166998	0.0833498	0.306156	1131.33	1387.12	1258.14	1275.06	846.956	1008.54	1190.47	1058.65	680.676	1308.26	neutral	h3k4me3
B430010I23Rik	-0.675217	0.0256202	0.145802	-0.980247	0.000496986	0.0109041	87.2564	85.8818	70.1917	58.4675	80.7896	52.5322	52.148	105.018	139.509	139.973	down	.
B430212C06Rik	0.292988	0.182978	0.452264	0.310511	0.134016	0.39371	125.541	159.241	146.778	155.281	92.107	120.428	146.008	117.139	67.3272	143.076	neutral	h3k27me3
B430306N03Rik	-0.359376	0.0565271	0.233038	-0.11642	0.506239	0.753903	147.301	193.066	180.741	224.012	119.128	170.462	212.078	228.074	117.645	275.452	neutral	.
B4galnt1	-0.0815308	0.442692	0.703961	-0.157023	0.111708	0.359719	16886.5	16481.9	13417.4	13102.1	18616.9	11829.4	11665.6	13275.5	18130.1	17745.3	neutral	.
B4galnt2	0.212295	0.344131	0.627694	0.0865573	0.686905	0.862953	87.278	130.121	129.484	125.208	43.3381	88.417	121.759	112.344	37.8689	129.798	neutral	h3k27me3
B4galnt4	-0.0753865	0.850901	0.940625	0.808052	0.0260143	0.155893	20.1496	22.5772	19.6219	37.6628	33.7806	31.3883	34.511	19.7994	17.1415	25.2381	neutral	.
B4galt1	-0.217088	0.0230899	0.137078	-0.155197	0.0801649	0.299773	4683.74	4478.53	3610.48	3873.16	5893.64	3538.86	3433.78	3910.47	5715.49	5264.19	neutral	h3k4me3
B4galt2	0.49422	0.314561	0.599607	0.212187	0.662546	0.84943	8.35303	12.6801	12.7265	11.0143	3.58979	7.69688	10.7512	9.0522	2.87477	10.3938	neutral	h3k4me3,h3k27me3
B4galt3	0.209053	0.0293427	0.157977	0.173325	0.0547322	0.243501	1001.16	1276.59	1179.61	1203.1	701.256	930.224	1132.49	998.891	564.26	1217.87	neutral	h3k4me3
B4galt4	-0.507858	0.00333202	0.0421391	-0.603365	0.000161081	0.0046431	428.588	455.486	386.064	373.683	399.787	321.13	338.661	520.895	537.039	676.176	down	h3k4me3
B4galt5	0.0641079	0.498128	0.746834	0.157872	0.073572	0.286416	1363.22	1399.56	1166.97	1285.28	1542.99	1126.89	1156.48	1052.84	1216.72	1383.04	neutral	h3k4me3
B4galt6	-0.850174	0.00498088	0.0538615	-0.867916	0.00200094	0.029558	1571.48	1587.58	1313.68	1337.95	1694.84	1184.08	1199.83	2227.6	2715.03	2942.52	down	h3k4me3
B4galt7	0.192119	0.0320313	0.166886	0.100422	0.230983	0.519617	1782.34	2114.54	1888.22	1844.59	1367.44	1487.16	1710.46	1597.97	1145.49	1997.25	neutral	h3k4me3
B9d2	0.649072	1.66883e-09	7.22471e-07	0.498347	8.56299e-07	7.13824e-05	3700.44	4307.94	3812.56	3571.13	2819.52	2910.87	3298.44	2342.97	1787.71	2947.51	neutral	h3k4me3
Bace1	0.0955669	0.379815	0.656073	0.0737115	0.467186	0.726477	8788.93	9180	7717.17	7852.97	8901.35	6816.77	7091.36	6832.37	7459.15	8922.18	neutral	h3k4me3
Bach1	-0.297651	0.00216967	0.032	-0.0502835	0.576903	0.798509	2340.61	2213.19	1774.8	2163.71	3417.35	1989.8	1913.8	2028.8	3076.69	2741.64	neutral	h3k4me3
Bach2	0.344957	0.268386	0.555998	0.881963	0.00235219	0.0327573	55.9632	60.8803	52.1755	78.4589	77.6543	66.5179	71.4523	39.1059	37.3259	50.3572	neutral	.
Bad	0.0661885	0.561069	0.78596	-0.375183	0.000419699	0.00962824	1596.32	1832.26	1610.72	1232.36	1020.01	1012.8	1134.91	1479.08	1182.56	1869.79	neutral	h3k4me3
Bag1	0.0648593	0.437593	0.700558	0.0466217	0.549688	0.781134	5996.79	5958.87	4892.29	4976.06	6660.71	4446.26	4447.04	4386.92	5647	5827.92	neutral	h3k4me3
Bag2	0.149655	0.160208	0.422621	0.247677	0.0128445	0.0999103	1233.98	1294.98	1091.06	1206.81	1346.57	1044.71	1090.84	931.166	1000.87	1214.01	neutral	h3k4me3
Bag3	-0.00249466	0.983658	0.994616	-0.106878	0.34695	0.628554	699.221	699.463	576.089	552.201	722.849	491.497	494.183	541.889	682.299	718.233	neutral	h3k4me3
Bag4	-0.307476	0.00618545	0.0618058	-0.14547	0.161489	0.431837	886.23	840.079	674.471	775.144	1214.13	711.814	685.971	776.609	1168.08	1048.58	neutral	h3k4me3
Bag5	-0.0428811	0.647684	0.841604	-0.0740972	0.39686	0.672197	1364.48	1370.47	1130.91	1140.7	1473.24	1012.93	1021.71	1094.73	1360.12	1448.96	neutral	h3k4me3
Bag6	0.102544	0.335431	0.619005	0.154675	0.119191	0.371289	8621.96	9105.38	7694.53	8247.38	9011.23	7113.52	7464.62	6792.26	7150.35	8836.24	neutral	h3k4me3
Bahcc1	-0.181405	0.506688	0.751357	0.54274	0.0313278	0.17443	101.021	115.16	100.907	173.198	146.672	142.908	159.274	109.895	89.8789	139.254	neutral	h3k27me3
Bahd1	-0.0581659	0.575177	0.794381	0.0421766	0.661956	0.849009	1508.22	1461.84	1186.1	1307.83	1902.07	1185.58	1162.75	1153.33	1611.83	1545.36	neutral	h3k4me3,h3k27me3
Baiap2	0.346561	0.000564852	0.0137579	0.199394	0.035478	0.188008	819.927	992.312	894.51	841.868	584.009	670.941	783.894	682.461	458.073	847.158	neutral	h3k4me3
Baiap2l1	0.83836	0.102448	0.326129	1.35357	0.00305601	0.0392588	3.67548	9.03638	11.3982	17.6337	1.15179	9.31622	19.0302	6.83811	0.441775	6.65111	up	.
Baiap2l2	-1.18715	0.152745	0.410494	-0.35361	0.635829	0.835043	2.45003	4.36494	4.72629	9.08614	1.73662	5.78641	9.16976	11.3089	2.1166	12.2889	neutral	.
Baiap3	0.330337	0.0187265	0.120956	0.11	0.410692	0.68337	266.641	317.222	283.645	253.476	186.168	204.029	235.181	218.194	154.975	272.451	neutral	h3k27me3
Bak1	-0.159573	0.11383	0.346089	-0.277272	0.00307486	0.0393737	5047.63	4889.54	3966.17	3759.62	5478.54	3409.34	3342.14	4137.01	5792.8	5544.32	neutral	.
Bambi	-0.258514	0.152904	0.410674	-0.319149	0.0585562	0.252299	385.579	398.081	332.808	329.448	388.186	287.912	296.778	375.887	426.431	492.827	neutral	h3k4me3,h3k27me3
Bambi-ps1	-0.0574449	0.751323	0.895334	-0.0030315	0.985713	0.994752	175.563	189.84	162.232	174.413	176.133	148.387	158.638	160.657	156.431	207.31	neutral	h3k4me3
Banf1	0.10127	0.332832	0.616676	-0.0929803	0.339758	0.623346	10097.8	10304	8566.87	7724.99	9464.15	6796.99	6942	7524.61	8872.58	9905.34	neutral	h3k4me3
Bank1	-0.8988	0.00444777	0.0501426	-0.946717	0.00126054	0.0216881	40.0056	47.3399	42.2216	42.5051	31.7816	34.32	39.3932	76.1945	55.0854	95.3172	down	.
Banp	0.127729	0.285559	0.573109	0.0616757	0.580532	0.800355	1032.09	1191.9	1050.82	1043.27	846.102	854.365	961.996	925.603	725.271	1167.66	neutral	h3k4me3
Bap1	-0.0264611	0.733646	0.886105	-0.0439805	0.543789	0.777671	4475.03	4484.14	3696.17	3763.21	4898.53	3346.24	3369	3536	4427.48	4683.98	neutral	h3k4me3
Bard1	-0.119846	0.276329	0.564031	-0.0662278	0.517015	0.761077	1240.42	1312.39	1110.01	1191.12	1293.47	1026.27	1078.48	1143.52	1196.5	1486.7	neutral	h3k4me3
Basp1	-0.435294	0.4507	0.710034	-0.691598	0.204	0.487711	38.7704	42.8061	36.944	32.0393	30.1834	26.9308	29.2682	47.7479	43.3994	61.1732	neutral	h3k27me3
Batf	-0.0490117	0.696684	0.867119	-0.295889	0.0118858	0.0947234	837.009	925.469	799.278	698.227	654.623	586.407	638.028	789.896	714.543	1011.49	neutral	h3k4me3
Batf2	0.154502	0.421338	0.688124	-0.164266	0.367028	0.64778	155.926	170.572	146.569	121.716	118.255	102.859	110.975	125.549	117.654	161.363	neutral	.
Bax	0.12986	0.295227	0.58258	-0.0179064	0.876987	0.953469	2821.51	3240.96	2850.09	2672.95	2206.88	2195.77	2461.97	2504.48	1997.49	3165.26	neutral	h3k4me3
Baz1a	-0.350595	0.0024467	0.0342075	-0.336171	0.00165518	0.0260083	6471.46	6423.49	5271.01	5483.67	7367.03	4902.94	4899.56	6302.69	8142.47	8376.14	neutral	h3k4me3
Baz1b	-0.141706	0.167129	0.431454	-0.0219405	0.817502	0.924877	12084.5	12096.5	9965.86	11158.9	14576.2	9928.53	9987.81	10325	12972.9	13682	neutral	h3k4me3
Baz2a	-0.048038	0.646394	0.841019	0.239994	0.0139531	0.105247	5834.47	6556.23	5705.82	7228.92	6421.88	6014.55	6627.94	5650.64	4845.83	7195.69	neutral	h3k4me3
Baz2b	-0.153291	0.0920152	0.306303	0.230957	0.00645615	0.0638134	3950.52	4625.02	4104.1	5571.86	4317.44	4526.9	5152.44	4402.83	3297.56	5528.14	neutral	h3k4me3
BB031773	-0.433294	0.341841	0.62581	-0.743304	0.0862971	0.311758	18.3964	23.6399	21.9243	18.4676	10.4901	14.215	17.4119	29.0674	16.0052	35.3452	neutral	.
BB557941	0.874366	0.242192	0.526215	0.483399	0.517225	0.761228	4.97361	6.37408	5.90398	4.66875	2.67582	3.59927	4.3994	3.08879	1.71592	3.75937	neutral	h3k4me3
Bbc3	0.154155	0.295478	0.582751	0.294508	0.0325755	0.178798	608.522	613.456	507.107	576.231	735.116	510.591	516.518	428.476	525.901	566.403	neutral	h3k4me3
Bbip1	0.0666791	0.583461	0.799612	-0.0866233	0.44439	0.708065	1654.66	1949.5	1735.14	1623.51	1231.68	1314.19	1503.28	1599.92	1173.44	2004.46	neutral	h3k4me3
Bbs1	-0.0299631	0.91277	0.967252	-0.281662	0.276348	0.564263	80.5002	89.2012	77.1174	67.1325	62.4869	56.3105	61.3723	75.2421	67.5787	96.2782	neutral	h3k4me3
Bbs10	-0.0934031	0.626349	0.827625	-0.170767	0.341586	0.62457	185.293	214.91	189.861	187.066	149.543	152.811	172.648	195.093	150.702	245.747	neutral	h3k4me3
Bbs12	0.250272	0.0638576	0.250465	-0.0529914	0.678461	0.858214	459.228	642.636	620.576	528.688	226.015	387.311	507.392	518.882	215.598	612.706	neutral	h3k4me3
Bbs2	-0.0489683	0.711091	0.875399	-0.00459062	0.970304	0.989929	373.865	398.948	338.796	361.419	381.458	309.859	327.824	332.78	338.516	431.379	neutral	h3k4me3
Bbs4	0.00619322	0.962893	0.987243	0.151125	0.223731	0.511864	435.098	508.651	451.053	518.728	403.883	421.798	479.536	433.135	325.952	544.109	neutral	h3k4me3
Bbs5	0.0252418	0.876793	0.950799	0.169466	0.267427	0.557263	204.723	254.968	232.981	268.824	169.494	210.712	251.81	223.192	136.28	274.336	neutral	h3k4me3
Bbs7	-1.64314	0.01956	0.124483	-2.19219	0.00147772	0.0243057	13.4783	12.3413	9.74698	6.78042	11.9209	6.35286	5.95726	28.3804	47.8622	38.7791	down	h3k27me3
Bbs9	-0.298366	0.00611484	0.0615854	-0.262183	0.00943233	0.0824215	824.335	772.637	617.015	649.442	1056.24	600.299	573.381	704.618	1100.05	955.081	neutral	h3k4me3
Bbx	-0.249118	0.0126548	0.0960106	0.0585198	0.527963	0.769175	2912.85	3040.34	2555.02	3266.96	3711.71	2837.03	2949.69	2872.23	3142.95	3751.66	neutral	h3k4me3
BC002163	0.23899	0.0909508	0.304554	-0.0478979	0.717393	0.876427	975.468	1057.58	904.909	767.981	768.754	652.382	698.904	729.973	704.599	941.095	neutral	h3k4me3
BC003331	-0.0862917	0.379639	0.656073	-0.018704	0.83786	0.934899	1646.51	1750.72	1484.24	1608.67	1718.17	1382.03	1458.06	1495.17	1538.96	1940.55	neutral	h3k4me3
BC003965	0.244174	0.00484203	0.0528642	-0.241472	0.00298778	0.0388084	2195.26	2846.42	2651.12	1981.43	1092.29	1517.23	1871.65	2197.28	1174.51	2663.59	neutral	h3k4me3
BC004004	-0.144018	0.189154	0.460534	-0.239064	0.0191217	0.129097	4020.78	4096.93	3403.88	3287.58	4047.27	2895.08	2953.46	3542.99	4197.76	4666.29	neutral	h3k4me3
BC005537	-0.0860995	0.421641	0.688491	0.0184458	0.853057	0.941853	11240	11432.7	9490.78	10525.5	13034.2	9278.36	9452.3	9487	11306	12502.4	neutral	h3k4me3
BC005561	-0.320016	0.0994342	0.319905	0.148664	0.411312	0.683889	705.916	814.275	717.5	1031.94	840.147	845.653	951.319	861.86	677.91	1087.68	neutral	h3k4me3
BC005624	0.0539023	0.577133	0.795529	-0.0658527	0.465317	0.725134	2517.94	2641.81	2225.57	2116.7	2363.66	1832.63	1913.2	2029.69	2183.29	2646.42	neutral	h3k4me3
BC016579	1.82205	1.56062e-05	0.00106579	2.41435	7.32999e-10	1.47899e-07	18.667	28.1392	28.1483	44.867	14.9687	31.4812	43.7316	7.89815	2.56699	9.09062	up	.
BC017158	0.149433	0.067313	0.25705	0.0291918	0.702001	0.870138	2795.56	3446.3	3133.93	3008.4	1962.46	2372.08	2812.02	2749.86	1736.62	3391.88	neutral	h3k4me3
BC017643	0.07506	0.445376	0.706205	0.0502024	0.584022	0.803059	5755.95	6633.88	5843.11	5968.49	4872.94	4893.45	5501.22	5336.42	4209.2	6736.6	neutral	h3k4me3
BC022687	-0.0762443	0.789869	0.912931	-0.389203	0.155109	0.423463	48.9985	50.97	42.765	35.5338	40.8302	30.9183	32.0603	42.627	47.17	55.7437	neutral	h3k4me3,h3k27me3
BC024978	0.129535	0.38764	0.662119	-0.0316942	0.821142	0.926584	629.45	668.495	566.424	523.819	561.693	450.331	474.66	491.201	507.572	637.78	neutral	h3k4me3
BC025920	0.87651	7.68241e-07	0.000114629	0.556381	0.00131478	0.0222552	118.45	190.6	196.655	166.93	44.7995	112.775	164.933	109.019	28.5602	122.691	up	h3k4me3
BC026585	-0.0840005	0.367051	0.646948	-0.0977712	0.259963	0.550496	2123.99	2371.71	2057.91	2114.29	1918.23	1765.57	1935.97	2087.19	1827.66	2663.68	neutral	h3k4me3
BC028528	0.588411	8.56867e-06	0.000697914	0.42348	0.000658122	0.0133094	1335.84	1730.34	1610.85	1503.58	831.646	1152	1419.99	1051.46	563.901	1275.05	neutral	h3k4me3
BC029214	0.190454	0.0439365	0.201644	-0.0424286	0.632172	0.832697	1424.72	1749.62	1588.13	1409.68	931.442	1113.99	1316.6	1353.54	865.734	1671.76	neutral	h3k4me3
BC029722	-0.00338761	0.978271	0.992585	-0.106265	0.360458	0.64217	858.872	846.721	692.565	663.965	912.485	596	592.401	650.227	859.137	866.166	neutral	h3k4me3
BC030336	0.0676899	0.566341	0.789198	0.230381	0.0369769	0.192548	706.216	925.519	866.385	1015.6	540.3	772.871	961.466	812.993	419.522	981.917	neutral	h3k4me3
BC030499	0.3123	0.240883	0.525444	0.248998	0.333385	0.617806	25.8215	41.8915	43.3903	44.0136	11.494	29.5939	43.5611	35.5943	9.07604	39.9455	neutral	.
BC030867	0.0719588	0.427927	0.693055	-0.136949	0.106902	0.351118	1345.26	1426.5	1207.8	1080.55	1164.69	929.795	978.829	1089.77	1131.87	1415.73	neutral	h3k4me3
BC031181	0.252172	0.00531492	0.056297	0.0909018	0.283333	0.571364	2237.38	2504.67	2175.89	2018.53	1815.92	1683.13	1849.26	1748.87	1518.62	2229.96	neutral	h3k4me3
BC035044	0.122289	0.316432	0.601636	-0.0176742	0.876321	0.953254	10808.7	12852.3	11489.1	10855.8	7987.05	8740.75	10071.2	10209.3	7263.79	12750.3	neutral	h3k4me3
BC037032	0.0598281	0.770503	0.904712	-0.0152259	0.936643	0.976719	220.416	214.112	173.909	169.82	245.16	153.748	151.051	155.877	216.253	208.701	neutral	h3k4me3
BC037034	0.130822	0.275868	0.563607	-0.0478619	0.668337	0.852269	11115.5	16043.8	15722.1	14630.1	5641.29	10527.2	14131.5	14357.1	5385.83	16773.5	neutral	h3k4me3
BC048403	0.0683509	0.546101	0.777529	0.081467	0.440739	0.705532	718.171	738.572	616.329	641.97	766.323	562.302	577.838	554.575	637.301	728.082	neutral	h3k4me3
BC048671	-0.330259	0.304915	0.590848	0.303876	0.284963	0.572849	13.279	16.9826	15.7146	25.5789	14.7625	19.7433	24.0927	19.3804	10.8409	23.6049	neutral	.
BC049715	0.0900379	0.795813	0.915876	0.120876	0.71131	0.873572	31.2148	35.4948	31.0649	32.9569	28.1424	27.2325	30.2917	28.0069	23.0952	35.5195	neutral	h3k4me3
BC049762	0.840683	0.0530879	0.224329	0.259069	0.565778	0.791902	11.0614	13.5694	12.3106	8.53326	5.65854	6.74757	7.96805	6.62601	4.25309	8.18684	neutral	h3k4me3
BC051019	-0.757087	0.236984	0.519791	0.0320983	0.953506	0.983014	2.563	4.12028	4.24924	7.88561	2.123	5.33032	7.78971	7.40363	1.94566	8.33484	neutral	.
BC051142	0.717324	0.0566893	0.23349	1.46715	2.22407e-05	0.00103922	22.6743	28.8303	26.6042	46.8608	27.5741	36.2921	44.0847	15.7754	8.99539	19.2525	up	h3k4me3
BC051226	0.346779	0.0284133	0.154852	-0.021475	0.886928	0.958042	241.171	327.959	312.43	253.988	119.462	189.187	242.307	243.113	111.04	289.917	neutral	h3k4me3
BC052040	-0.0110373	0.931951	0.975683	-0.214985	0.0757673	0.291086	442.024	406.006	321.135	285.823	497.289	267.313	251.287	299.454	499.811	408.733	neutral	h3k4me3
BC055324	-0.163463	0.115838	0.350038	-0.0879764	0.361823	0.643093	1484.64	1560.19	1315.38	1432.48	1591.01	1239.07	1295.2	1395.08	1492.66	1817.96	neutral	h3k4me3
BC064078	-0.761274	0.101597	0.324687	-1.21031	0.00659248	0.0648151	20.6785	32.1621	32.6533	25.2438	7.58776	17.3939	24.7659	56.1352	16.4534	63.9186	neutral	.
BC065397	0.0572566	0.779243	0.908758	0.25743	0.182721	0.460195	77.3726	117.81	118.41	143.739	46.3769	100.27	140.394	114.811	36.0985	131.69	neutral	h3k4me3
BC100530	-2.00886	0.0273965	0.151779	-0.834188	0.313466	0.59971	41.0405	78.0828	87.2214	211.023	32.3987	129.362	215.898	368.37	55.496	391.343	neutral	.
Bcap29	-0.0708288	0.578411	0.796337	-0.441419	0.000192455	0.00530625	3099.67	3353.91	2867.04	2295.82	2313.43	1952.5	2088.46	2865.91	2784.54	3697.33	neutral	h3k4me3
Bcap31	-0.0329439	0.737327	0.888013	-0.0564044	0.537602	0.773868	7206.36	7240.17	5975.38	6059.72	7818.57	5380.03	5427.94	5744.8	7130.54	7602.95	neutral	h3k4me3
Bcar3	-0.0655589	0.917202	0.969742	-0.162066	0.785645	0.911268	6.59479	6.41795	5.2174	5.01283	7.19265	4.53359	4.46051	5.10789	7.04353	6.83457	neutral	h3k4me3,h3k27me3
Bcas1	0.403913	0.425109	0.690915	-0.552825	0.266409	0.556302	23.0878	29.1527	26.8131	14.3607	8.64844	11.1669	13.4904	19.7755	11.5383	24.1921	neutral	.
Bcas2	0.0746571	0.370862	0.6494	-0.0114608	0.882983	0.955641	4186.02	4818.1	4241.11	4151.67	3404.63	3406.5	3825.59	3873.54	3068.73	4892.11	neutral	h3k4me3
Bcas3	-0.0251459	0.841931	0.937141	0.087872	0.454225	0.717064	1008.22	908.338	711.91	788.457	1463.09	745.709	690.405	668.159	1188.71	918.074	neutral	h3k4me3
Bcat1	0.898087	0.00179149	0.0282752	0.67539	0.0135451	0.103425	101.933	87.6095	67.1478	58.7463	127.547	57.1002	50.9386	32.9198	68.4253	45.9723	up	.
Bcat2	0.0244275	0.782493	0.910005	-0.180618	0.0281755	0.163448	4823.48	5529.89	4858.54	4378.7	3638.48	3601.03	4031.46	4591.57	3685.43	5806.86	neutral	h3k4me3
Bccip	0.0330832	0.713392	0.876245	-0.153892	0.066695	0.270041	2772.64	2936.66	2485.07	2257.18	2442.34	1943.57	2044.19	2303.02	2401.17	2993.05	neutral	h3k4me3
Bcdin3d	0.356932	0.0105198	0.0861578	0.313101	0.0174278	0.121162	352.508	435.946	397.028	401.927	259.428	316.33	375.938	301.839	188.633	371.903	neutral	h3k4me3
Bckdha	0.0702161	0.526955	0.763619	-0.08614	0.405051	0.678498	4081.61	3950.59	3203.31	2956.05	4319.18	2681.9	2627.37	2848.91	3999.78	3819.1	neutral	h3k4me3
Bckdhb	0.169761	0.0877288	0.297965	-0.103104	0.270534	0.559832	986.362	1212.98	1101.75	951.29	625.656	751.147	888.735	952.794	606.622	1176.24	neutral	h3k4me3
Bckdk	0.00102579	0.991119	0.997456	-0.116601	0.174908	0.450358	3933	3819.1	3101.45	2940.5	4250.32	2662.78	2615.31	2895.43	4021.87	3877.15	neutral	h3k4me3
Bcl10	0.0835068	0.36558	0.645894	0.12069	0.161042	0.431249	1205.54	1175.12	956.037	1009.34	1440.42	911.979	898.429	843.484	1156.9	1127.98	neutral	h3k4me3
Bcl11a	0.950436	0.093844	0.309965	1.02164	0.0613253	0.258706	14.0493	23.3516	24.4662	27.2838	6.57253	18.0893	27.1398	12.863	3.02781	14.3157	neutral	.
Bcl11b	-0.583167	0.423008	0.689709	-1.10182	0.122823	0.37742	93.0536	97.973	82.6733	59.6	65.7827	51.4967	53.9092	117.383	124.818	152.867	neutral	.
Bcl2	0.310134	0.0449631	0.204028	0.418943	0.00381904	0.0457255	3703.94	3848.28	3226.93	3593.88	4146.36	3129.28	3241.75	2459.88	2733.01	3218.15	neutral	h3k4me3
Bcl2a1a	-0.27168	0.419809	0.687133	-0.735989	0.0210238	0.13694	80.3599	102.696	94.9943	71.9545	41.6311	55.5629	67.7632	112.318	62.9831	136.835	neutral	.
Bcl2a1b	-0.0907319	0.808808	0.92124	-0.298329	0.397424	0.672767	78.9118	104.904	98.8689	89.7157	45.5093	67.7104	85.1868	103.8	51.0948	124.753	neutral	.
Bcl2a1d	-0.186964	0.508618	0.752711	-0.517386	0.0520718	0.236286	106.075	137.082	127.475	106.047	59.1132	81.3598	100.102	142.386	76.9523	172.802	neutral	.
Bcl2l1	-0.299403	0.0166768	0.113323	-0.0584623	0.613868	0.821557	982.693	943.365	761.947	925.627	1390.02	843.793	821.3	874.322	1261.29	1175.39	neutral	h3k4me3
Bcl2l11	0.0632072	0.527659	0.763968	0.243795	0.00898449	0.0798042	1036.05	1080.69	907.906	1062.99	1210.31	923.45	959.631	821.851	901.237	1073.73	neutral	h3k4me3,h3k27me3
Bcl2l12	0.137762	0.123152	0.363417	0.05726	0.493515	0.745245	1582.69	1843.48	1631.89	1604.84	1264.89	1307.74	1482.46	1429.57	1088.91	1798.11	neutral	h3k4me3
Bcl2l13	-0.1947	0.0257189	0.146136	-0.120113	0.138636	0.401147	2495.34	2295.81	1817.32	1962.26	3395.25	1833.42	1725.75	1925.27	3195.9	2626.35	neutral	h3k4me3
Bcl2l14	0.0744376	0.718786	0.879084	0.269783	0.163662	0.434224	520.005	503.883	408.789	481.428	700.78	436.492	427.999	362.567	507.135	485.849	neutral	.
Bcl2l2	0.164093	0.0825668	0.288992	0.129663	0.14244	0.406492	1774.93	2102.87	1876.59	1907.31	1420.38	1538.94	1768.12	1618.91	1165.74	2024.37	neutral	h3k4me3
Bcl3	-1.30986	4.98129e-06	0.000460666	-1.41952	9.31308e-08	1.14454e-05	72.7235	88.6313	80.1613	77.4534	52.4909	61.4778	72.2249	193.221	126.728	239.274	down	h3k4me3
Bcl6	0.085584	0.68895	0.86318	0.0724985	0.717456	0.876427	187.784	208.075	179.886	184.816	172.042	155.025	168.957	161.991	145.505	207.282	neutral	h3k4me3
Bcl6b	-0.933895	0.108744	0.336796	-0.0150699	0.975782	0.992022	3.56566	4.82499	4.58581	9.22228	4.40943	6.88899	8.78914	8.78602	4.07871	10.4953	neutral	h3k27me3
Bcl7a	0.26665	0.00194779	0.029892	0.441712	4.33124e-08	6.15245e-06	3304.09	3950.58	3540.81	4163.49	3007.32	3341.58	3867.01	2849.47	1990.7	3551.92	neutral	h3k4me3
Bcl7b	0.106699	0.316613	0.601636	0.0827901	0.405747	0.678752	1140.58	1152.83	954.151	967.662	1223.81	856.139	867.857	833.551	1014.32	1100.89	neutral	h3k4me3
Bcl7c	0.123781	0.351242	0.633497	-0.109135	0.377669	0.656526	2708.44	2731.35	2258.21	1981.03	2524.36	1755.02	1775.87	1948.82	2389.2	2575.84	neutral	h3k4me3
Bcl9	-0.0947186	0.366185	0.646231	0.0731351	0.452678	0.715675	1479.29	1476.22	1214.44	1405.68	1854.99	1252.91	1257.35	1217.26	1544.97	1614.73	neutral	h3k4me3
Bcl9l	-0.0544833	0.749517	0.894624	0.140819	0.375916	0.654759	927.628	947.986	788.723	931.783	1135.89	819.139	837.6	771.944	905.751	1015.66	neutral	h3k4me3
Bclaf1	-0.167628	0.0997866	0.320632	0.0889751	0.347237	0.628945	9190.66	9782.86	8298.01	10253.3	10912.1	8803.31	9295.45	8845.54	9072.34	11476.2	neutral	h3k4me3
Bco2	-0.574266	0.131757	0.378372	-0.730864	0.0400621	0.201456	36.884	42.7338	37.7338	35.1768	28.2209	28.7529	32.4583	54.1618	41.9858	68.2492	neutral	.
Bcor	-0.110307	0.321727	0.606635	0.122752	0.236426	0.525232	4920.07	4563.41	3626.19	4372.1	7363.69	4065.92	3851.63	3628.31	5864.15	4935.81	neutral	h3k4me3
Bcorl1	-0.0400638	0.770717	0.904723	0.257966	0.0431036	0.211172	751.032	734.503	598.502	757.265	1068.86	682.913	674.52	575.594	780.904	768.863	neutral	h3k4me3
Bcr	0.022237	0.801017	0.918576	0.10869	0.185673	0.464535	3061.51	2834.36	2250.29	2450.74	4153.02	2281.54	2158.16	2053.31	3338.81	2795.01	neutral	h3k4me3
Bcs1l	-0.0518134	0.556411	0.783042	-0.177019	0.0315102	0.174788	1416.87	1507.6	1278.55	1212.44	1291.94	1041.2	1099.08	1257.7	1291.53	1631.95	neutral	h3k4me3
Bdh1	1.41938	0.075433	0.27469	0.811106	0.308949	0.594674	6.3211	5.78773	4.57103	3.02955	5.32672	2.83855	2.66174	1.51669	2.55799	2.07242	neutral	.
Bdp1	-0.387441	0.00108333	0.0207067	0.00193537	0.985937	0.994752	2683.73	2624.58	2138.58	2882.68	4069.25	2599.69	2567.67	2616.67	3550.39	3495.31	neutral	h3k4me3
Becn1	0.111561	0.146621	0.401879	0.0481442	0.501935	0.750977	4734.6	5292.66	4594.79	4561.28	4123.04	3806.53	4177.55	4070.17	3551.02	5192.37	neutral	h3k4me3
Bend3	-0.0471693	0.646153	0.841003	0.105832	0.268125	0.557855	1067.44	1044.19	850.94	973.689	1373.29	877.971	867.336	822.443	1114.96	1098.51	neutral	h3k4me3
Bend4	0.877642	0.000316884	0.00914892	1.13034	1.11968e-06	8.60649e-05	725.466	744.682	620.878	763.474	917.054	669.452	686.937	318.662	368.462	418.63	up	h3k4me3,h3k27me3
Best1	0.706091	0.0873153	0.297462	0.758957	0.0543802	0.24271	13.074	16.1939	14.7592	15.9811	10.2614	12.5662	14.9526	8.75916	5.44576	10.7866	neutral	.
Bet1	0.0167677	0.877293	0.950799	-0.144793	0.152712	0.41994	2086.07	2438.47	2162.24	2010.64	1566.02	1635.03	1858.69	2061.15	1551.61	2589.32	neutral	h3k4me3
Bet1l	0.128119	0.187193	0.457384	-0.135109	0.136787	0.398488	1602.58	1824.33	1597.48	1382.2	1175.96	1141.4	1270.72	1403.29	1152.98	1779.03	neutral	h3k4me3
Bex2	0.211135	0.555111	0.782667	-0.241626	0.493805	0.745375	20.5828	20.4259	16.7595	12.5796	16.912	11.2487	11.2391	13.5612	17.532	18.0238	neutral	.
Bex6	-0.0989892	0.329481	0.614003	-0.0423268	0.653385	0.845082	4404.33	4676.04	3961.46	4260.79	4573.74	3663.71	3860.67	4024.86	4163.4	5226.49	neutral	h3k4me3
Bfar	-0.0544215	0.49251	0.743091	-0.275576	0.000191058	0.00527723	3305.53	3606.58	3095.23	2750.43	2695.59	2327.85	2506.35	3063.4	2895.62	3940.78	neutral	h3k4me3
Bfsp1	1.52544	5.12249e-06	0.000471269	1.37162	2.49168e-05	0.00113152	31.6374	34.0541	29.0387	27.0018	27.6866	23.0335	24.5362	9.51558	9.4062	12.2982	up	.
Bfsp2	-0.850824	0.00139483	0.0243527	-0.421868	0.0804266	0.300201	31.0022	36.3659	32.2996	45.2815	34.8612	36.748	41.8898	56.3131	41.9074	70.6588	neutral	.
Bglap	0.195286	0.726091	0.882554	-0.692141	0.382134	0.660109	1.63667	5.74705	8.58359	4.77165	0.0949779	2.05008	5.54626	8.12843	0.161808	6.99342	neutral	.
Bgn	0.882708	0.000759338	0.0167073	0.35734	0.164334	0.43473	67.6573	85.903	79.2163	57.4788	33.9839	44.5524	54.0575	41.9591	24.0392	51.2327	neutral	.
Bhlha15	0.714649	0.0429196	0.199733	0.0434557	0.896781	0.961898	175.747	166.943	134.166	86.5084	134.561	79.3444	76.5897	76.0519	113.602	102.612	neutral	h3k4me3
Bhlhb9	-0.332509	0.0280653	0.1539	-0.169008	0.228118	0.516574	923.741	854.127	677.713	778.521	1324.83	725.303	685.4	790.627	1290.97	1076.68	neutral	h3k4me3
Bhlhe40	-0.413472	0.0451191	0.204281	-0.510006	0.00771309	0.0722379	285.273	313.869	270.438	262.118	249.826	220.771	239.273	343.823	316.136	441.026	neutral	h3k4me3
Bhlhe41	0.690809	0.53765	0.771381	1.11883	0.313607	0.599721	3.5818	3.87068	3.30681	4.65255	4.70805	3.9597	4.2312	1.90101	1.85477	2.45357	neutral	h3k4me3
Bicd1	-0.813671	0.000349009	0.0097943	-0.375393	0.0696474	0.277208	91.68	100.943	87.0054	122.226	116.213	102.903	111.59	146.068	133.984	187.316	neutral	h3k4me3
Bicd2	-0.0410401	0.766033	0.902253	-0.17002	0.185122	0.463942	2656	3098.78	2745.27	2610.81	2046.42	2125.42	2412.55	2723.03	2062.8	3423.06	neutral	h3k4me3
Bid	-0.109317	0.165071	0.428886	-0.175917	0.0162716	0.116181	5124.67	5206.56	4319.85	4254.59	5288.79	3752.97	3819.89	4387.33	5248.34	5784.12	neutral	h3k4me3
Bik	1.12758	0.0709573	0.265056	1.03498	0.0896774	0.31859	6.25245	9.36183	9.33501	9.21913	3.14561	6.494	8.97324	4.21039	1.39923	4.85733	neutral	h3k4me3,h3k27me3
Bin1	0.0594976	0.51041	0.753091	0.000445611	0.995781	0.998701	1414.68	1493.62	1262.03	1252.35	1369.51	1080.34	1133.43	1147.73	1209.26	1493.25	neutral	h3k27me3
Bin2	0.0748833	0.579352	0.796807	0.157594	0.210678	0.495814	5606.15	5582	4587.28	5004.61	6653.82	4466.52	4474.44	4086.35	5225.01	5424.84	neutral	.
Bin3	-0.0726272	0.496384	0.745401	-0.253371	0.0107893	0.0895002	2138.94	2188.95	1822.41	1659.05	2013.03	1457.3	1491.79	1806.65	2110.02	2375.89	neutral	h3k4me3
Birc2	0.05209	0.627575	0.828678	0.156056	0.119165	0.371274	2263.82	2848.05	2614.95	2935.85	1789.75	2287.76	2755.83	2463.21	1454.67	3017.14	neutral	h3k4me3
Birc3	-0.0914653	0.360442	0.641541	-0.103717	0.26554	0.555481	1210.28	1308.18	1117.72	1147.33	1160.17	976.345	1043.47	1133.18	1104.82	1462.45	neutral	h3k4me3
Birc5	0.0056819	0.947989	0.981112	-0.149495	0.0652062	0.267267	3906.48	4395.26	3827.43	3566.75	3155.3	2965.42	3271.08	3652.66	3119.43	4649.39	neutral	h3k4me3
Birc6	-0.242841	0.0673171	0.25705	0.35583	0.0040617	0.0475716	7333.31	7689.88	6476.6	10135	11338	8777.6	9159.61	7254.81	7817.84	9460.99	neutral	h3k4me3
Bivm	-0.0760958	0.781161	0.909506	-0.417246	0.100725	0.339562	353.924	380.678	324.498	265.086	272.481	226.226	240.844	325.231	322.279	420.443	neutral	h3k4me3,h3k27me3
Blcap	0.0521048	0.594676	0.807454	0.064415	0.481632	0.736277	1194.54	1339.35	1164.41	1218.43	1090.4	1015.05	1116.63	1075.41	928.982	1370.5	neutral	h3k4me3
Blk	0.310835	0.570776	0.791649	0.599016	0.243242	0.533229	10.4641	12.8226	11.6272	14.8387	9.87551	11.741	13.8527	9.08546	5.85273	11.2298	neutral	.
Blm	-0.260506	0.00517578	0.0553198	0.00117334	0.989167	0.996181	2053.86	2052.43	1689.58	2087.21	2741.75	1858.89	1867.51	1900.18	2400.8	2519.45	neutral	h3k4me3
Blmh	-0.109374	0.209607	0.487016	-0.13417	0.0979444	0.334303	4495.47	4214.4	3365.88	3396.18	5519.73	3138.82	2998.55	3371.83	5260.57	4570.06	neutral	h3k4me3
Blnk	0.266524	0.526888	0.763604	0.432121	0.276177	0.564238	27.5854	34.983	32.2418	37.8093	22.4431	29.3266	35.55	26.1881	15.0626	31.9892	neutral	.
Bloc1s1	0.293477	0.0146494	0.104422	-0.00432404	0.969379	0.989668	1226.6	1460.81	1306.83	1106.91	810.166	890.441	1027.24	1031.58	730.179	1287.64	neutral	h3k4me3
Bloc1s2	0.44229	0.000174622	0.00603227	0.0789301	0.472665	0.72995	3779.96	4666.88	4246.9	3444.85	2235.9	2713.84	3220.98	3042.6	1911.96	3751.01	neutral	h3k4me3
Bloc1s3	0.123035	0.321133	0.60599	0.00278108	0.980922	0.993667	550.991	565.483	471.431	447.619	537.987	392.536	402.731	408.269	472.355	536.38	neutral	h3k4me3
Blvra	-0.112055	0.331066	0.615218	-0.400326	0.000205697	0.00555913	905.487	1028.88	900.15	765.347	655.169	632.686	703.345	933.678	771.833	1184.43	neutral	h3k4me3
Blvrb	0.19549	0.155319	0.414722	-0.0999169	0.441845	0.706538	469.602	552.524	491.452	416.644	317.529	337.53	385.681	414.336	305.262	519.344	neutral	h3k4me3
Blzf1	0.0197606	0.835904	0.934502	0.0505544	0.570107	0.793891	1111.41	1145.81	957.289	1009.56	1195.22	883.004	909.173	891.261	1015.88	1169.11	neutral	h3k4me3
Bmf	0.17494	0.48594	0.738945	0.0136355	0.953795	0.983122	142.462	151.59	128.561	118.888	126.671	102.095	107.774	108.057	110.953	140.21	neutral	h3k4me3,h3k27me3
Bmi1	-0.15357	0.119204	0.356706	0.177277	0.0531569	0.239383	2320.65	2307.62	1895.21	2455.51	3279.03	2193.16	2194.78	1977.5	2539.53	2626.42	neutral	h3k4me3
Bmp1	-0.525628	0.272779	0.56047	-1.09679	0.0257423	0.155258	6.12466	6.86964	5.97335	4.1282	3.68995	3.43839	3.78354	8.28673	7.14991	10.5593	neutral	h3k4me3,h3k27me3
Bmp2k	-0.209539	0.17895	0.447273	-0.0988169	0.494779	0.74616	1034.79	1029.37	845.56	940.529	1254.36	839.857	840.73	917.241	1176.45	1218.08	neutral	h3k4me3
Bmp6	0.673124	0.211352	0.489599	0.60364	0.239581	0.528939	7.67123	7.35406	5.93592	5.80683	8.7604	5.2977	5.15086	3.43141	4.97276	4.61519	neutral	h3k27me3
Bmp8b	0.117803	0.500475	0.747514	-0.169224	0.304774	0.591364	251.697	273.266	233.972	198.548	197.826	168.526	180.742	205.325	197.276	264.582	neutral	h3k27me3
Bmpr2	-0.550409	0.002012	0.0305866	0.386801	0.0161394	0.115553	189.036	169.547	132.6	260.045	489.813	246.586	227.493	179.016	323.234	246.355	neutral	h3k4me3
Bms1	-0.0937839	0.31788	0.602996	0.0123832	0.887074	0.958071	3834.48	3770.68	3080.49	3413.29	4730.62	3068.4	3043.79	3077.85	4100.87	4103.57	neutral	h3k4me3
Bmx	-0.0293198	0.921649	0.97155	0.168743	0.544887	0.778539	66.9183	71.8307	61.1712	72.6344	75.1678	62.0595	65.964	59.3338	59.1909	76.7575	neutral	.
Bmyc	1.66255	0.00022197	0.00714003	1.85476	2.08583e-05	0.000990265	201.721	213.331	180.397	213.112	231.76	183.663	192.942	53.943	56.5235	70.142	up	h3k4me3,h3k27me3
Bnip1	0.16008	0.0564677	0.232902	-0.0989902	0.209227	0.493906	1518.28	1755.92	1549.16	1345.53	1085.94	1100.96	1241.08	1334.63	1040.75	1682.81	neutral	h3k4me3
Bnip2	-0.0450626	0.561827	0.786425	0.0889199	0.219146	0.507256	4130.33	4495.23	3853.31	4379.13	4327.79	3711.69	3988.43	3787.39	3609.68	4876.34	neutral	h3k4me3
Bnip3	0.0968426	0.43139	0.695709	-0.0409204	0.72257	0.878945	876.785	1017.17	898.708	849.208	678.337	693.606	783.794	809.377	624.731	1019.44	neutral	h3k4me3
Bnip3l	-0.100482	0.298544	0.58532	0.0304477	0.735158	0.885701	3055.8	3225.68	2725.28	3085	3375.82	2661.57	2791.94	2769.04	2919.38	3602.88	neutral	h3k4me3
Bod1	0.138257	0.219105	0.498935	-0.0142434	0.892433	0.960207	1083.9	1183.46	1016.01	946.867	925.782	801.056	862.967	879.943	829.79	1131.69	neutral	h3k4me3
Bod1l	-0.245482	0.183333	0.452807	0.125669	0.463914	0.723899	3780.81	3659.58	2967.4	3947.23	5766.69	3581.07	3508.36	3284.7	4611.06	4403.25	neutral	h3k4me3
Bok	-0.45823	0.52294	0.761037	1.35238	0.0249592	0.152621	3.75397	4.36651	3.86282	14.4215	11.4189	11.761	13.3179	5.15513	3.94458	6.48718	neutral	h3k4me3,h3k27me3
Bola1	0.345548	0.00160639	0.0264102	0.177036	0.08505	0.30938	1681.03	1927.96	1694.21	1566.07	1299.66	1287.65	1441.99	1281.67	1027.42	1620.68	neutral	h3k4me3
Bola2	0.256578	0.0248327	0.143299	-0.3563	0.000802804	0.0156129	4233.67	5230.13	4760.79	3248.46	2104.3	2558.25	3037.73	3879.75	2433.28	4782.11	neutral	h3k4me3
Bola3	0.35124	0.000153916	0.00553953	0.0667304	0.443852	0.707391	1659.9	1933.38	1711.46	1461.13	1151.69	1190.64	1349.7	1293.04	984.966	1626.38	neutral	h3k4me3
Boll	-0.134986	0.8881	0.955435	-0.583888	0.40553	0.678752	2.03465	5.34977	6.9663	5.37754	0.280795	2.73252	5.88513	8.30922	0.430037	7.89735	neutral	.
Bop1	-0.0839743	0.387194	0.661756	-0.266684	0.00309725	0.039593	5216.46	5256.39	4344.21	3945.79	5041.32	3497.23	3536.57	4329.14	5321.38	5723.58	neutral	h3k4me3
Bpgm	-0.0771941	0.535585	0.770253	-0.097652	0.400835	0.674783	601.72	609.265	504.691	513.116	645.098	453.511	460.364	501.001	606.075	661.276	neutral	h3k4me3
Bphl	0.117998	0.328824	0.613982	0.273761	0.015612	0.113282	1603.87	1612.92	1331.76	1529.3	1966.96	1357.02	1370.13	1153.36	1427.09	1525.91	neutral	h3k4me3
Bpi	0.690441	0.0406326	0.193269	0.134216	0.677498	0.857546	74.535	83.332	72.349	50.998	46.0765	42.5559	46.7089	42.862	37.3777	54.677	neutral	.
Bpifc	0.335054	0.423259	0.689865	0.341372	0.388369	0.665475	4825.74	4591.77	3693.2	3811.06	5894.54	3492.02	3375.29	2725.75	4048.84	3675.53	neutral	.
Bpnt1	-0.0523473	0.666002	0.851003	-0.192159	0.0899599	0.31921	714.33	713.987	587.821	549.749	721.622	489.549	491.904	572.288	722.542	758.74	neutral	h3k4me3
Bptf	-0.293323	0.00216267	0.032	0.2298	0.0098603	0.0847843	6327.71	6036.98	4861.73	7179.27	11006	6568.1	6361.89	5549.3	8170.72	7476.08	neutral	h3k4me3
Braf	-0.263711	0.00892109	0.0774301	0.1763	0.059653	0.25486	1840.94	2037.79	1760.86	2476.55	2313.24	2078.59	2263.56	2019.83	1820.4	2585.46	neutral	h3k4me3
Brap	-0.1138	0.204228	0.479539	-0.0673777	0.418307	0.689575	2709.77	2716.19	2239.24	2383.23	3098.77	2118.75	2133.72	2276.04	2846.72	3014.62	neutral	h3k4me3
Brca1	-0.212482	0.0443424	0.202723	-0.0474845	0.627636	0.830239	2318.53	2303.6	1891.17	2184.05	2924.61	1951.65	1951.81	2055.23	2646.6	2730.44	neutral	h3k4me3
Brca2	-0.373058	0.00118014	0.0220111	-0.00607553	0.954411	0.983262	1776.63	1836.67	1536.48	2045.95	2400.08	1786.62	1843.57	1879.1	2122.46	2462.58	neutral	h3k4me3
Brcc3	-0.0490183	0.62427	0.826343	-0.00808554	0.93096	0.974111	1731	1886.33	1617.94	1724	1696.58	1460.16	1570.6	1594.97	1513.77	2052.66	neutral	h3k4me3
Brd1	0.00988221	0.899972	0.961409	0.18405	0.0120528	0.0956254	5456.23	5834.34	4959.51	5789.38	6068.42	4957.52	5253.51	4678.33	4726.58	6060.15	neutral	h3k4me3
Brd2	-0.0247555	0.776629	0.907404	0.0783137	0.335019	0.619097	12294	12850.4	10806.4	11991.7	13559.7	10405	10830.4	10400.9	11327.7	13578.8	neutral	h3k4me3
Brd3	-0.00254093	0.976398	0.991701	0.146328	0.0671948	0.271038	5304.76	5431.93	4523.6	5175.36	6267.5	4544.48	4654.16	4272.23	4980.09	5617.21	neutral	h3k4me3
Brd4	-0.0536842	0.588857	0.803463	0.139334	0.131639	0.390431	5720.93	5955.99	4999.16	5903	6764.35	5133.82	5326.88	4905.65	5413.8	6413.35	neutral	h3k4me3
Brd7	-0.121452	0.140917	0.39354	-0.0940043	0.220027	0.507967	5111.74	5035.86	4117.64	4320.68	5951.92	3879.99	3854.41	4195.09	5555.9	5589.63	neutral	h3k4me3
Brd8	0.0946976	0.317649	0.602712	-0.00987515	0.910801	0.967062	7292.5	8982.04	8164.44	7922.62	5183.5	6250.09	7404.06	7439.8	4712.31	9179.6	neutral	h3k4me3
Brd9	0.0503752	0.584799	0.800444	-0.13416	0.118303	0.369498	3297.41	4041.88	3665.6	3364.26	2236.69	2661.45	3140.91	3441.63	2214.79	4253.49	neutral	h3k4me3
Brdt	-0.324688	0.266754	0.554559	0.441866	0.0987546	0.335852	46.9862	55.2854	49.1755	87.137	66.3987	70.5893	80.662	59.49	43.8231	74.5659	neutral	h3k27me3
Bre	-0.182381	0.11412	0.346676	-0.235757	0.0281376	0.163432	1528.91	1341.79	1038.63	1023.39	2072.56	982.742	891.24	1082.19	2099.52	1500.45	neutral	h3k4me3
Brf1	0.173548	0.0483707	0.213384	0.129173	0.115608	0.365895	3066.24	3739.96	3383.84	3421.53	2312.61	2714.54	3191.09	2914.61	1906.56	3608.29	neutral	h3k4me3
Brf2	-0.0949976	0.486052	0.738945	-0.208981	0.100666	0.339493	559.859	551.51	450.934	428.974	591.067	385.236	382.676	451.07	597.526	601.029	neutral	h3k4me3
Bri3	-0.0416904	0.795712	0.91584	-0.118715	0.430704	0.69892	704.495	770.35	661.818	649.963	632.349	549.399	592.554	649.504	609.486	834.895	neutral	.
Bri3bp	-0.0511859	0.644988	0.840297	-0.101343	0.326946	0.612822	6487.11	6424.82	5266.58	5238.51	7089.7	4689.75	4678.37	5115.21	6656.76	6803.18	neutral	h3k4me3
Brip1	-0.185382	0.0747916	0.273195	-0.0471271	0.625084	0.828592	1359.59	1327.5	1080.87	1224.07	1737.12	1104.93	1089.95	1149.35	1567.7	1536.13	neutral	h3k4me3
Brix1	-0.0544659	0.567799	0.789856	-0.0614954	0.488633	0.74206	2702.87	2828.32	2379.71	2446.86	2756.58	2121.74	2210.4	2338.51	2537.59	3051.85	neutral	h3k4me3
Brms1	0.152762	0.108505	0.336409	-0.161843	0.0686367	0.274495	2631.71	2952.94	2568.13	2142.47	1912.61	1784.08	1963.76	2212.27	1906.38	2818.59	neutral	h3k4me3
Brms1l	0.135513	0.174524	0.440865	0.0199334	0.831202	0.931685	1038.19	1277.11	1160.17	1117.16	733.995	881.961	1043.76	1027.48	653.509	1268.3	neutral	h3k4me3
Brpf1	-0.0503083	0.583398	0.799612	0.0394829	0.643557	0.84056	4738.34	5375.4	4699.3	5192.27	4468.61	4296.26	4770.05	4668.79	3879.97	5925.94	neutral	h3k4me3
Brpf3	0.297507	0.000833571	0.0175992	0.246866	0.00316005	0.0401646	1899.25	2535.03	2393.75	2422.9	1212.64	1824.35	2302.52	1921.47	933.32	2306.13	neutral	h3k4me3
Brsk1	-0.343342	0.199944	0.474649	-0.508159	0.0483943	0.226248	40.237	71.5954	77.4759	73.6556	14.1371	46.9412	74.3139	101.884	19.1487	110.761	neutral	h3k27me3
Brwd1	-0.107132	0.249676	0.536194	0.252499	0.00361606	0.0439471	2012.61	2455.08	2221.42	2972.13	2008.17	2357.86	2772.02	2324.37	1519.94	2877.47	neutral	h3k4me3
Brwd3	-0.547229	5.75846e-06	0.000508692	0.0826023	0.456152	0.718928	806.454	782.584	635.33	1011.29	1464.96	916.125	899.326	867.292	1207.32	1161.62	neutral	h3k4me3
Bscl2	0.041167	0.644098	0.839569	-0.0105809	0.898568	0.962647	3520.01	3564.52	2952.85	2937.76	3692.1	2596.35	2635.8	2700.4	3265.6	3564.15	neutral	h3k4me3
Bsdc1	-0.0160634	0.851203	0.940625	0.0618119	0.438729	0.704412	1444.44	1499.11	1256.41	1369.52	1585.77	1193.22	1235.05	1200.54	1338.62	1571.2	neutral	h3k4me3
Bsg	-0.0245345	0.846927	0.939026	-0.188601	0.111066	0.358431	14382	14614.4	12126.5	11163.2	13868.7	9846.04	10023	11613.3	13884.4	15309.7	neutral	h3k4me3
Bsn	0.376476	0.00843218	0.0746369	0.369515	0.00554734	0.0581112	3391.45	4340.09	4017.23	4180.65	2407.74	3225.7	3938.26	3030.95	1691.91	3690.82	neutral	h3k27me3
Bspry	0.416074	0.342433	0.626377	0.125526	0.764981	0.901028	28.8342	28.16	22.9306	19.2714	27.3287	17.3934	17.1606	16.0448	21.8692	21.4426	neutral	h3k4me3
Bst1	-1.32273	0.0143612	0.103405	-0.145267	0.75185	0.894898	5.76628	6.07046	5.12222	12.1296	13.3927	10.4811	10.9712	12.3065	13.0906	16.0272	neutral	.
Bst2	-0.0474634	0.719735	0.87923	-0.323395	0.00862961	0.0776434	4647.55	5078.45	4361.52	3731.6	3638.93	3155.51	3401.51	4297	4041.55	5524.84	neutral	h3k4me3
Btaf1	-0.218317	0.0553073	0.229763	0.0613924	0.561086	0.78862	3332.82	3519.62	2974.24	3732.67	4078.65	3219.54	3378.39	3279.43	3452.55	4266.33	neutral	h3k4me3
Btbd1	-0.0939429	0.310759	0.595879	-0.0431993	0.616502	0.822842	2588.68	2603.38	2149.6	2295.14	2951.61	2036.54	2056.27	2156.28	2667.72	2852.75	neutral	h3k4me3
Btbd10	-0.20973	0.0893753	0.301529	-0.168736	0.141579	0.405007	674.251	714.093	604.264	642.812	695.69	553.519	582.149	662.656	691.039	861.219	neutral	h3k4me3
Btbd11	-0.0843801	0.851753	0.940805	0.0568779	0.889934	0.959305	10.892	9.68999	7.54924	8.52884	16.5062	8.12567	7.44861	7.3705	13.6706	10.1714	neutral	h3k4me3,h3k27me3
Btbd16	0.0681431	0.904151	0.963112	0.0581601	0.919117	0.970611	3.63032	5.62166	5.69565	5.96547	1.81953	4.12091	5.84717	5.47537	1.62829	6.24397	neutral	.
Btbd19	0.17929	0.270766	0.558905	-0.0765711	0.616169	0.822842	416.715	471.886	412.18	358.332	310.258	296.808	329.069	349.132	291.885	443.418	neutral	.
Btbd2	-0.141013	0.273126	0.560665	-0.0488359	0.68308	0.860563	1695.22	1699.3	1400.94	1539.07	2000.92	1368.25	1377.96	1451.09	1814.7	1921.95	neutral	h3k4me3
Btbd6	0.136993	0.285512	0.573109	0.206896	0.0848781	0.309021	592.785	649.491	558.513	607.399	587.025	512.827	553.98	484.422	451.593	622.266	neutral	h3k4me3
Btbd7	-0.398484	0.00103549	0.0202097	-0.00989813	0.929528	0.973546	786.349	744.658	597.579	803.541	1262.79	738.316	710.953	732.761	1105.76	989.716	neutral	h3k4me3
Btbd8	-0.0672544	0.785247	0.91088	0.209175	0.360517	0.64219	54.2027	60.2154	52.1215	65.4883	60.4378	54.8497	59.9011	52.2133	46.5001	66.7521	neutral	h3k4me3
Btbd9	-0.205804	0.0223341	0.134338	-0.205298	0.0140878	0.105849	1520.2	1384.77	1090.99	1118.37	2000.45	1051	981.542	1162.75	1994.7	1591.61	neutral	h3k4me3
Btd	-0.179142	0.0800238	0.28333	-0.386924	5.1996e-05	0.00196853	884.732	862.399	701.614	625.035	892.017	564.75	556.354	742.635	1018.61	993.123	neutral	h3k4me3
Btf3	0.123247	0.237626	0.520772	-0.114872	0.23625	0.525109	29925.2	34640.8	30574.9	26946.4	21681.7	22036.8	24859.4	27026.6	21011.9	34066.5	neutral	h3k4me3
Btf3l4	0.102604	0.293134	0.580529	0.155489	0.088233	0.31586	1912.11	2090.47	1795.8	1929.82	1878.64	1631.4	1759.3	1594.58	1497.22	2049.85	neutral	h3k4me3
Btg1	0.00426859	0.967951	0.988806	-0.0930268	0.348673	0.63044	1156.85	1121	909.447	874.375	1272.7	792.754	777.338	846.828	1184.42	1134.77	neutral	h3k4me3
Btg2	-0.329734	0.00790824	0.0718255	-0.11329	0.324449	0.610393	604.514	656.013	561.56	675.631	674.21	573.622	614.98	672.047	646.69	866.138	neutral	h3k4me3
Btg3	0.0335913	0.802311	0.91873	0.155049	0.216462	0.503802	407.863	451.85	390.6	440.54	410.347	369.569	402.722	364.651	327.744	466.635	neutral	h3k4me3
Btk	-0.0752242	0.360362	0.641537	-0.0148148	0.846476	0.938731	7454.96	7280.51	5928.44	6361.22	9021.45	5741.39	5664.46	5840.75	7961.48	7805.74	neutral	h3k4me3
Btla	0.26412	0.301476	0.587725	-0.310804	0.199987	0.482928	156.832	210.647	199.499	140.397	68.8161	105.33	133.595	164.041	78.0496	196.457	neutral	.
Btnl2	0.135801	0.820279	0.926917	-0.609016	0.353196	0.635858	3.94431	7.9455	9.11901	5.72597	0.726689	3.39577	5.92835	8.70999	1.08659	9.07307	neutral	.
Btnl6	-1.38033	0.0897682	0.302338	-0.0335156	0.959533	0.985604	1.42131	1.90229	1.7986	5.01925	2.48931	3.77331	4.77259	4.83987	2.32976	5.80331	neutral	.
Btnl9	0.638087	2.38219e-05	0.00148937	0.645727	5.21145e-06	0.00030439	2118.22	2200.36	1844.93	1915.55	2211.36	1668.09	1727.79	1120.35	1245.5	1465.8	up	.
Btrc	-0.0180968	0.863654	0.945178	0.050823	0.605233	0.815687	1264.38	1388.81	1195.69	1299.65	1245.59	1095.7	1185.97	1155.3	1068.11	1482.76	neutral	h3k4me3
Bub1	-0.148524	0.170409	0.435292	-0.140001	0.163231	0.434012	2868.57	2986.79	2507.1	2605.02	2983.96	2265.42	2350.83	2627.43	2898.46	3434.81	neutral	h3k4me3
Bub1b	-0.0447613	0.620082	0.823733	0.0296486	0.724068	0.879682	5380.63	5036.34	4019.35	4343.82	7096.79	4018.29	3834	3849.07	6036.21	5219.7	neutral	h3k4me3
Bub3	-0.100591	0.267844	0.555395	-0.221183	0.00878425	0.0786948	6411.25	6025.73	4818.33	4550.06	7332.54	4199.04	4019.47	4799.65	7425.42	6499.58	neutral	h3k4me3
Bud13	0.0089297	0.927833	0.974137	-0.016655	0.85634	0.94273	1063.43	1053.93	864.202	874.395	1180.75	782.494	781.007	805.198	1045.54	1070.66	neutral	h3k4me3
Bud31	0.17277	0.106009	0.331949	-0.00361414	0.971079	0.990378	3358.74	4001.46	3580.28	3298.97	2411.73	2653.27	3061.75	3073.07	2172.66	3835.39	neutral	h3k4me3
Bysl	-0.185227	0.107516	0.33457	-0.25027	0.0194292	0.130312	1827.88	1673.04	1321.1	1294.47	2278.77	1213.11	1137.22	1389.19	2345.77	1898.44	neutral	h3k4me3
Bzw1	-0.242283	0.0140409	0.101967	-0.108276	0.237172	0.525466	9983.33	9790.66	7988.29	9022.32	12617.8	8123.42	8041.1	8842.68	11887.7	11800.6	neutral	h3k4me3
Bzw2	-0.16453	0.0441412	0.202174	-0.219159	0.00389677	0.0464059	6459.46	6109.98	4900.53	4846.03	7644.82	4455.63	4286.62	5108.34	7737.86	6902.39	neutral	h3k4me3
C030006K11Rik	0.0407696	0.698699	0.868452	-0.108722	0.270059	0.559335	1037.87	1052.14	872.047	810.8	1015.29	716.118	727.626	797.857	961.379	1052.67	neutral	h3k4me3
C030034I22Rik	0.345747	0.0644978	0.251752	0.213165	0.233709	0.522519	130.031	202.118	205.145	197.937	59.6177	136.435	194.164	163.418	47.9957	186.116	neutral	h3k4me3
C030034L19Rik	0.296111	0.23916	0.522907	0.700217	0.0032472	0.0409207	1266.51	1734.99	1658.61	2304.49	1057.66	1709.23	2201.88	1338.59	596.718	1592.26	neutral	h3k4me3
C030037D09Rik	-0.410032	0.279579	0.567618	-0.110836	0.749312	0.89367	10.9617	12.294	10.6896	13.6765	12.2279	11.3918	12.5345	13.6404	11.7722	17.3816	neutral	h3k4me3
C130026I21Rik	-0.0821458	0.531175	0.766736	-0.0529901	0.664897	0.850649	635.217	738.95	653.744	693.634	549.009	565.635	640.57	666.861	510.074	839.139	neutral	.
C130036L24Rik	0.333125	0.189109	0.460534	0.147651	0.537896	0.774103	140.202	196.917	190.488	176.114	74.3741	128.745	169.149	150.449	61.7596	177.429	neutral	h3k4me3
C130046K22Rik	-0.193907	0.416856	0.684899	-0.0544173	0.807206	0.920477	45.1689	52.2039	46.0421	52.7261	42.6488	43.1591	48.6265	50.7089	39.6302	63.9524	neutral	h3k4me3
C130050O18Rik	-0.00407233	0.985351	0.995112	-0.203426	0.325354	0.611256	552.64	734.969	692.818	632.41	320.365	477.182	600.536	685.009	336.74	823.168	neutral	h3k4me3
C130060C02Rik	0.130961	0.842023	0.937141	0.45435	0.464756	0.724577	3.2625	4.911	4.90929	6.51355	2.18341	4.57405	6.34685	4.49209	1.46686	5.17284	neutral	h3k4me3
C130074G19Rik	1.48055	0.0300586	0.160325	-0.0913744	0.908341	0.966011	6.17279	6.45507	5.4295	1.80474	2.03764	1.56553	1.63011	1.76838	1.92309	2.30834	neutral	h3k4me3,h3k27me3
C1d	0.192231	0.0780641	0.279626	-0.00791228	0.937953	0.976916	3357.94	4059.27	3657.19	3317.68	2310.32	2645.85	3088.48	3104.77	2091.86	3855.56	neutral	h3k4me3
C1galt1	-0.454408	0.00549311	0.0575432	-0.0912632	0.545066	0.778539	466.928	453.213	367.975	486.88	704.752	441.004	432.997	471.054	655.229	630.86	neutral	h3k4me3
C1galt1c1	-0.14339	0.211109	0.489291	-0.138953	0.194285	0.475955	660.475	716.702	613.496	637.222	635.994	541.029	580.013	645.216	620.981	831.574	neutral	h3k4me3
C1qa	0.355319	0.275645	0.563281	0.174665	0.567776	0.792513	255	357.247	345.169	320.161	136.355	234.393	307.337	268.362	111.09	316.764	neutral	.
C1qb	0.152994	0.634817	0.833652	0.0595065	0.843688	0.937291	299.478	421.125	407.607	401.727	168.981	293.473	385.935	364.878	149.196	430.135	neutral	h3k27me3
C1qbp	-0.0241256	0.79766	0.916952	-0.174659	0.0461275	0.219813	10367.5	10223.2	8362.83	7757.16	10652.4	6962.18	6921.41	7965.58	10516.8	10610.1	neutral	h3k4me3
C1qc	0.440408	0.178074	0.446342	0.316708	0.30263	0.590364	254.631	339.893	320.961	308.812	154.523	232.514	293.473	233.302	113.297	280	neutral	.
C1ql3	-0.244706	0.806332	0.920193	-0.0440123	0.96405	0.987328	2.62063	3.51986	3.33357	4.03854	1.97951	3.02984	3.84289	3.9193	1.86478	4.69379	neutral	h3k27me3
C1qtnf6	-0.459807	0.717693	0.87861	1.28321	0.189507	0.470198	0.578211	1.5006	1.942	7.43133	0.40528	3.8048	8.11073	2.9343	0.158546	2.8014	neutral	.
C1ra	-0.955218	0.000538882	0.0133637	-0.329653	0.198537	0.481194	969.4	911.988	729.582	1155.73	1856.52	1065.98	1021.16	1314.5	2027.16	1779.47	neutral	.
C1rb	-1.04631	0.000584043	0.0140139	-0.367936	0.192109	0.473044	317.354	294.372	233.924	384.094	646.737	357.179	338.376	447.926	723.757	609.324	neutral	.
C1rl	-0.0992993	0.638212	0.835331	-0.117638	0.553529	0.783643	1376.09	1327.67	1074.9	1091.3	1611.62	991.931	969.316	1074.59	1524.71	1442.13	neutral	.
C2	0.48591	0.00932716	0.0795451	0.322032	0.0667104	0.270041	433.985	499.731	439.975	408.094	334.183	334.762	376.075	302.162	239.042	381.561	neutral	.
C230035I16Rik	0.305319	0.121515	0.3606	0.223383	0.236925	0.525263	95.0851	143.309	143.344	142.986	47.7311	100.337	139.362	116.806	37.9851	134.45	neutral	h3k4me3
C230037L18Rik	0.493082	0.0158291	0.109235	0.326701	0.0961382	0.331591	115.176	196.544	208.512	197.591	43.5991	129.018	197.629	152.352	32.8753	168.028	neutral	h3k4me3
C2cd2	-0.19401	0.0744761	0.272266	-0.0896903	0.373611	0.653273	841.253	842.361	694.102	768.942	1003.32	684.026	688.29	745.721	935.941	988.067	neutral	h3k4me3
C2cd2l	0.0567994	0.70876	0.874159	0.0738388	0.602696	0.81411	851.54	968.085	847.177	890.129	760.653	735.614	818.108	781.732	645.105	991.5	neutral	h3k4me3
C2cd3	-0.174668	0.0831435	0.289925	0.137241	0.143025	0.407138	3045.31	2729.7	2134.25	2712.31	5119.13	2572.84	2372.5	2219.91	4016.3	3055.58	neutral	h3k4me3
C3	-0.5452	0.00773475	0.0708294	0.0969087	0.603338	0.814352	164.551	158.738	128.508	206.279	304.773	187.511	183.215	175.041	248.478	234.921	neutral	.
C330006A16Rik	-0.0131682	0.868031	0.947195	-0.0501125	0.497266	0.748132	3051.6	3140.09	2621.08	2637.1	3141.9	2309.07	2373.95	2495.83	2862.69	3276.04	neutral	h3k4me3
C330007P06Rik	-0.0692303	0.51867	0.757921	-0.0661967	0.507152	0.754342	2079.75	2251.91	1925.65	1997.92	2008.54	1698.45	1817.72	1923	1864.07	2480.26	neutral	h3k4me3
C330013E15Rik	0.217966	0.363959	0.644698	-0.0388984	0.865394	0.947403	75.0226	89.0005	79.4727	69.2151	51.3202	55.8048	64.1813	66.0443	47.3517	82.548	neutral	h3k4me3
C330018D20Rik	0.262975	0.119799	0.357684	0.084408	0.596708	0.811453	284.816	356.559	326.613	301.37	186.763	235.515	282.601	265.572	159.408	325.846	neutral	h3k4me3
C330021F23Rik	0.267152	0.00666502	0.0646336	-0.0970079	0.289938	0.577987	6201.39	7705.96	7033.93	5704.58	3623.92	4477.28	5341.02	5696.07	3504.03	7006.74	neutral	.
C330027C09Rik	-0.123579	0.254308	0.541557	0.0802373	0.426063	0.695235	2234.17	2483.77	2150.64	2568.59	2364.89	2150.44	2349.8	2240.22	1990.42	2863.31	neutral	h3k4me3
C3ar1	-0.113676	0.772762	0.905747	-0.253003	0.489437	0.742646	87.0964	114.695	107.612	102.33	53.5711	77.6556	96.973	114.621	58.212	138.208	neutral	.
C430049B03Rik	-0.217195	0.557526	0.784096	-0.137103	0.695512	0.867361	13.473	17.4179	16.2001	17.9251	9.97924	13.7493	16.9217	18.4975	9.98433	22.4459	neutral	h3k4me3
C4a	0.265987	0.390664	0.664766	0.118663	0.68933	0.863757	47.151	75.1961	77.2564	73.8785	20.4272	50.1707	72.8586	65.3107	17.6229	73.7279	neutral	.
C4b	-0.504518	0.0773998	0.278542	-0.300457	0.255948	0.54651	51.8401	60.0337	52.9977	63.4821	51.009	51.9034	58.5705	72.4431	56.2445	91.3002	neutral	.
C530005A16Rik	0.191994	0.147774	0.403425	0.282624	0.0231018	0.145202	366.805	439.19	393.897	436.881	314.094	350.352	405.889	333.89	232.187	415.999	neutral	h3k4me3
C530008M17Rik	-0.135119	0.728501	0.883491	1.60926	1.85065e-05	0.000902749	127.458	126.196	103.431	357.168	483.87	319.809	318.957	106.475	138.7	141.625	neutral	.
C5ar1	-0.881479	0.0616403	0.245016	-0.646219	0.141849	0.405583	27.3642	32.7848	29.4125	36.0856	25.8893	28.9279	33.5302	52.5777	36.4866	65.4933	neutral	.
C630043F03Rik	0.233756	0.422586	0.689275	0.0304972	0.913562	0.968088	38.29	51.4824	48.7818	44.416	21.6952	33.3021	42.2735	40.9557	19.4195	49.0314	neutral	h3k4me3
C77080	0.051642	0.854484	0.941789	0.145367	0.581946	0.801402	37.8782	40.3021	34.1784	37.7305	40.2102	32.4024	34.2027	31.2906	32.1368	40.6021	neutral	.
C87436	0.0545256	0.615151	0.820293	0.0487997	0.628882	0.830712	1396.13	1554.18	1346.57	1390.95	1274.97	1163.61	1272.82	1240.04	1096.93	1584.21	neutral	h3k4me3
C8g	0.297565	0.0349266	0.176255	0.110613	0.408017	0.680505	334.89	435.552	406.254	373.53	203.832	285.516	353.06	324.619	171.78	393.098	neutral	h3k4me3
C920006O11Rik	0.591714	0.0010011	0.0197802	0.421436	0.0134789	0.10316	323.717	469.686	461.405	431.974	163.696	309.89	417.706	306.331	112.953	357.248	neutral	h3k4me3
C920021L13Rik	0.555481	4.67569e-05	0.00234524	0.490572	0.000146341	0.00429492	588.551	843.561	823.9	829.226	327.306	599.105	799.8	559.793	214.916	655.592	neutral	h3k4me3
Cab39	-0.306271	0.000725064	0.0161678	-0.356207	2.26179e-05	0.00105408	5572.8	5121.67	4052.17	4013.26	6968.96	3752.1	3528.77	4637.16	7724.92	6328.12	neutral	h3k4me3
Cab39l	-0.165354	0.180476	0.449192	-0.103501	0.368117	0.648762	1765.45	1785.2	1477.85	1590.62	2008.69	1406.94	1426.7	1559.13	1894.47	2058.86	neutral	h3k4me3
Cabin1	-0.0401709	0.659113	0.847997	0.156241	0.0653218	0.267492	6209.42	6877.92	5945.11	7062.56	6582.28	5925.37	6456.05	5841.2	5252.95	7475.26	neutral	h3k4me3
Cables1	-0.39041	0.170202	0.43528	-0.722097	0.0062004	0.0624471	175.616	168.402	135.945	111.011	167.321	101.261	98.4759	166.146	240.558	223.443	neutral	h3k4me3
Cables2	0.106671	0.339569	0.623386	0.18673	0.073392	0.28608	1306.12	1568.14	1408.23	1550.74	1104.82	1241.63	1441.54	1267.07	873.231	1577.19	neutral	h3k4me3
Cabp4	0.494224	0.353397	0.635627	0.526278	0.303885	0.591116	6.30473	8.95161	8.70395	9.35867	3.81204	6.79863	9.00885	6.11401	2.42161	7.18361	neutral	.
Cabp7	0.0320581	0.853342	0.94129	-0.164001	0.317815	0.603866	157.116	159.997	132.894	119.654	147.595	105.405	107.481	122.417	145.324	161.262	neutral	.
Cabyr	0.235554	0.491271	0.742258	0.676834	0.0309377	0.173126	16.5029	20.9282	19.2882	27.4213	16.2777	21.2694	25.7827	15.9988	9.20245	19.5429	neutral	h3k4me3
Cacna1a	0.547916	0.000327228	0.00934124	0.505085	0.000467061	0.010432	418.921	542.682	505.225	513.233	283.8	393.207	484.707	339.139	181.833	411.243	up	.
Cacna1b	0.54489	0.412864	0.681357	0.218377	0.737316	0.886737	17.6795	24.4059	23.4166	19.5971	8.76679	14.4705	18.7545	15.8603	6.8931	18.8161	neutral	.
Cacna1c	1.62967	0.0218537	0.133071	1.28494	0.0737438	0.286771	3.8943	6.40872	6.68306	5.52701	1.37631	3.68563	5.48647	2.09086	0.508599	2.33496	neutral	.
Cacna1d	0.0569299	0.785244	0.91088	0.0791641	0.685	0.861759	946.791	953.419	787.722	824.661	1055.91	731.188	739.035	711.863	876.903	941.37	neutral	.
Cacna1e	-1.05519	0.0177935	0.117845	0.202675	0.580488	0.800355	5.83046	7.40946	6.83561	17.2822	10.1874	13.3886	16.2566	14.0367	8.01808	17.1338	neutral	.
Cacna1f	-0.392782	0.15843	0.419613	-0.401668	0.122392	0.376833	52.0831	58.5297	50.9392	52.5313	46.6573	43.7052	48.1647	64.102	54.9611	81.6277	neutral	.
Cacna1h	0.0872921	0.897691	0.960149	0.923287	0.15225	0.419124	2.61181	4.29143	4.4718	8.57517	2.14656	5.72348	8.50949	4.27142	1.04442	4.77267	neutral	.
Cacna2d2	0.027697	0.898574	0.960802	0.465945	0.0202053	0.133258	115.201	117.254	97.3679	136.133	168.208	119.957	122.269	89.9549	106.969	118.52	neutral	h3k27me3
Cacna2d4	0.28636	0.612479	0.818606	0.681884	0.193122	0.474086	6.73258	8.31996	7.57453	10.4387	6.75457	8.21919	9.76223	6.0197	3.77127	7.41893	neutral	.
Cacnb1	0.809396	0.0246029	0.142482	0.286604	0.408631	0.681243	66.1455	98.2278	97.5647	71.5726	25.1006	50.6574	69.5443	55.8624	19.0764	64.6287	neutral	h3k4me3,h3k27me3
Cacnb2	0.217816	0.393076	0.666614	0.682317	0.0041656	0.0485013	195.215	222.817	195.356	280.017	236.135	230.877	257.574	161.322	131.389	204.33	neutral	h3k4me3
Cacnb4	0.507217	0.171121	0.436361	0.10406	0.781652	0.908669	13.2549	17.0503	15.8206	12.4763	7.06286	9.59767	11.7656	10.8693	5.96483	13.2121	neutral	.
Cacybp	-0.0595662	0.592331	0.805908	-0.197581	0.0560493	0.247063	6660.37	7332	6319.08	5951.43	5662.09	5011.07	5433.35	6286	5769.45	8061.62	neutral	h3k4me3
Cad	-0.185241	0.174177	0.440325	0.106215	0.402243	0.675708	6204.98	5737.97	4553.06	5715.37	9722.63	5324.36	5031.85	4796.14	7828.63	6531.2	neutral	h3k4me3
Cadm1	0.865493	0.144944	0.399982	1.38483	0.0118063	0.0945139	9.92632	11.1833	9.74465	14.551	12.8152	12.0884	13.3485	5.07116	4.31177	6.452	neutral	h3k27me3
Cadm4	1.46687	0.00467506	0.0517199	1.49798	0.00269424	0.0360232	7.36039	11.3289	11.4451	12.3483	3.84323	8.56017	12.0882	4.07983	1.23781	4.66225	up	h3k27me3
Cage1	0.230601	0.323439	0.608079	0.135361	0.541426	0.776226	62.7897	69.6014	60.183	58.4033	54.2967	48.9782	53.396	49.0007	43.9578	62.6925	neutral	h3k4me3
Calcoco1	0.431413	0.000879642	0.0182039	0.421847	0.000529592	0.0113568	1329.27	1363.33	1136.22	1164.84	1403.1	1021.89	1047.88	794.518	921.25	1044.07	neutral	h3k4me3
Calcrl	-0.145862	0.330713	0.615032	0.551661	7.60224e-05	0.00261879	446.436	424.816	341.693	569.387	880.494	521.703	504.287	351.975	522.722	474.61	neutral	h3k4me3
Cald1	0.959656	0.177628	0.445728	1.20182	0.0718198	0.282757	3.72357	4.78931	4.44368	5.52297	3.12754	4.2489	5.20824	2.17199	1.19231	2.64025	neutral	h3k27me3
Calhm2	-0.068674	0.523268	0.761073	-0.0227563	0.820457	0.926248	1066.13	1039.08	845.305	897.844	1281.91	811.308	799.164	828.747	1137.21	1108.33	neutral	h3k4me3
Calm1	-0.239235	0.0194469	0.124004	-0.22947	0.0156245	0.113282	9178.52	9256.97	7653.76	7944.43	10120.3	7037.69	7121.82	8495.13	10411.7	11228	neutral	h3k4me3
Calm2	0.0184548	0.842692	0.937345	0.0245657	0.776886	0.906452	14397.7	14904.2	12476.1	12937.2	15109	11288.7	11660.8	11634.3	13083	15239.8	neutral	h3k4me3
Calm3	-0.058641	0.619922	0.823594	-0.121459	0.269783	0.559154	12751.9	12222.1	9864.23	9706.94	14654.6	8856.95	8610.02	9576.43	13887.8	12881.1	neutral	h3k4me3
Calml4	-0.424645	0.223017	0.504497	-0.175802	0.588516	0.806012	56.7428	73.8115	68.8521	85.6669	46.7205	65.4748	80.9752	90.8146	48.029	109.966	neutral	h3k4me3
Calr	-0.0949916	0.44583	0.70661	-0.110271	0.342254	0.625212	128191	118318	93800.3	95182.8	162948	88768.7	83766.5	92786.1	152406	126435	neutral	h3k4me3
Calr3	0.223067	0.229771	0.511382	0.276314	0.113199	0.362546	187.64	191.757	159.541	170.806	208.225	150.157	153.541	128.804	151.134	169.47	neutral	h3k4me3
Calu	-0.24649	0.0499536	0.217077	-0.304047	0.00925329	0.0815391	7963.04	7369.99	5850.42	5766.14	9781.16	5369	5077.45	6430.98	10467.6	8754.9	neutral	h3k4me3
Camk1	0.156506	0.080419	0.28405	0.044402	0.595294	0.811022	3755.26	4347.91	3837.97	3691.26	2968.02	3018.36	3405.52	3315.35	2575.76	4178.64	neutral	h3k4me3
Camk1d	-0.105349	0.51422	0.75545	0.284984	0.0579156	0.251377	790.857	784.707	643.805	869.161	1169.1	777.281	776.521	649.436	840.026	863.195	neutral	h3k4me3
Camk2a	0.296425	0.366564	0.646476	0.483456	0.119149	0.371274	362.284	361.448	297.319	348.749	460.587	310.89	311.934	227.21	288.606	301.426	neutral	.
Camk2d	-1.0113	0.0030278	0.0391278	-0.786768	0.0126678	0.0990003	70.3729	80.7582	70.9868	86.192	71.3878	70.8438	79.373	137.681	110.152	174.063	down	h3k4me3,h3k27me3
Camk2g	0.109253	0.224236	0.505595	0.138987	0.097676	0.333907	3095.4	3646.22	3244.98	3446.91	2616.79	2790.52	3191.52	2905	2132.07	3639.78	neutral	h3k4me3
Camk2n1	1.02365	0.176091	0.443499	0.288262	0.711728	0.873778	2.70737	5.52819	6.38556	3.98296	0.483153	2.34359	4.13539	3.18495	0.379938	3.30227	neutral	.
Camk2n2	0.273575	0.412609	0.681159	-0.13276	0.679369	0.858825	38.8676	46.2808	41.3991	32.4907	23.7942	26.1394	30.1511	33.1125	23.4512	41.334	neutral	h3k4me3,h3k27me3
Camk4	0.00878035	0.982097	0.994415	0.247272	0.49587	0.746892	81.1079	116.049	113.25	140.669	55.8469	101.734	135.628	112.381	43.394	131.691	neutral	h3k27me3
Camkk1	-0.482623	0.0154065	0.107333	-0.410723	0.0259204	0.155645	184.914	221.957	199.302	218.234	155.601	174.757	202.858	269.84	186.109	335.91	neutral	h3k4me3
Camkk2	-0.277147	0.00990355	0.0827109	-0.153468	0.123405	0.378246	3428.42	3808	3295.85	3723.45	3438.5	3118.93	3405.65	3818.15	3402.52	4881.64	neutral	h3k4me3
Caml	0.0990636	0.283785	0.571691	0.0263426	0.761169	0.899044	1126.41	1378.99	1249.86	1239.46	827.504	981.25	1156.88	1134.3	732.995	1402.48	neutral	h3k4me3
Camp	-0.2789	0.407076	0.677084	-0.136627	0.663557	0.849958	986.425	1210.54	1098.46	1264.58	837.478	999.724	1180.91	1296.04	830.838	1601.13	neutral	.
Camsap1	0.0789407	0.503303	0.749211	0.238172	0.0302902	0.170795	1040.46	1074.18	898.037	1035.35	1220.01	904.825	932.675	802.682	910.667	1052.41	neutral	h3k4me3
Camsap2	0.179405	0.522857	0.761037	0.617198	0.0197773	0.131742	128.289	135.093	114.005	159.661	176.13	137.94	144.421	95.3564	101.343	124.175	neutral	h3k4me3,h3k27me3
Camsap3	0.254761	0.622321	0.825053	1.09001	0.0228079	0.144093	13.567	16.5053	14.9153	27.8532	18.9889	22.131	25.9633	12.1131	7.99156	15.0093	neutral	h3k4me3,h3k27me3
Camta1	0.258337	0.011949	0.0926798	0.112343	0.247502	0.538033	862.019	1285.62	1279.53	1220.3	421.894	861.56	1186.78	1075.58	362.139	1242.54	neutral	h3k4me3
Camta2	-0.0302793	0.805708	0.919952	-0.0522707	0.648552	0.842879	1140.52	1500.78	1407.61	1452.09	762.101	1102.44	1375.86	1414.68	720.254	1706.23	neutral	h3k4me3
Cand1	-0.239414	0.00374251	0.0451747	-0.121228	0.113415	0.362846	4408.17	4017.51	3165.97	3521.37	6288.06	3308.26	3090.86	3454	5915.42	4727.13	neutral	h3k4me3
Cand2	0.169046	0.359605	0.641321	0.0999214	0.564131	0.790835	228.525	202.016	156.913	152.991	302.432	146.297	133.437	128.293	243.004	177.434	neutral	.
Cant1	-0.0193125	0.812408	0.923266	-0.0643778	0.395536	0.671219	3404.52	3646.32	3101.94	3110.8	3243.24	2661.32	2823.81	2986.73	3001.49	3866.75	neutral	h3k4me3
Canx	-0.19027	0.0563746	0.23268	-0.162749	0.0788842	0.297253	22118.8	20200	15934	16645.1	29520.3	15619.2	14616.4	16807.2	28590.1	22986.1	neutral	h3k4me3
Cap1	-0.204677	0.0216681	0.132349	-0.187143	0.0237451	0.147871	10844.1	9936.59	7850.54	8145.99	14286.5	7629.05	7158.14	8368.71	14079	11432.1	neutral	h3k4me3
Capg	0.200302	0.20655	0.482439	-0.0779561	0.597836	0.812054	1737.82	1650.33	1326.14	1123.34	1748.84	1030.47	994.483	1074.21	1605.99	1449.49	neutral	h3k4me3
Capn1	-0.0878351	0.30133	0.587579	0.0245882	0.755784	0.896704	4266.41	4028.32	3228.17	3583.78	5687.65	3298.51	3168.89	3189.85	4860.69	4312.8	neutral	h3k4me3
Capn10	0.0984285	0.398222	0.670538	0.0375141	0.730981	0.883546	929.045	1045.37	910.347	905.626	800.955	752.91	830.567	814.686	695.583	1036.97	neutral	h3k4me3
Capn12	0.0746567	0.680937	0.859204	0.0225881	0.894298	0.961375	208.52	201.537	163.304	161.977	237.803	147.077	143.924	144.75	204.189	194.14	neutral	.
Capn2	0.576409	0.0262384	0.147901	1.02916	3.24266e-05	0.00135794	609.522	594.975	484.373	682.184	969.005	615.883	607.402	303.713	414.641	405.958	up	h3k4me3,h3k27me3
Capn3	0.511554	1.27822e-06	0.000166883	0.541839	4.46574e-08	6.21115e-06	2001.55	2268.19	1981.88	2101.17	1814.87	1739.67	1929.87	1333.58	1112.24	1693.3	up	.
Capn5	0.348791	0.0155693	0.107903	0.50551	0.000187855	0.00524458	936.046	877.915	701.306	802.526	1302.38	741.518	708.632	511.408	796.692	693.037	neutral	h3k4me3
Capn7	0.0394713	0.677182	0.856939	0.059853	0.498135	0.748551	2821.98	3336.69	2974.82	3140.23	2354.2	2536.68	2909.84	2796.93	2027.37	3499.84	neutral	h3k4me3
Capn9	0.391163	0.211035	0.489183	0.365203	0.220632	0.508448	35.2759	42.032	37.6103	38.4617	28.1046	30.9312	35.697	27.7164	19.5865	34.5902	neutral	.
Capns1	-0.0861418	0.385283	0.66032	-0.243635	0.00820924	0.0754468	9605.92	8989.1	7173.1	6600.94	10793.1	6107.11	5825.91	7068.82	11094.3	9586.77	neutral	h3k4me3
Capns2	0.0626053	0.812591	0.923372	0.894367	0.000364835	0.00864887	76.7681	132.082	140.671	266.593	57.2356	173.246	267.1	138.732	29.1352	152.575	neutral	.
Caprin1	-0.192594	0.0307109	0.162133	-0.000582295	0.994394	0.998387	20002.2	18490.7	14670.1	17188.1	29271.2	16015.2	15131.5	15531.3	25378.9	21152.4	neutral	h3k4me3
Caprin2	0.0161578	0.926829	0.973943	-0.0925673	0.578336	0.798766	160.21	213.042	200.812	195.181	98.9133	147.283	185.339	195.776	96.2779	235.271	neutral	h3k4me3
Capza1	-0.251221	0.0138645	0.10124	-0.132002	0.163978	0.434372	9871.91	9603.3	7805.4	8721.64	12531.1	7889.67	7760.02	8681.88	11987.9	11618.3	neutral	h3k4me3
Capza2	-0.191219	0.0944587	0.311055	-0.145875	0.169843	0.443229	9893.06	10437.3	8815.91	9404.42	10309.7	8116.19	8510.08	9538.01	10074	12412.5	neutral	h3k4me3
Capzb	-0.140083	0.160882	0.423704	-0.222067	0.0167667	0.118435	13666.4	13165.1	10650.8	10345.8	15357.7	9412.18	9186.36	10950.1	15616.6	14703.1	neutral	h3k4me3
Car11	0.248476	0.745281	0.892845	0.338459	0.642034	0.839466	5.79458	6.83214	6.08302	6.74358	5.10344	5.45642	6.24516	4.92538	3.60364	6.16918	neutral	h3k27me3
Car12	0.288674	0.0979974	0.317327	0.292898	0.0739116	0.287042	762.25	983.21	913.487	958.492	537.651	736.166	904.408	733.437	398.855	890.687	neutral	h3k4me3
Car13	-0.68532	0.000375936	0.0102694	-0.63027	0.000409925	0.00952699	204.692	207.818	172.368	184.696	230.125	162.986	165.801	261	312.94	344.177	down	h3k4me3
Car14	0.175512	0.396967	0.669314	0.0951145	0.62772	0.830266	71.7918	73.2311	60.8745	59.3917	72.8513	52.268	53.3678	50.7703	59.9374	66.842	neutral	.
Car15	0.403131	0.296828	0.583867	0.450855	0.220247	0.508182	22.0624	29.3051	27.6082	29.9071	15.2129	22.5825	28.3925	20.5443	10.1406	24.6983	neutral	.
Car2	-0.356385	0.224793	0.506129	-0.299096	0.270028	0.559335	103.984	96.0422	76.1658	81.2801	138.824	75.7722	71.5417	90.3457	148.056	123.08	neutral	h3k4me3
Car3	0.801048	0.0531879	0.224538	0.0940798	0.811096	0.922307	354.989	376.203	318.438	201.666	217.794	173.589	182.658	173.271	180.316	225.143	neutral	h3k27me3
Car5b	-0.0151011	0.979095	0.992953	0.54209	0.283803	0.57167	8.50852	9.31902	8.01226	12.2742	11.8771	10.3653	11.1939	7.72049	7.20604	9.91865	neutral	.
Car7	-0.324899	0.454687	0.713446	-0.677901	0.10714	0.351512	13.6777	16.7964	15.2459	12.4212	8.20797	9.81595	11.601	18.6052	11.901	22.9796	neutral	h3k4me3
Car9	0.261419	0.00256161	0.0352194	0.286915	0.00041342	0.00955819	1574.67	1823.13	1609.28	1702.66	1369.19	1392.3	1570.85	1292.62	1004.36	1629.22	neutral	h3k4me3
Card10	-0.116233	0.780773	0.909506	0.543245	0.148063	0.41382	13.7176	16.0455	14.2322	23.459	18.2316	19.0693	21.6891	14.8885	11.1837	18.6995	neutral	h3k4me3,h3k27me3
Card11	0.887065	0.00591597	0.060619	0.603457	0.0473617	0.222976	592.202	699.66	623.544	533.108	400.726	430.845	493.915	325.689	236.697	407.65	neutral	.
Card14	-0.212813	0.661846	0.849298	-0.920457	0.0598774	0.255389	10.149	10.8843	9.26514	5.82194	6.04296	4.97689	5.28629	10.2235	10.229	13.2297	neutral	h3k27me3
Card6	-0.205804	0.332075	0.615868	-0.350697	0.0764057	0.292234	121.109	125.582	105.207	98.2528	114.101	85.6485	88.5897	114.658	128.217	150.103	neutral	h3k4me3
Card9	0.175169	0.0886217	0.299841	-0.0229136	0.81099	0.922303	7712.3	10518.9	10034.9	9182.17	4276.22	6827.7	8765.31	8800.51	3980.3	10484.1	neutral	h3k4me3
Carf	-0.154658	0.285034	0.572741	0.286004	0.0325541	0.178735	281.572	318.433	277.97	391.665	340.605	324.665	359.582	296.735	249.156	377.04	neutral	h3k4me3
Carhsp1	0.271983	0.0440223	0.201948	0.157721	0.213841	0.499798	531.502	521.839	426.004	405.097	564.384	364.496	361.126	330.213	442.254	440.497	neutral	h3k4me3
Carm1	-0.00617344	0.943572	0.98003	0.0299465	0.71216	0.873788	3377.69	3646.53	3113.86	3305.09	3355.49	2814.5	3005.15	2975.07	2912.14	3841.12	neutral	h3k4me3
Carns1	0.338319	0.0906227	0.303801	0.45141	0.0167013	0.118147	383.367	548.751	535.627	609.842	241.771	440.94	588.04	422.961	163.091	495.568	neutral	.
Cars	0.391302	0.00186358	0.0290294	0.20629	0.0797332	0.298743	2314.16	2374.36	1979.19	1796.73	2161.47	1575.89	1616.46	1423.12	1648.02	1869.86	neutral	h3k4me3
Cars2	0.153418	0.0997858	0.320632	-0.074382	0.393888	0.669701	2199.26	3071.52	2963.3	2659.94	1144.67	1950.88	2551.74	2648.98	1107.89	3130.1	neutral	h3k4me3
Casc1	-0.067052	0.77925	0.908758	-0.190251	0.397986	0.673125	92.767	114.031	103.552	99.1718	65.32	78.3269	92.6421	105.527	67.2843	130.295	neutral	h3k4me3
Casc3	-0.0290507	0.775336	0.90687	0.104374	0.270236	0.559504	3470.16	3834.69	3310.91	3764.68	3536.38	3162.83	3439.69	3226.76	2924.51	4132.79	neutral	h3k4me3
Casc4	-0.051111	0.928811	0.974588	-0.903785	0.115413	0.365551	11.6007	10.812	8.61126	4.84004	8.02118	4.48845	4.26816	8.27972	13.1694	11.2446	neutral	h3k27me3
Casd1	-0.102955	0.225133	0.506264	0.0646123	0.412899	0.685309	1695.62	1716.9	1422.22	1647.27	2070.88	1455.91	1477.93	1437.26	1738.61	1897.04	neutral	h3k4me3
Cask	-0.308071	0.0806812	0.28461	-0.314769	0.0543127	0.242649	342.981	338.4	276.895	283.777	388.955	254.611	253.233	321.166	423.234	427.707	neutral	h3k4me3
Caskin1	0.176631	0.398449	0.67073	0.134239	0.501156	0.750804	66.943	86.9496	81.0498	82.3659	45.1453	63.0067	77.8307	70.3978	37.416	85.2872	neutral	h3k4me3,h3k27me3
Caskin2	0.707942	0.00201584	0.0306188	1.06964	8.04239e-07	6.80003e-05	182.57	194.892	165.536	220.072	231.984	188.635	199.632	96.1798	97.7161	124.661	up	h3k4me3,h3k27me3
Casp1	-0.0128952	0.917126	0.969729	0.107384	0.352823	0.635471	2860.71	3124.23	2682.48	3020.34	2950.71	2554.87	2752.85	2579.98	2431	3317.82	neutral	h3k4me3
Casp2	-0.225351	0.00384229	0.0459419	-0.0584309	0.419424	0.690204	4491.83	4370.01	3552.03	4102.44	5892.49	3710.9	3650.19	3880.75	5356.86	5193.15	neutral	h3k4me3
Casp3	0.0508361	0.648402	0.841855	0.0595045	0.56702	0.792186	2066.7	2042.83	1672.99	1733.13	2361.05	1553.35	1547.17	1513.45	1982.42	2014.24	neutral	h3k4me3
Casp4	-0.44787	0.00302536	0.0391278	-0.575968	4.34758e-05	0.00172697	322.966	392.821	354.942	338.592	231.013	269.068	315.603	470.143	310.412	582.602	neutral	h3k4me3
Casp6	0.0705293	0.638729	0.835638	0.0189261	0.892981	0.960432	497.741	491.529	402.362	399.744	546.282	358.473	356.784	358.996	471.698	477.939	neutral	h3k4me3
Casp7	-0.130636	0.152107	0.409566	-0.0196204	0.817223	0.924764	2771.68	2727.74	2229.29	2478.57	3426.03	2227.09	2210.62	2285.33	3036.91	3046.1	neutral	h3k4me3
Casp8	-0.0986094	0.353159	0.635522	0.0504058	0.610046	0.818978	5257.32	5159.33	4210.88	4805.89	6706.04	4325.38	4283.82	4219.91	5660.46	5630.17	neutral	h3k4me3
Casp8ap2	-0.336262	0.0019673	0.0301392	0.0237291	0.81378	0.923584	2112.6	2066.08	1683.51	2223.52	3138.6	2005.22	1980.55	1988.08	2697.35	2655.64	neutral	h3k4me3
Casp9	-0.275168	0.00650413	0.0634771	-0.255485	0.00635226	0.0632944	1511.19	1499.34	1230.08	1284.34	1727.96	1148.62	1147.44	1395.82	1805.87	1855.3	neutral	h3k4me3
Casq1	0.850453	0.210546	0.488559	-0.192331	0.79152	0.914632	2.00667	5.24365	6.80814	3.39489	0.180961	1.73126	3.71056	3.9739	0.209909	3.78497	neutral	.
Cass4	-0.0592652	0.751787	0.895542	-0.0631784	0.717091	0.876181	489.949	444.506	349.537	357.126	647.442	336.398	313.17	336.308	584.674	460.991	neutral	h3k4me3
Cast	-0.350837	5.91506e-05	0.00278703	-0.107716	0.182323	0.459611	1834.04	1692.84	1342.08	1629.01	2788.44	1519.2	1433.64	1585.2	2603.46	2160.04	neutral	h3k4me3
Casz1	0.0903161	0.5151	0.755991	0.156701	0.226334	0.514767	1080.27	1171.94	1003.07	1087.56	1086.35	923.515	989.868	897.101	864.1	1156.31	neutral	.
Cat	-0.122996	0.190883	0.463274	0.0142558	0.87065	0.950228	3544.38	3115.31	2413.18	2713.92	5468.52	2603.84	2364.22	2413.59	4659.16	3344.69	neutral	h3k4me3
Catsper2	0.353981	0.0700806	0.263522	0.3868	0.036897	0.19235	108.272	142.296	133.383	142.915	75.3172	108.58	135.377	102.652	52.4777	123.86	neutral	h3k4me3
Catsper3	-0.0487694	0.950286	0.982261	0.499815	0.469998	0.728274	2.72208	3.70875	3.53635	5.49938	2.57013	4.09174	5.24856	3.6225	1.6441	4.31706	neutral	.
Catsperg1	0.567332	0.000411581	0.011056	0.551866	0.00033026	0.00804403	273.178	502.17	551.871	583.335	100.442	364.805	592.554	388.02	65.489	417.127	up	.
Catsperg2	0.691426	0.00794544	0.0719662	0.728234	0.00355178	0.0434382	47.2814	86.3629	94.6241	103.62	18.2251	65.0418	105.118	60.8844	10.4945	65.5953	up	.
Cav1	0.0335343	0.937059	0.977753	0.0133475	0.975836	0.992022	11.8852	19.329	20.0437	20.9344	5.42266	14.056	20.7297	19.9602	5.04874	22.3814	neutral	.
Cav2	0.266281	0.434721	0.698228	-0.14365	0.654016	0.84539	123.629	169.217	161.703	127.734	58.7891	94.7862	122.025	133.189	59.5386	158.475	neutral	h3k4me3
Cbfa2t2	-0.0305788	0.74213	0.891032	0.0286276	0.740567	0.889021	1306.51	1301.2	1069.45	1147.91	1524.94	1024.34	1026.36	1024.96	1309.5	1360.57	neutral	h3k4me3
Cbfa2t3	0.0317479	0.825707	0.929692	0.0798819	0.550232	0.781532	3123.17	3271.95	2754.49	2942.82	3302.45	2550.07	2659.08	2550.28	2756.75	3326.9	neutral	h3k4me3
Cbfb	-0.222252	0.00637769	0.0628425	-0.0177996	0.814121	0.923709	5779.17	5391.32	4295.84	5079.55	8391.81	4708	4480.25	4649.77	7372.84	6312.78	neutral	h3k4me3
Cbl	-0.614902	1.613e-05	0.00109315	0.146942	0.265497	0.555479	2738.19	2689.69	2196.22	3833.44	5332.3	3448.27	3417.68	3148.49	4210.14	4199.33	neutral	h3k4me3
Cblb	-0.069396	0.586828	0.802134	0.221997	0.061756	0.259598	1330.66	1289.77	1046.5	1317.31	1915.69	1194.15	1171.18	1025.55	1433.12	1374.13	neutral	h3k4me3
Cbll1	-0.11426	0.297041	0.584018	0.0863947	0.395185	0.670957	899.448	897.621	738.461	874.409	1153.75	779.36	782.15	750.276	952.136	995.248	neutral	h3k4me3
Cbln3	1.03695	0.0495748	0.216224	0.939979	0.067181	0.271038	10.6051	17.0574	17.5956	17.4062	4.67828	11.7624	17.1964	8.63259	2.26484	9.71668	neutral	.
Cbr1	0.263418	0.0271405	0.15102	0.139569	0.211408	0.49666	1420.37	1539.56	1317.16	1251.61	1253.87	1063.36	1138.97	1044.65	1009.15	1346.9	neutral	h3k4me3
Cbr2	0.255428	0.495074	0.74451	0.0505351	0.889273	0.958941	17.1206	20.999	19.0496	17.22	11.425	13.6178	16.0788	15.4952	9.95136	19.1464	neutral	.
Cbr3	-0.595205	0.0871431	0.29716	-0.517201	0.112417	0.360799	19.2094	22.8733	20.4607	22.4932	16.4724	18.0961	20.8735	29.9662	21.2227	37.4066	neutral	h3k4me3,h3k27me3
Cbr4	0.189934	0.176149	0.443563	0.0757217	0.564792	0.791324	702.501	768.077	659.827	631.511	614.644	533.839	575.717	551.473	517.702	708.913	neutral	h3k4me3
Cbs	-0.0647719	0.899612	0.961261	0.654314	0.185907	0.464638	30.3317	32.9163	28.1773	48.1159	48.0116	40.8507	43.7967	28.0676	27.0069	36.1735	neutral	h3k27me3
Cbwd1	0.107025	0.408372	0.6778	0.0726172	0.548797	0.780555	593.912	640.957	547.237	553.117	562.21	471.112	502.886	483.353	473.677	624.133	neutral	h3k4me3
Cbx1	0.0958715	0.272776	0.56047	0.090918	0.264406	0.55448	5254.67	5972.27	5225.72	5407.5	4625	4469.51	4969.71	4692.99	3876.15	5952.84	neutral	h3k4me3
Cbx2	0.730717	0.0248579	0.143331	1.6758	4.81458e-08	6.57598e-06	72.2848	71.6253	58.7264	116.553	157.487	104.314	104.101	33.1345	43.0514	44.0612	up	h3k4me3,h3k27me3
Cbx3	-0.127941	0.166985	0.431271	-0.124959	0.146873	0.412507	2589.48	2483.67	2005.21	2065.41	3110.68	1883.76	1832.28	2042.76	2955.39	2747	neutral	h3k4me3
Cbx4	-0.0259652	0.786749	0.911135	-0.0981902	0.271857	0.561093	1730.99	1785.17	1491.68	1464.74	1732.16	1280.87	1319.18	1433.61	1632.24	1880.31	neutral	h3k4me3
Cbx5	-0.00862143	0.9563	0.984295	0.16167	0.268537	0.558044	12256.8	13519.6	11662.8	13602.9	12856.3	11440.4	12423.9	11203	10215.3	14357.7	neutral	.
Cbx6	1.68955	0.000563647	0.0137474	1.5846	0.000768843	0.0151516	352.637	369.444	311.019	298.828	335.321	258.942	270.016	91.1851	98.5599	118.952	up	h3k27me3
Cbx7	0.631203	0.00142826	0.0246834	0.410574	0.02882	0.165822	322.549	488.041	489.066	443.257	146.049	310.34	432.377	318.208	102.152	365.781	neutral	h3k4me3,h3k27me3
Cbx8	0.31209	0.0136297	0.100294	0.178264	0.133515	0.39298	656.469	713.582	611.323	576.985	572.58	489.396	525.371	468.975	448.803	604.071	neutral	h3k4me3
Cby1	0.151445	0.14531	0.40014	-0.0854	0.380586	0.658958	1189.25	1290.78	1105.03	970.994	968.386	824.306	883.861	947.363	911.091	1220.89	neutral	h3k4me3
Cc2d1a	0.0813261	0.461933	0.71967	0.0577027	0.575087	0.79728	1436.31	1573.08	1352.47	1378.47	1334.02	1164.12	1257.14	1219.14	1138.03	1566.27	neutral	h3k4me3
Cc2d1b	0.0602388	0.523177	0.761073	0.133294	0.129417	0.386921	3222.3	3513.11	3013.93	3283.9	3226.57	2780.58	2992	2754.66	2610.32	3544.55	neutral	h3k4me3
Cc2d2a	-0.326387	0.483419	0.737675	-1.49917	0.00148507	0.0243323	17.5367	23.1786	21.7852	10.0376	5.19089	7.60109	9.51943	26.9358	13.5148	32.4376	neutral	.
Ccar1	-0.156821	0.135972	0.385162	-0.00367802	0.969971	0.989882	5203.31	5153.72	4224.76	4838.21	6546.4	4331.2	4320.93	4415.13	5744.36	5871.93	neutral	h3k4me3
Ccdc102a	1.06702	0.000318701	0.00917155	1.18815	2.55914e-05	0.00115038	136.496	147.912	126.529	142.494	142.877	121.081	129.664	57.4307	55.5266	74.0536	up	h3k4me3,h3k27me3
Ccdc106	-0.139992	0.580638	0.797689	-0.235091	0.329347	0.614733	46.5809	58.1087	53.1394	51.9342	32.5653	40.6687	48.6639	57.1141	34.6845	70.1619	neutral	.
Ccdc107	0.257169	0.0506527	0.218776	0.0525004	0.66943	0.853094	1889.19	2378.09	2184.04	1979.84	1204.67	1542.28	1858.66	1784.85	1052.08	2185.8	neutral	h3k4me3
Ccdc112	-0.115732	0.798963	0.91756	0.138482	0.742872	0.890283	27.7449	28.8	24.1396	29.7562	34.4344	25.9231	26.8356	24.7253	27.553	32.3571	neutral	h3k4me3
Ccdc114	0.374269	0.0117543	0.0917405	0.213391	0.132485	0.39161	226.598	319.669	309.88	291.517	121.314	212.564	280.245	238.06	96.312	280.326	neutral	.
Ccdc115	-0.00332765	0.97668	0.991704	-0.454541	1.78384e-05	0.000877393	2867.51	3111.35	2663.2	2017.01	2013.72	1712.62	1835.89	2541.67	2446.91	3275.88	neutral	h3k4me3
Ccdc116	0.444771	0.000777336	0.0169655	0.400619	0.00127053	0.0217967	1104.29	1426.24	1325.91	1345.47	751.478	1032.61	1269.89	955.61	517.467	1159.98	neutral	h3k4me3
Ccdc117	-0.00273921	0.974269	0.990954	0.0883068	0.264696	0.554763	2862.79	2967.72	2485.91	2734.36	3178.27	2383.96	2465.29	2353.06	2633.68	3080.77	neutral	h3k4me3
Ccdc12	0.0759024	0.505993	0.751041	-0.201295	0.0583737	0.251879	2849.04	2915.94	2427.78	2067.24	2507.49	1815.74	1858.86	2171.35	2535.14	2855.41	neutral	h3k4me3
Ccdc120	-0.168204	0.685081	0.861063	-0.0637287	0.869329	0.949545	28.3876	30.2055	25.6163	28.4926	30.361	24.4685	25.8288	27.3289	28.0642	35.4611	neutral	.
Ccdc122	-0.287001	0.0931187	0.308358	-0.0370378	0.815504	0.924034	196.703	226.748	199.737	246.864	201.424	202.377	227.546	234.487	184.841	295.993	neutral	h3k4me3
Ccdc124	-0.0803132	0.497827	0.746635	-0.318327	0.00386078	0.046039	1906.86	1870.2	1525.97	1331.73	1861.97	1198.99	1186.91	1509.82	2029.22	2014.8	neutral	h3k4me3
Ccdc125	-0.178902	0.0803736	0.283946	0.0294699	0.756586	0.896823	1921.18	2226.09	1965.72	2360.99	1893.53	1929.73	2178.58	2142.79	1660.55	2700.04	neutral	h3k4me3
Ccdc126	-0.248681	0.221035	0.501563	-0.341347	0.0714325	0.281637	166.554	184.301	159.229	154.795	144.75	129.946	141.472	180.764	163.099	231.412	neutral	h3k4me3
Ccdc127	-0.0187027	0.839164	0.935707	0.0489749	0.568126	0.792651	1677.61	1741.04	1459.16	1579.31	1828.87	1376.03	1424.24	1396.82	1557.63	1828.09	neutral	h3k4me3
Ccdc130	0.221731	0.0592899	0.24008	0.0868131	0.432829	0.700576	595.652	735.806	669.759	636.492	412.387	501.27	595.195	559.133	350.739	689.191	neutral	h3k4me3
Ccdc134	0.115578	0.372637	0.650208	-0.132239	0.275317	0.563524	886.714	1162.33	1088.18	959.672	510.166	730.217	908.563	987.821	509.359	1192.98	neutral	h3k4me3
Ccdc137	0.0232892	0.824773	0.929213	-0.163067	0.0957516	0.331029	2956.74	3870.72	3621.56	3332.69	1779.38	2537.77	3154.35	3503.98	1814.58	4233.61	neutral	h3k4me3
Ccdc138	0.0272631	0.875274	0.95033	0.170817	0.291494	0.579442	203.044	223.908	193.135	221.137	209.167	186.008	201.96	180.954	165.13	231.929	neutral	h3k4me3
Ccdc14	-0.0140226	0.899265	0.961194	0.10688	0.30071	0.588616	792.109	948.374	850.548	963.36	692.726	772.579	895.01	831.678	578.448	1036.22	neutral	h3k4me3
Ccdc142	0.306472	0.00147136	0.0250725	0.0748104	0.408834	0.681426	1585.5	2179.43	2086.87	1866.44	846.885	1381.58	1784.61	1673.16	737.469	1987.88	neutral	h3k4me3
Ccdc148	-0.0528661	0.938593	0.978402	-0.755103	0.263373	0.553295	4.556	6.85781	6.85529	4.37876	1.468	3.07499	4.26666	7.15764	2.33758	8.24245	neutral	h3k4me3
Ccdc15	-0.266246	0.101669	0.324717	0.272861	0.0706954	0.280058	414.199	454.024	390.509	587.984	567.416	496.307	536.322	447.996	417.02	575.387	neutral	h3k4me3
Ccdc150	0.258722	0.43973	0.701891	0.292413	0.363772	0.644367	13.3162	20.9783	21.4285	23.2096	6.68455	15.8739	22.831	18.1375	5.09585	20.5614	neutral	h3k4me3
Ccdc154	0.174692	0.429691	0.694356	-0.410137	0.0479588	0.224744	732.332	990.596	941.317	658.41	315.211	491.939	627.436	824.599	383.291	985.149	neutral	.
Ccdc155	0.671328	0.00411081	0.0478633	0.924058	3.08206e-05	0.00130609	110.757	149.169	141.458	176.805	85.8758	132.434	168.335	87.7041	41.3542	104.937	up	.
Ccdc157	0.238076	0.233559	0.5151	0.324998	0.0858731	0.310922	126.772	171.885	163.518	182.247	86.565	135.981	173.759	137.117	63.2391	163.68	neutral	h3k4me3
Ccdc158	-0.0871912	0.748802	0.894405	0.174519	0.492867	0.744796	198.177	237.626	213.265	266.366	190.588	213.431	247.544	219.444	151.879	273.274	neutral	h3k4me3
Ccdc159	0.000865663	0.995788	0.998652	-0.0881382	0.580453	0.800355	135.702	175.931	163.849	161.201	88.9045	123.445	152.266	160.742	85.9597	194.864	neutral	h3k4me3
Ccdc162	-0.63737	0.274049	0.561571	-0.195887	0.705823	0.871558	4.62722	4.54471	3.7107	5.22761	7.27452	4.7027	4.66053	5.46065	7.30487	7.2835	neutral	.
Ccdc163	0.271654	0.0055297	0.0577561	0.114961	0.210928	0.496162	1557.96	2041.02	1910.29	1794.5	955.823	1365.9	1698.73	1556.13	803.949	1879.7	neutral	h3k4me3
Ccdc17	0.138388	0.396258	0.668689	0.103008	0.505845	0.753442	190.102	281.46	279.163	287.321	101.777	203.713	279.004	254.678	87.8356	294.948	neutral	h3k4me3
Ccdc18	-0.0617804	0.679769	0.858401	0.251752	0.0710766	0.281014	419.933	482.062	423.8	547.23	452.744	449.7	503.971	425.275	339.877	537.594	neutral	h3k4me3
Ccdc22	0.0895031	0.264493	0.552706	0.0168886	0.821586	0.926584	2040.21	2115.56	1772.33	1740.41	2021.14	1517.14	1569.24	1573.77	1759.88	2060.29	neutral	h3k4me3
Ccdc24	2.45295	0.00159045	0.0261967	1.68655	0.0270217	0.159401	16.8325	16.8311	13.8596	8.3481	10.9435	7.43224	7.47033	2.28815	2.8851	3.03321	up	.
Ccdc25	-0.181827	0.0686384	0.260027	-0.134705	0.146805	0.412507	1183.27	1147.78	931.631	990.079	1436.17	897.123	880.391	987.108	1375.94	1322.28	neutral	h3k4me3
Ccdc28a	0.442002	0.0023428	0.0333074	0.415289	0.00242955	0.0335452	438.75	520.964	465.392	475.606	351.589	383.259	441.1	331.234	236.781	413.878	neutral	h3k4me3
Ccdc28b	0.262084	0.00989867	0.0827109	-0.036063	0.705266	0.871277	1300.34	1564.56	1406.46	1191.74	842.982	953.005	1108.33	1136.65	777.792	1413.79	neutral	h3k4me3
Ccdc30	0.97656	0.127733	0.371441	-0.693517	0.361375	0.642879	5.93272	5.56458	4.44527	1.35641	2.20085	1.25326	1.19773	2.04503	3.18525	2.77128	neutral	h3k4me3,h3k27me3
Ccdc32	0.0409785	0.731175	0.884879	-0.0470836	0.672513	0.854816	1027.71	1124.12	965.881	941.37	914.946	795.58	858.276	895.157	839.175	1150.55	neutral	h3k4me3
Ccdc34	0.0570856	0.613948	0.819459	0.0189991	0.857295	0.943031	1205.28	1235.51	1029.43	1034.67	1248.5	907.971	930.677	933.034	1083.75	1226.31	neutral	h3k4me3
Ccdc38	0.0986467	0.446697	0.706911	-0.214161	0.0770512	0.293551	1183.56	1252.99	1060.07	882.395	956.279	760.001	799.054	938.686	980.211	1220.13	neutral	h3k4me3
Ccdc39	0.201198	0.248068	0.534226	0.309778	0.0623623	0.261309	143.278	255.29	276.438	317.857	60.73	202.411	320.789	249.189	46.6225	270.773	neutral	.
Ccdc40	0.657557	3.66081e-05	0.0019939	0.652555	1.4323e-05	0.000735027	821.601	801.366	652.154	668.693	952.321	603.977	595.293	386.502	529.032	516.756	up	h3k4me3,h3k27me3
Ccdc43	-0.0205442	0.866567	0.94647	0.0155643	0.891467	0.959894	1103.25	1136.03	948.572	1003.99	1193.41	878.745	903.928	907.982	1039.07	1191.54	neutral	h3k4me3
Ccdc47	-0.115871	0.201642	0.476576	0.0440148	0.602138	0.813789	3400.72	3277.61	2652.29	3046.68	4515.02	2770.94	2705.53	2681.67	3818.13	3600.16	neutral	h3k4me3
Ccdc50	-0.265484	0.00887053	0.0771706	-0.00283922	0.975933	0.992024	4781.12	4949.37	4143.07	5132.3	5993.65	4478.28	4625.92	4703.92	5289.49	6161.65	neutral	h3k4me3
Ccdc51	0.155954	0.13523	0.384246	-0.1637	0.0960053	0.331543	810.564	883.166	757.453	628.582	618.892	532.431	572.634	647.776	615.098	833.701	neutral	h3k4me3
Ccdc57	0.15408	0.391797	0.6654	-0.0128825	0.938696	0.977237	646.29	837.081	779.242	726.314	401.851	556.509	685.919	687.329	368.724	833.509	neutral	h3k4me3
Ccdc58	0.301542	0.00344286	0.043115	0.0388574	0.688116	0.863291	1349.23	1612.2	1444.54	1253.96	907.676	1006.79	1164.51	1134.58	794.313	1414.58	neutral	h3k4me3
Ccdc59	0.0785089	0.355833	0.638393	-0.0328716	0.680044	0.858984	1454.34	1809.37	1652.52	1596.97	1010.43	1252.52	1495.57	1525.46	934.682	1875.69	neutral	h3k4me3
Ccdc6	-0.0171951	0.886136	0.954805	0.129021	0.247459	0.538033	2062.79	2163.42	1822.22	2083.91	2330.08	1804.65	1883.41	1745.68	1880.21	2276.41	neutral	h3k4me3
Ccdc61	0.22105	0.0106569	0.0868397	0.0709584	0.382013	0.660109	1503.88	1732.73	1525.96	1429.07	1167.96	1171.87	1317.1	1259.43	994.412	1590.05	neutral	h3k4me3
Ccdc62	0.186942	0.0976046	0.316478	0.37939	0.000356005	0.00851916	814.382	1194.12	1178.95	1420.26	519.614	1012.65	1376.37	1038.29	369.743	1206.48	neutral	h3k4me3
Ccdc63	0.203347	0.646333	0.841003	0.562954	0.175251	0.450641	74.0934	94.7898	87.7257	117.742	67.8784	90.8627	110.908	74.6047	41.6867	90.8564	neutral	.
Ccdc66	-0.282497	0.0277533	0.15266	-0.0596435	0.61665	0.822842	605.923	697.025	613.39	743.857	611.149	610.542	685.352	717.553	569.52	906.413	neutral	h3k4me3
Ccdc69	0.174926	0.0995346	0.320169	0.166344	0.094839	0.328963	829.18	942.49	824.705	851.253	727.884	703.563	782.347	701.137	578.952	889.335	neutral	h3k4me3
Ccdc71	-0.0488694	0.664972	0.850727	-0.173876	0.0985886	0.335609	1586	1512.53	1217.85	1147.51	1761.51	1050.07	1016.78	1173.33	1729.89	1580.94	neutral	h3k4me3
Ccdc73	0.167403	0.386955	0.661673	0.0533715	0.769498	0.90303	200.99	238.821	213.417	205.291	151.402	165.362	190.425	183.77	131.06	229.565	neutral	.
Ccdc74a	0.0275552	0.935214	0.976976	0.508365	0.127869	0.38417	15.8719	29.3659	32.3715	48.3141	8.14149	30.1014	49.1438	33.0966	5.46784	35.5001	neutral	h3k4me3
Ccdc77	0.0873638	0.35541	0.638021	0.119094	0.17775	0.453206	1645.61	2058.29	1884.62	2011.85	1250.5	1573.04	1886.2	1730.65	1041.89	2124.09	neutral	h3k4me3
Ccdc78	0.262583	0.133157	0.380707	0.130118	0.437912	0.703909	126.83	214.192	226.117	219.256	50.0854	144.03	218.823	193.54	43.2218	214.218	neutral	.
Ccdc8	0.0616126	0.900373	0.961567	0.0780308	0.869589	0.949653	362.205	372.727	311.128	324.824	386.939	284.411	292.413	281.295	322.59	369.222	neutral	h3k4me3
Ccdc80	0.514415	2.44207e-05	0.00151085	0.447861	9.95963e-05	0.0032095	546.262	667.016	603.815	601.261	404.913	476.72	560.894	410.681	267.673	508.232	neutral	.
Ccdc84	0.334163	0.000625349	0.0147407	0.143224	0.120236	0.373106	1131.24	1611.37	1569.2	1446.7	582.948	1048.98	1393.56	1241.73	486.584	1457.34	neutral	h3k4me3
Ccdc85b	0.144458	0.213415	0.492192	-0.0551855	0.612199	0.820786	863.379	888.537	741.723	666.66	793.91	583.687	600.151	633.182	725.925	831.079	neutral	h3k4me3
Ccdc85c	1.41992	0.000329493	0.00936077	1.74559	2.74975e-06	0.000182181	56.3129	52.5047	41.8251	53.8104	89.0626	49.8904	47.4563	14.4398	22.9381	19.608	up	h3k4me3,h3k27me3
Ccdc86	-0.257952	0.00821489	0.0732983	-0.530831	5.41518e-09	9.33515e-07	1368.94	1313.61	1060.79	902.474	1357.1	822.882	800.689	1182.67	1708.41	1590.14	neutral	h3k4me3
Ccdc88a	-0.334774	0.058518	0.238565	0.413151	0.0123749	0.0972983	1110.92	1178.29	997.754	1732.78	1866.23	1490.82	1569.74	1193.53	1238.67	1550.39	neutral	h3k4me3
Ccdc88b	0.228682	0.0862546	0.295304	0.313414	0.0119039	0.0948253	10734.4	12753.1	11395.8	12581.7	9283.36	10135.4	11670.2	9405.08	6710.59	11749.4	neutral	h3k4me3
Ccdc88c	0.0405353	0.68406	0.860624	0.359457	0.000113604	0.00356387	3273.55	3972.4	3585.42	4662.13	3205.47	3709.82	4343.5	3383.54	2251.11	4196.23	neutral	h3k4me3
Ccdc9	0.382538	2.28909e-06	0.000258886	0.0826286	0.275202	0.563524	3204.95	3983.14	3636.04	3083.18	1957.63	2419.64	2886.77	2718.19	1671.29	3343.47	neutral	h3k4me3
Ccdc90b	0.0910315	0.510378	0.753091	-0.0408144	0.753192	0.895699	492.345	569.19	502.075	476.267	384.873	389.786	439.263	453.72	354.258	572.16	neutral	h3k4me3
Ccdc91	0.758551	0.325021	0.609792	0.9005	0.228579	0.517092	7.06448	8.12375	7.1478	8.21389	6.75648	6.74318	7.56731	4.01214	3.18816	5.06876	neutral	.
Ccdc93	-0.249007	0.00529183	0.0560966	-0.11448	0.166423	0.438105	2633.11	2816.72	2394.83	2719.86	2847.09	2328.5	2468.31	2703.3	2727.52	3501.27	neutral	h3k4me3
Ccdc94	0.0879939	0.424987	0.690915	-0.0707165	0.494012	0.745384	844.436	863.803	719.012	664.609	807.585	583.936	597.552	637.637	745.779	838.669	neutral	h3k4me3
Ccdc97	0.247394	0.0074659	0.0693329	0.195608	0.0236316	0.147384	2703.8	3224.18	2886.09	2899.38	2113.05	2330.63	2691.41	2352.71	1658.27	2935.4	neutral	h3k4me3
Cchcr1	-0.846379	0.196811	0.47154	-2.63353	0.00012152	0.00375924	46.8623	52.9801	46.2409	13.8023	12.0158	11.4433	12.6709	79.8353	67.1054	101.452	down	.
Ccl24	0.00939685	0.990762	0.997338	-0.0390411	0.963403	0.987085	8.55387	8.2517	6.68026	6.63866	9.80849	6.03464	5.8964	6.18848	8.78477	8.3055	neutral	.
Ccl25	0.379324	0.0168068	0.1137	0.325953	0.0307987	0.172685	205.505	298.99	294.101	298.636	112.137	213.895	288.937	226.337	82.7039	263.708	neutral	h3k4me3
Ccl27a	0.514614	0.00447492	0.0503209	0.431665	0.0123906	0.0973482	173.277	249.709	244.518	243.101	94.232	175.085	234.74	171.032	64.4945	199.927	neutral	.
Ccl27b	0.763936	0.0084717	0.0748376	0.649391	0.0217661	0.13966	24.6842	35.5563	34.8098	33.8391	13.1365	24.3777	32.6722	20.4211	7.71202	23.8748	neutral	.
Ccl3	0.763416	0.0417921	0.196807	-0.0554358	0.875615	0.952953	85.2683	117.448	112.568	66.9506	30.1738	49.5001	64.0421	65.7219	28.7747	78.0301	neutral	.
[truncated: 10,531 more rows]
